# Supplementary material for: EPIPOX: Immunoinformatic Characterization of the Shared T-Cell Epitome between Variola Virus and Related Pathogenic Orthopoxviruses
Source: J Immunol Res. 2015 Oct 28;2015:738020. doi: 10.1155/2015/738020 (PMC4641182; doi:10.1155/2015/738020)
Supplement: Supplementary file 1 — The supplementary materials provide relevant data collected and resulting from this work. Additional File S1 provides a list of experimentally determined poxvirus-specific T cell epitopes collected from relevant databases. For each epitope sequence, we show the known MHC restriction elements, protein GIs and relevant literature references. Additional File 2 reports known temporal expression (E: early, I: intermediate and L:late) and location of Vaccinia virus proteins. The information was kindly provided by Dr. Elliot J Lefkowitz. Additonal File S3 shows the 124 proteins from Variola major virus, strain Bangladesh, (VARVMJ BSH), that we found to be shared by all pathogenic orthopoxviruses, indicating their counterparts and sequence identity between them. Additional File S4 identifies the HLA I- and HLA II-molecules that were targeted for epitope prediction as well as the number of peptides predicted to bind to each one of them. Finally, Additional File S5 lists all HLA Iand HLA II-restricted T-cell epitopes shared between pathogenic orthopoxviruses predicted in this study. The epitopes are ordered by the number of different HLA molecules that can present them. [file 738020.f1.zip › Additional_File_S1r.xls]

## Sheet: Additional File S1A
	Additional File S1A: Experimentally determined poxvirus-specific CD8 T cell epitopes
	Sequence	Poxvirus	Protein GI	HLA I-restriction			Reference (PMID)
	ALMRRIAVV	Vaccinia virus Copenhagen	GI:335450	HLA-A2	17488297
	KLFTHDIML	Vaccinia virus Ankara	GI:160857999	HLA-A*02:01	18941228
	ILDDNLYKV	Modified Vaccinia Ankara virus	GI:2772754	HLA-A*02:01,HLA-A2	17488297
	LLSYYVVYV	Vaccinia virus Copenhagen	GI:126816	HLA-A2	18941228
	VLYNGVNYL	Vaccinia virus Copenhagen	GI:126816	HLA-A2	*61805
	ILNDEQLNL	Vaccinia virus Copenhagen	GI:119630	HLA-A*02:01	23543059	16172378	18955096	16339586	19534819
	FLIDLAFLI	Vaccinia virus WR	GI:56405324	HLA-A2	17488297
	FPRSMLSIF	Vaccinia virus Copenhagen	GI:139310	HLA-B*07:02	17488297
	YLLGDSDSV	Vaccinia virus Copenhagen	GI:335486	HLA-A2	17488297
	NLLCHIYSL	Variola minor virus	GI:5830622	HLA-A2	16301664
	IVIEAIHTV	Vaccinia virus Ankara	GI:160858058	HLA-A*02:01	17488297
	FLNISWFYI	Vaccinia virus WR	GI:56405310	HLA-A2,HLA-A*02:01	16172378
	LMDENTYAM	Vaccinia virus WR	GI:56405093	HLA-A2	17488297
	QLMYALEPR	Vaccinia virus	GI:123859008	HLA-A*03:01,HLA-A*11:01	16301664
	SLSAYIIRV	Vaccinia virus	GI:138377	HLA-A*02:01	16172378	18955096
	GLLLGCFWV	Vaccinia virus Copenhagen	GI:335379	HLA-A2	*27924
	SPSNHHILL	Vaccinia virus Copenhagen	GI:139243	HLA-B*07:02	23543059
	RPRDAIRFL	Vaccinia virus Copenhagen	GI:137619	HLA-B*07:02	23543059	16172378
	RVYEALYYV	Vaccinia virus	GI:126818	HLA-A*02:01	23543059
	MFMLIFNVK	Vaccinia virus	GI:29692207	HLA-A*03:01,HLA-A*11:01	16301664
	SMHFYGWSL	Vaccinia virus WR	GI:132611	HLA-A2,HLA-A*02:01	18797815
	KLFNKVPIV	Vaccinia virus Copenhagen	GI:335429	HLA-A2	23543059
	VLPFDIKKL	Vaccinia virus	GI:481111909	HLA-A*02:01	16172378	19534819
	RPPSFYKPL	Variola minor virus	GI:5830689	HLA-B7	17488297
	SQIIDISLR	Vaccinia virus	GI:29692225	HLA-A*03:01,HLA-A*11:01	19559119
	DTRGIFSAY	Vaccinia virus	GI:335477	HLA-A26,HLA-class I	16301664
	QIDVEKKIV	Vaccinia virus Copenhagen	GI:119630	HLA-A*02:01	15728728	18941228	19534819	12668642	17488297	23543059	16172378	16339586	18955096
	MLMETMFFI	Vaccinia virus Copenhagen	GI:335441	HLA-A2	18941228	23543059
	YLFRCVDAV	Vaccinia virus Copenhagen	GI:335475	HLA-A2	19534819	17488297	16172378
	SFTFKEGFK	Vaccinia virus	GI:29692241	HLA-A*03:01,HLA-A*11:01	16172378
	GLFDFVNFV	Vaccinia virus Copenhagen	GI:335525	HLA-A2,HLA-A*02:01	18797815
	KIEDLINQL	Vaccinia virus Copenhagen	GI:138416	HLA-A*02:01	*51445
	YLGPRVCWL	Vaccinia virus Copenhagen	GI:335486	HLA-A2	23543059
	FPSVFINPI	Vaccinia virus Copenhagen	GI:118891	HLA-B*07:02	23543059
	FTIDFKLKY	Vaccinia virus WR	GI:126817	HLA-A1,HLA-A*26:01,HLA-A*29:02	17644471	12518065	15624893
	FPYEGGKVF	Vaccinia virus Copenhagen	GI:118891	HLA-B*07:02	16301664	18955096
	RLYDYFTRV	Vaccinia virus	GI:66275867	HLA-A*02:01,HLA-A2	17488297
	YLYETYHLI	Variola minor virus	GI:5830624	HLA-A2	23543059
	YLLSLFSTL	Vaccinia virus Copenhagen	GI:335506	HLA-A2	19534819	23543059	16172378
	GTHVLLPFY	Vaccinia virus WR	GI:126819	HLA-A1,HLA-A*01:01,HLA-A*30:02	23543059
	WLKIKRDYL	Vaccinia virus NYCBH - Dryvax	GI:335530	HLA-B*08:01	17488297
	LIQEIVHEV	Vaccinia virus Copenhagen	GI:119630	HLA-A*02:01	16172378
	AINVEKIEL	Vaccinia virus Copenhagen	GI:133379	HLA-A*02:01	19534819	16172378
	VELGSGNSF	Vaccinia virus	GI:56404729	HLA-B*37:01	19534819	23543059
	RMIAISAKV	Vaccinia virus WR	GI:29692134	HLA-A2	*41517
	RIFVRVYNV	Vaccinia virus Copenhagen	GI:335441	HLA-A2	19534819	16172378
	DEVASTHDW	Vaccinia virus NYCBH - Dryvax	GI:139243	HLA-B*44:03	16172378
	SLFKNVRLL	Vaccinia virus Copenhagen	GI:126818	HLA-A2,HLA-A*02:01	17488297
	YLAKLTALV	Variola minor virus	GI:5830628	HLA-A2	*70917
	FLVIAINAM	Vaccinia virus WR	GI:13637786	HLA-A2,HLA-A*02:01	23543059
	NQVKFYFNK	Vaccinia virus WR	GI:133380	HLA-A3,HLA-A*03:01	23543059
	YLFDFVISL	Vaccinia virus Copenhagen	GI:335429	HLA-A2	23543059	16829305	16172378	18955096
	EEIPDFAFY	Vaccinia virus NYCBH - Dryvax	GI:335450	HLA-B*44:03	19559119
	LSDLKKTIY	Vaccinia virus WR	GI:137357	HLA-A1,HLA-class I	*60461
	SIIDLIDEY	Modified Vaccinia Ankara virus	GI:2772745	HLA-B*15:01	19220834	18797815
	ILSDENYLL	Vaccinia virus WR	GI:137345	HLA-A2,HLA-A*02:01	17488297
	EERHIFLDY	Vaccinia virus NYCBH - Dryvax	GI:126816	HLA-B*44:03	*40384
	HISALKRRY	Vaccinia virus	GI:29692230	HLA-A*01:01,HLA-A*29:02	23543059
	TFFKFLADK	Vaccinia virus	GI:29692182	HLA-A*03:01,HLA-A*11:01	18941228	23543059
	YLIKLIEPV	Vaccinia virus	GI:126817	HLA-A*02:01,HLA-A2	23543059
	LLYFKVFGI	Vaccinia virus Copenhagen	GI:335458	HLA-A2	*18233
	SEVKFKYVL	Vaccinia virus WR	GI:29692205	HLA-B44	16301664
	KLLLWFNYL	Vaccinia virus Copenhagen	GI:335412	HLA-A2	23543059
	SSNIMSESY	Vaccinia virus	GI:119629	HLA-A*01:01,HLA-A*30:02	17488297
	FILGIIITV	Vaccinia virus	GI:75555766	HLA-A*02:01	17488297
	YLDGQLARL	Vaccinia virus Copenhagen	GI:137625	HLA-A*02:01	*55840
	KLTFLDVEV	Vaccinia virus Copenhagen	GI:133385	HLA-A*02:01	17488297	23543059
	LLSKNTFYL	Vaccinia virus Copenhagen	GI:335413	HLA-A2	16172378
	YIDISDVKV	Vaccinia virus Copenhagen	GI:138416	HLA-A*02:01	23543059
	LLSHFYPAV	Vaccinia virus Copenhagen	GI:335374	HLA-A2	17488297
	ILQYDLWNV	Vaccinia virus Copenhagen	GI:335407	HLA-A2	23543059
	YLPEVISTI	Vaccinia virus	GI:66275882	HLA-A*02:01	18941228	19534819	23543059	16172378
	TYNDHIVNL	Vaccinia virus NYCBH - Dryvax	GI:56405064	HLA-A*23:01	16172378
	VWINNSWKF	Vaccinia virus WR	GI:137602	HLA-A24,HLA-A*23:01,HLA-A*24:02	16172378
	YPSNKNYEI	Vaccinia virus Copenhagen	GI:137348	HLA-B*07:02	23543059
	VETSISDYY	Vaccinia virus	GI:56404729	HLA-B*37:01	17488297
	SLFMILCTR	Vaccinia virus	GI:29692182	HLA-A*03:01,HLA-A*11:01	17488297
	HDVYGVSNF	Vaccinia virus NYCBH - Dryvax	GI:137365	HLA-B*44:03	19559119	19534819
	NLFTFLHEI	Vaccinia virus Copenhagen	GI:137365	HLA-class I	23543059
	ALDEKLFLI	Vaccinia virus Ankara	GI:160858026	HLA-A*02:01	19559119
	ILNPVASSL	Variola minor virus	GI:5830641	HLA-A2	17488297
	TLFPGDDDL	Vaccinia virus	GI:2772733	HLA-A*02:01	*17932
	ILKSLGFKV	Variola minor virus	GI:5830623	HLA-A2	16829305	18955096
	KYQSPVNIF	Vaccinia virus WR	GI:56404729	HLA-A24,HLA-class I	16172378
	YLFGGFSTL	Vaccinia virus Copenhagen	GI:335412	HLA-A2	16301664
	YLMPYSVYI	Vaccinia virus Copenhagen	GI:335541	HLA-A2	17488297
	SLKDVLVSV	Vaccinia virus Ankara	GI:55584084	HLA-A*02:01	19534819	23543059	16172378	18955096
	STNVRSGMK	Vaccinia virus	GI:56404733	HLA-A*03:01,HLA-A*11:01	16172378
	ILHDNVVTL	Variola major virus	GI:439013	HLA-A2	18941228	19534819	23543059	16172378
	EEQELLLLY	Vaccinia virus NYCBH - Dryvax	GI:335698	HLA-B*44:03	*29505
	WLIGFDFDV	Vaccinia virus Copenhagen	GI:335566	HLA-A2	23543059
	VTSSGAIYK	Vaccinia virus WR	GI:137370	HLA-A3,HLA-A*11:01	17488297
	QLVEFYNEV	Vaccinia virus Copenhagen	GI:335448	HLA-A2	23543059
	DEIKCPNLN	Vaccinia virus NYCBH - Dryvax	GI:29692119	HLA-B*44:03	*68267
	QSDTVFDYY	Vaccinia virus WR	GI:137546	HLA-A1,HLA-A*01:01,HLA-A*30:02	18797815
	IPLKYIVLM	Vaccinia virus	GI:56713388	HLA-B*07:02	*64939
	HPRHYATVM	Vaccinia virus WR	GI:126817	HLA-B7,HLA-B*07:02	17488297
	FPKNDFVSF	Vaccinia virus Copenhagen	GI:137494	HLA-B*07:02	17488297
	ITDFNIDTY	Vaccinia virus NYCBH - Dryvax	GI:335496	HLA-A*01:01	16301664
	YVNAILYQI	Vaccinia virus WR	GI:138853	HLA-A2,HLA-A*02:01	17488297
	YEFRKVKSY	Vaccinia virus NYCBH - Dryvax	GI:139243	HLA-B*44:03	17488297	23543059
	KVDDTFYYV	Modified Vaccinia Ankara virus	GI:56405257	HLA-A*02:01,HLA-A2	19559119
	YLLVKWYRK	Vaccinia virus WR	GI:137602	HLA-A3,HLA-A*33:03	16301664
	MIKPCCERV	Vaccinia virus Copenhagen	GI:137394	HLA-A*02:01	19534819	16172378
	LILDPKINV	Vaccinia virus Copenhagen	GI:137506	HLA-A*02:01	16172378	18955096
	VYINHPFMY	Vaccinia virus NYCBH - Dryvax	GI:134823	HLA-A*29:02	18941228
	YIYGIPLSL	Vaccinia virus WR	GI:137403	HLA-A2,HLA-A*02:01	23543059
	KLLTDIASV	Vaccinia virus Copenhagen	GI:335530	HLA-A2	16172378
	ATSLDVINY	Vaccinia virus WR	GI:137544	HLA-A3,HLA-A*11:01	17488297
	MMLVPLITV	Vaccinia virus WR	GI:56405226	HLA-A2,HLA-A*02:01	16301664
	KVMFVIRFK	Vaccinia virus WR	GI:137537	HLA-A3,HLA-A*03:01	19220834	18797815
	VSEKYTDMY	Vaccinia virus	GI:56405100	HLA-A*01:01,HLA-A*30:02	18797815
	NPSVLKILL	Vaccinia virus Copenhagen	GI:137554	HLA-B*07:02	17499403
	MPAYIRNTL	Vaccinia virus WR	GI:133380	HLA-B7,HLA-B*07:02	19534819	16172378
	VLYLYILFL	Variola major virus	GI:439102	HLA-A2	16301664	18955096
	LVHTPSIDK	Vaccinia virus	GI:29692271	HLA-A*03:01,HLA-A*11:01	17488297
	DIDEILEKV	Vaccinia virus Copenhagen	GI:138426	HLA-A*02:01	*24092
	TLLDHIRTA	Modified Vaccinia Ankara virus	GI:2772819	HLA-A*02:01	*63646
	FVMLEMLNY	Vaccinia virus	GI:137501	HLA-A*03:01,HLA-A*11:01	17488297
	DDVSREKSM	Vaccinia virus NYCBH - Dryvax	GI:137621	HLA-B*44:03	*32044
	IPKYLEIEI	Vaccinia virus Copenhagen	GI:137361	HLA-B*07:02	16172378
	QSITRSLIY	Vaccinia virus WR	GI:29692317	HLA-A1,HLA-A*26:01,HLA-A*29:02	17488297
	GLNDYLHSV	Vaccinia virus WR	GI:56749779	HLA-A2,HLA-A*02:01	*29303
	SQSDTVFDY	Vaccinia virus WR	GI:137546	HLA-A1,HLA-A*01:01,HLA-A*30:02	18797815
	KLYAAIFGV	Vaccinia virus Copenhagen	GI:335405	HLA-A2	19559119	17488297
	KMMVHIYFV	Vaccinia virus Copenhagen	GI:335566	HLA-A2	*48280
	KLVGKTVKV	Vaccinia virus Copenhagen	GI:138612	HLA-A*02:01	23543059
	FTDWANKQY	Vaccinia virus	GI:29692125	HLA-A*01:01,HLA-A*30:02	*61234
	EATKLCDVL	Modified Vaccinia Ankara virus	GI:56405060	HLA-B7,HLA-B*35:02	*28807
	KLTKNDVQL	Variola major virus	GI:438967	HLA-A2	19534819
	KIDYYIPYV	Vaccinia virus WR	GI:137620	HLA-A2,HLA-A*02:01	23543059
	AVYGNIKHK	Vaccinia virus WR	GI:138420	HLA-A3,HLA-A*03:01,HLA-A*11:01	15728728	12668642	17488297	23543059	18955096	16339586
	FLTSVINRV	Vaccinia virus WR	GI:137851	HLA-A2,HLA-A*02:01	23543059
	IVYAEKIPR	Vaccinia virus	GI:335478	HLA-A*03:01,HLA-A*11:01	17488297
	LLYAFMYYL	Variola major virus	GI:439051	HLA-A2	16301664
	TLLRKHTLK	Vaccinia virus	GI:55977537	HLA-A*03:01,HLA-A*11:01	23543059
	ALWDSKFFT	Variola major virus	GI:439004	HLA-A2	19559119	17488297
	KLYIALCKV	Vaccinia virus Copenhagen	GI:137851	HLA-A2	16172378
	LENGAIRIY	Vaccinia virus NYCBH - Dryvax	GI:335450	HLA-B*44:03	17488297
	DMCDIYLLY	Vaccinia virus WR	GI:137495	HLA-A1,HLA-A*01:01,HLA-A*26:01,HLA-A*29:02	23543059
	KLFSDISAI	Modified Vaccinia Ankara virus	GI:2772747	HLA-A*02:01	16301664
	KISNTTFEV	Vaccinia virus Copenhagen	GI:112778	HLA-A*02:01	18941228
	VSEHFSLLF	Vaccinia virus WR	GI:29692268	HLA-A1	16779722
	LLYIKIYKL	Variola major virus	GI:438952	HLA-A2	23543059
	KLNGAMVEY	Vaccinia virus	GI:138420	HLA-A*03:01,HLA-A*11:01	16301664	18955096
	APNPNRFVI	Vaccinia virus WR	GI:132629	HLA-B7	16301664	16172378	18955096
	IVIDEILFK	Vaccinia virus	GI:141490	HLA-A*03:01,HLA-A*11:01	19559119
	PLAYFFKPR	Vaccinia virus	GI:29692182	HLA-A*03:01,HLA-A*11:01	17488297
	VLISPVSIL	Vaccinia virus Copenhagen	GI:134823	HLA-A*02:01	23543059
	ITAEGKCYK	Vaccinia virus	GI:55977537	HLA-A*03:01,HLA-A*11:01	*68386
	CLTEYILWV	Modified Vaccinia Ankara virus	GI:2772819	HLA-A*02:01,HLA-A2,HLA-class I	*59096
	AELTIGVNY	Vaccinia virus NYCBH - Dryvax	GI:138715	HLA-B*44:03	16301664
	CMLTEFLHY	Vaccinia virus WR	GI:137850	HLA-A1,HLA-A*26:01,HLA-A*29:02	17488297
	RIIYIIRFL	Vaccinia virus Copenhagen	GI:141505	HLA-A*02:01	17488297
	IEGELESLS	Vaccinia virus NYCBH - Dryvax	GI:138419	HLA-B*44:03	18941228	23543059
	KLIIHNPEL	Vaccinia virus Ankara	GI:160858087	HLA-A*02:01	23543059
	AMLNGLIYV	Vaccinia virus	GI:137402	HLA-A*02:01	16172378
	YLSSWTPVV	Variola minor virus	GI:5830604	HLA-A2	19559119
	VLLTNILSV	Vaccinia virus Copenhagen	GI:335513	HLA-A2	16172378
	ILYGLGYSV	Variola major virus	GI:439051	HLA-A2	17488297
	SLSNLDFRL	Vaccinia virus Copenhagen	GI:137850	HLA-A*02:01	23543059	16829305	18955096
	DELVDPINY	Vaccinia virus WR	GI:55977551	HLA-B44,HLA-B*37:01	23543059
	TEYDDHINL	Vaccinia virus WR	GI:137495	HLA-B44,HLA-B*40:01	16829305
	KLLDKTSLV	Variola major virus	GI:438981	HLA-A2	16172378
	TVADVRHCL	Modified Vaccinia Ankara virus	GI:2772819	HLA-B7,HLA-B35,HLA-B*07:02	19559119
	LLYAHINAL	Modified Vaccinia Ankara virus	GI:57013129	HLA-A2	19220834	18797815
	GESKSYCEL	Vaccinia virus WR	GI:56405215	HLA-B44,HLA-B*40:01	16172378
	IVFNLPVSK	Vaccinia virus WR	GI:56405267	HLA-A3,HLA-A*03:01	17488297
	VLQDQLTMV	Variola major virus	GI:439074	HLA-A2	17488297
	Epitopes were collected from the EIDB (http://www.iedb.org) and EPIMHC (http://imed.med.ucm.es/epimhc/) databases
	In the reference column, we show Pubmed ID (PMID) of articles reporting relevant T cell epitope assays. In the absence of relevant references we show the IEDB epitope ID (labelled with "*") These epitopes correspond with direct submissions to the IEDB database

## Sheet: Additional File S1B
	Additional File S1B: Experimentally Determined poxvirus-specific CD4 T cell epitopes
	Sequence	Poxvirus	Protein GI	HLA II-restriction	Reference (PMID)
	YIDAYVSRL	Vaccinia virus WR	GI:29692224	HLA-DRB1*15:01	21931646	23255792
	LMDENTYAM	Vaccinia virus	GI:56404714	HLA-class II	19220834
	FLIDLAFLI	Vaccinia virus	GI:129601	HLA-class II	19220834
	RMIAISAKV	Vaccinia virus	GI:138851	HLA-class II	19220834
	SEVKFKYVL	Vaccinia virus	GI:29692205	HLA-class II	19220834
	IHWQIISSE	Vaccinia virus NYCBH - Dryvax	GI:37551619	HLA-DRB1*04:05	17475867
	ETSFIFIET	Vaccinia virus NYCBH - Dryvax	GI:38348993	HLA-class II	23255792	17475867
	IDAYVSRLL	Vaccinia virus WR	GI:29692224	HLA-DRB1*15:01	17475867
	ILDNAAKYV	Vaccinia virus NYCBH - Dryvax	GI:38348968	HLA-DRB4*01:01	21931646	23255792
	Epitopes were collected from the EIDB (http://www.iedb.org) and EPIMHC (http://imed.med.ucm.es/epimhc/) databases
	Under references we show Pubmed article ID (PMID) of articles reporting relevant T cell epitope assays.
