# Supplementary material for: EPIPOX: Immunoinformatic Characterization of the Shared T-Cell Epitome between Variola Virus and Related Pathogenic Orthopoxviruses
Source: J Immunol Res. 2015 Oct 28;2015:738020. doi: 10.1155/2015/738020 (PMC4641182; doi:10.1155/2015/738020)
Supplement: Supplementary file 1 — The supplementary materials provide relevant data collected and resulting from this work. Additional File S1 provides a list of experimentally determined poxvirus-specific T cell epitopes collected from relevant databases. For each epitope sequence, we show the known MHC restriction elements, protein GIs and relevant literature references. Additional File 2 reports known temporal expression (E: early, I: intermediate and L:late) and location of Vaccinia virus proteins. The information was kindly provided by Dr. Elliot J Lefkowitz. Additonal File S3 shows the 124 proteins from Variola major virus, strain Bangladesh, (VARVMJ BSH), that we found to be shared by all pathogenic orthopoxviruses, indicating their counterparts and sequence identity between them. Additional File S4 identifies the HLA I- and HLA II-molecules that were targeted for epitope prediction as well as the number of peptides predicted to bind to each one of them. Finally, Additional File S5 lists all HLA Iand HLA II-restricted T-cell epitopes shared between pathogenic orthopoxviruses predicted in this study. The epitopes are ordered by the number of different HLA molecules that can present them. [file 738020.f1.zip › Additional_File_S2.xls]

## Sheet: vacc_cop_ann_expr_varvbsh_varin
	Additional File S2: Vaccinia Virus protein annotations
	VACV GI|NAME	Temporal Expression	Annotations including location
	GI:335332|C12L	E	Serine Protease Inhibitor-like
	GI:335334|C10L	E
	GI:335336|C9L	E	Ankyrin Like
	GI:335341|C7L	E	Host range
	GI:335342|C6L	E
	GI:335343|C5L	E
	GI:335344|C4L	E
	GI:335345|C3L	E	Complement binding protein
	GI:335347|C2L	E
	GI:335348|C1L	E
	GI:335349|N1L	E,L	Secreted Virulence Factor
	GI:335350|N2L	E
	GI:335351|M1L	E,L	Ankyrin Like
	GI:335352|M2L	E
	GI:335353|K1L	E	Ankyrin like Host range function
	GI:335354|K2L	E	Serine Porotease inhibitor; inhibitionof cell fusion
	GI:335357|K3L	E	Interferon Resistance
	GI:335363|F2L	E	Deoxyuridine Triphosphatase
	GI:335364|F3L	E
	GI:335366|F4L	E	Small subunit ribonucleotide reductase
	GI:335369|F5L	U
	GI:335370|F6L	U
	GI:335371|F7L	E
	GI:335372|F8L	U
	GI:335373|F9L	L
	GI:335374|F10L	L	Virion protein kinase
	GI:335376|F11L	E
	GI:335377|F12L	E
	GI:335379|F13L	L	EEV Palmitated and oleated protein
	GI:335380|F14L	E,L
	GI:335382|F15L	E
	GI:335384|F17R	L	VP11; phosophorylated CORE virion protein
	GI:335386|E1L	E	polyA polymerase catalytic subunit
	GI:335387|E2L	E
	GI:335388|E3L	E	Interferon Resistance
	GI:335389|E4L	E,L	RNA polymerase subunit
	GI:335390|E5R	E
	GI:335392|E6R	L
	GI:335395|E8R	L
	GI:335397|E9L	E,L	DNA polymerase catalytic subunit
	GI:335399|E10R	L,E	IMV membrane protein
	GI:335400|E11L	L
	GI:335401|O1L	E
	GI:335403|O2L	L	Glutaredoxin
	GI:335404|I1L	L
	GI:335405|I2L	L
	GI:335406|I3L	E,I,L	single-stranded DNA binding protein
	GI:335407|I4L	E	ribonucleotide reductase, large subunit"
	GI:335409|I5L	L	IMV membrane protein
	GI:335410|I6L	L
	GI:335411|I7L	L	CORE virion protein
	GI:335413|G1L	L	protease
	GI:335414|G3L	L
	GI:335415|G2R	E	late transcription factor
	GI:335416|G4L	L	glutaredoxin
	GI:335417|G5R	E,L
	GI:335418|G6R	L
	GI:335419|G7L	L	CORE virion protein
	GI:335422|G8R	I	late transcription factor
	GI:335423|G9R	L
	GI:335424|L1R	L	IMV membrane protein
	GI:335425|L2R	E
	GI:335426|L3L	L
	GI:335427|L4R	L	CORE virion protein, VP8
	GI:335428|L5R	L
	GI:335429|J1R	L	CORE virion protein
	GI:335430|J2R	E	thymidine kinase
	GI:335431|J3R	E	polyA polymerase stimulatory subunit
	GI:335432|J4R	E	RNA polymerase subunit
	GI:335433|J5L	L
	GI:335434|J6R	E	RNA polymerase subunit
	GI:335436|H1L	L	Tyrosine/serine phoshatase
	GI:335437|H2R	L
	GI:335438|H3L	L	IMV membrane protein
	GI:335439|H4L	L	early transcription factor
	GI:335440|H5R	E,L	late transcription factor
	GI:335441|H6R	E	topoisomerase
	GI:335442|H7R	L
	GI:335443|D1R	E	mRNA capping enzyme
	GI:335445|D2L	E,L	CORE virion protein
	GI:335447|D3R	L	CORE virion protein
	GI:335448|D4R	E	uracil DNA glycosylase
	GI:335450|D5R	E,L	DNA replication
	GI:335453|D6R	L	early transcription factor
	GI:335454|D7R	E	RNA polymerase subunit
	GI:335455|D8L	L	IMV membrane protein
	GI:335456|D9R	E	putative NTPase
	GI:335457|D10R	L	putative NTPase
	GI:335458|D11L	L	NTPase
	GI:335461|D12L	E	mRNA capping enzyme small subunit
	GI:335462|D13L	L	IMV formation
	GI:335464|A1L	I	late transcription factor
	GI:335465|A2L	I	late transcription factor
	GI:335466|A3L	L	CORE virion protein
	GI:335468|A4L	L	CORE virion protein
	GI:335470|A5R	E,L	RNA polymerase subunit
	GI:335471|A6L	L
	GI:335472|A7L	L	early transcription factor
	GI:335475|A8R	E
	GI:335476|A9L	E,L	IMV membrane protein
	GI:335477|A10L	L	CORE virion protein
	GI:335481|A11R	L
	GI:335482|A12L	L	CORE virion protein
	GI:335483|A13L	L	IMV membrane protein
	GI:335484|A14L	L	IMV membrane protein
	GI:335485|A15L	L
	GI:335486|A16L	L	IMV membrane protein
	GI:335487|A17L	L	IMV membrane protein
	GI:335488|A18R	E,L	RNA helicase
	GI:335489|A19L	L
	GI:335494|A22R	U
	GI:335495|A23R	E
	GI:335496|A24R	E,L	RNA polymerase subunit
	GI:335499|A26L	L	IMV surface tubule component
	GI:335500|A27L	L	IMV membrane protein
	GI:335501|A28L	L
	GI:335502|A29L	E	RNA polymerase subunit
	GI:335504|A30L	L
	GI:335505|A31R	E
	GI:335506|A32L	L	putative NTPase
	GI:335508|A33R	E	EEV membrane protein
	GI:335509|A34R	L	EEV membrane protein
	GI:335512|A36R	E	EEV membrane protein
	GI:335516|A38L	U
	GI:335517|A39R	U
	GI:335520|A41L	U
	GI:335522|A43R	U
	GI:335523|A44L	E	hydroxy-steriod dehydrogenase
	GI:335523|A44L	E	hydroxy-steriod dehydrogenase
	GI:335524|A45R	L	superoxide dismutase
	GI:335525|A46R	U
	GI:335527|A47L	L
	GI:335528|A48R	E
	GI:335529|A49R	U
	GI:335530|A50R	E	DNA ligase
	GI:335533|A51R	U
	GI:335538|A55R	E
	GI:335539|A56R	E,L	EEV membrane protein
	GI:335541|A57R	U
	GI:335542|B1R	E	serin/threonin protein kinase
	GI:335548|B4R	U	ankyrin-like
	GI:335549|B5R	E,L	EEV membrane protein
	GI:335550|B6R	U
	GI:335553|B8R	E	interferon gamma receptor homolog
	GI:335558|B13R	E	Serine Protease Inhibitor-like
	GI:335559|B14R	E	Serine Protease Inhibitor-like
	GI:335560|B15R	U
	GI:335564|B17L	U
	GI:335565|B18R	U
	GI:335566|B19R	E	IL-1 receptor homolog
	GI:335567|B20R	U	ankyrin-like
	GI:335573|B25R	U	ankyrin-like
	GI:335574|B26R	U	ankyrin-like
	GI:335575|B27R	U	ankyrin-like
	GI:335576|B28R	E	TNF receptor-like
	GI:335577|B29R	E,L	secreted protein
	GI:335318|C23L	E,L	Abundant Secreted Protein
	GI:335393|E7R	U
	GI:335498|A25L	L
	GI:335511|A35R	E
	GI:335519|A40R	U
	GI:335534|A52R	U
	GI:335557|B12R	E	protein kinase-like
	GI:335562|B16R	E,L	interleukin-1B binding protein
	Annotations kindly provided by Dr. Dr. Elliot J Lefkowitz from the poxviridae database (Lefkowitz et al., Nucleic Acids Res. 2005, 33: D311–D316)
	Annotations correspond to Vaccinia virus, strain Copenhagen (M35027)
	Keys to temporal expression:
	E: Early
	I: Intermediate
	L: Late
