# Supplementary material for: EPIPOX: Immunoinformatic Characterization of the Shared T-Cell Epitome between Variola Virus and Related Pathogenic Orthopoxviruses
Source: J Immunol Res. 2015 Oct 28;2015:738020. doi: 10.1155/2015/738020 (PMC4641182; doi:10.1155/2015/738020)
Supplement: Supplementary file 1 — The supplementary materials provide relevant data collected and resulting from this work. Additional File S1 provides a list of experimentally determined poxvirus-specific T cell epitopes collected from relevant databases. For each epitope sequence, we show the known MHC restriction elements, protein GIs and relevant literature references. Additional File 2 reports known temporal expression (E: early, I: intermediate and L:late) and location of Vaccinia virus proteins. The information was kindly provided by Dr. Elliot J Lefkowitz. Additonal File S3 shows the 124 proteins from Variola major virus, strain Bangladesh, (VARVMJ BSH), that we found to be shared by all pathogenic orthopoxviruses, indicating their counterparts and sequence identity between them. Additional File S4 identifies the HLA I- and HLA II-molecules that were targeted for epitope prediction as well as the number of peptides predicted to bind to each one of them. Finally, Additional File S5 lists all HLA Iand HLA II-restricted T-cell epitopes shared between pathogenic orthopoxviruses predicted in this study. The epitopes are ordered by the number of different HLA molecules that can present them. [file 738020.f1.zip › Additional_File_S3r.xls]

## Sheet: common_two_all_orthopox_124_wit
	Additional File S3: Correspondence and identity between proteins from Variola major virus, Strain Bangladesh, (VARVMJ BSH) and shared counterparts in other pathogenic orthopoxviruses
	VARVMJ BSH (L22579)	MPXV (NC_003310)	CPXV (AF482758)	VACV COP (M35027)	VACV TIAN (AF095689)	VACV MVA (U94848)	VARVN GAR (Y16780)	VARVMJ IND (NC_00161)	MPXV ID%	CPXV ID%	VACV COP ID %	VACV TIAN ID%	VACV MVA (ID %)	VARVN GAR ID %	VARVM IND	MEDIAN ID%	MEAN ID%
	GI:439072|J2R	GI:17975072|A49R	GI:20153165|V178	GI:335528|A48R;	GI:6969848|TA59R	GI:2772800|MVA161R	GI:5830722|K2R	GI:9627681|J2R	98.54	98.54	98.05	98.05	98.05	100	100	98.54	98.86
	GI:439041|A20L	GI:17975043|A20L	GI:20153132|V145	GI:335489|A19L;	GI:6969801|TA20L	GI:2772730|MVA130L	GI:5830684|A20L	GI:9627644|A19L	92.21	92.21	92.21	92.21	92.21	98.68	98.68	92.21	94.37
	GI:438962|E3L	GI:17974965|F3L	GI:20153053|V066	GI:335388|E3L;	GI:6969701|TE3L	GI:2772689|MVA050L	GI:5830605|C3L	GI:9627565|E3L	85.26	94.79	95.31	93.51	95.31	98.96	98.44	95.31	94.68
	GI:438944|C6L	GI:17974947|C8L	GI:20153034|V047	GI:335363|F2L;	GI:6969680|TF2L	GI:2772674|MVA030L	GI:5830587|E2L	GI:9627547|C6L	97.96	95.92	96.6	97.28	96.6	100	100	97.28	97.85
	GI:438941|C3L	GI:17974942|C3L	GI:20153029|V042	GI:335357|K3L;	GI:6969676|TK4L	GI:2772671|MVA024L	GI:5830584|P3L	GI:9627544|C3L	78.57	85.06	81.61	81.61	82.76	100	100	83.91	88
	GI:438927|D12L	GI:17974927|D11L	GI:20153016|V029	GI:335342|C6L;	GI:6969661|TC6L	GI:2772667|MVA019L	GI:5830570|B15L	GI:9627530|D9L	93.46	91.45	96.67	96	96.67	100	100	96.67	96.38
	GI:439016|F8L	GI:17975018|E8L	GI:20153106|V119	GI:335455|D8L;	GI:6969765|TD8L	GI:2772711|MVA105L	GI:5830659|F8L	GI:9627619|F8L	92.76	93.42	96.05	96.38	95.72	100	100	95.88	96.33
	GI:473688|L6R	GI:17975003|L6R	GI:20153091|V104	GI:335434|J6R;	GI:6969745|TJ7R	GI:2772767|MVA090R	GI:5830644|M6R	GI:9627604|L6R	98.6	98.99	99.22	98.58	99.14	99.77	100	99.18	99.29
	GI:438981|H1L	GI:17974983|G1L	GI:20153072|V085	GI:335413|G1L;	GI:6969726|TG1L	GI:2772701|MVA070L	GI:5830624|I1L	GI:9627584|H1L	96.95	97.63	98.14	98.31	98.31	99.49	99.83	98.22	98.39
	GI:439067|A46R	GI:17975066|A43R	GI:20153159|V172	GI:335522|A43R;	GI:6969842|TA54R	GI:2772796|MVA155R	GI:5830715|A51R	GI:9627675|A48R	92.86	90.77	93.33	92.82	91.28	100	100	93.09	94.71
	GI:439070|A49R	GI:17975070|A47R	GI:20153163|V176	GI:335525|A46R;	GI:6969845|TA57R	GI:2772799|MVA159R	GI:5830720|A56R	GI:9627679|A52R	96.25	97.5	97.3	95.14	97.5	98.75	99.58	97.5	97.81
	GI:439044|A23R	GI:17975046|A23R	GI:20153136|V149	GI:335494|A22R;	GI:6969806|TA23R	GI:2772785|MVA133R	GI:5830687|A23R	GI:9627647|A22R	95.19	96.26	97.16	97.16	97.33	98.93	100	97.25	97.48
	GI:438920|D5L	GI:17974920|D4L	GI:20153008|V021	GI:335334|C10L;	GI:6969646|TC17L	GI:2772663|MVA006L	GI:5830559|B4L	GI:9627524|D3L	92.77	93.35	97.28	97.58	96.37	99.7	98.48	96.83	96.32
	GI:439036|A15L	GI:17975038|A15L	GI:20153126|V139	GI:335484|A14L;	GI:6969796|TA15L	GI:2772726|MVA125L	GI:5830679|A15L	GI:9627639|A14L	97.78	97.78	97.78	97.3	97.78	100	100	97.78	98.52
	GI:439061|A40R	GI:17975062|A39R	GI:20153153|V166	GI:335513|A37R;	GI:6969833|TA47R	GI:2772793|MVA148R	GI:5830706|A42R	GI:9627667|A40R	89.55	88.06	91.04	89.55	91.04	97.06	100	91.04	92.79
	GI:438919|D4R	GI:17974919|D3R	GI:20153007|V020	GI:335333|C11R;	GI:6969645|TC18R	GI:2772743|MVA005R	GI:5830558|B3R	GI:9627523|D1L	86.33	87.86	89.44	89.33	86.52	99.29	97.86	88.65	91.22
	GI:439052|A31L	GI:17975052|A29L	GI:20153143|V156	GI:335500|A27L;	GI:6969820|TA36L	GI:2772733|MVA138L	GI:5830695|A31L	GI:9627655|A30L	94.55	98.18	97.27	98.17	97.27	100	99.09	97.72	97.73
	GI:438972|Q2L	GI:17974974|Q2L	GI:20153063|V076	GI:335403|O2L;	GI:6969716|TO2L	GI:2772693|MVA061L	GI:5830615|S2L	GI:9627575|Q2L	96.3	96.3	96.3	96.3	96.3	100	100	96.3	97.53
	GI:439026|A5L	GI:17975028|A5L	GI:20153116|V129	GI:335468|A4L;	GI:6969782|TA5L	GI:2772719|MVA115L	GI:5830669|A5L	GI:9627629|A4L	87.59	84.46	89.72	94.05	93.04	98.89	100	91.38	92.28
	GI:438997|L2R	GI:17974999|L2R	GI:20153087|V100	GI:335430|J2R;	GI:6969741|TJ2R	GI:2772764|MVA086R	GI:5830640|M2R	GI:9627600|L2R	95.48	95.48	97.18	96.61	96.05	99.44	100	96.62	97.27
	GI:438942|C4R	GI:17974945|C6R	GI:20153032|V045	GI:335361|K7R;	GI:6969678|TK8R	GI:2772745|MVA028R	GI:5830585|P4R	GI:9627545|C4R	97.32	97.99	96.64	96.64	96.64	100	100	97.66	98.1
	GI:439010|F3L	GI:17975012|E2L	GI:20153100|V113	GI:335445|D2L;	GI:6969757|TD2L	GI:2772710|MVA099L	GI:5830654|F2L	GI:9627614|F2L	97.95	98.63	99.32	97.26	99.32	100	100	99.32	99.2
	GI:438983|H2R	GI:17974985|G3R	GI:20153074|V087	GI:335415|G2R;	GI:6969728|TG2R	GI:2772753|MVA072R	GI:5830625|I3R	GI:9627586|H3R	96.82	96.82	97.27	95	97.27	100	100	97.27	98.03
	GI:439077|J7R	GI:17975076|B2R	GI:20153172|V185	GI:335539|A56R;	GI:6969853|TA66R	GI:2772804|MVA165R	GI:5830729|K9R	GI:9627688|J9R	81.5	80.19	84.64	84.01	84.64	97.17	99.04	84.64	87.86
	GI:438990|H9R	GI:17974992|G10R	GI:20153081|V094	GI:335423|G9R;	GI:6969735|TG10R	GI:2772758|MVA079R	GI:5830633|I10R	GI:9627593|H9R	97.94	97.06	98.82	98.53	98.82	100	100	98.82	98.77
	GI:439032|A11L	GI:17975034|A11L	GI:20153122|V135	GI:335477|A10L;	GI:6969789|TA11L	GI:2772723|MVA121L	GI:5830675|A11L	GI:9627635|A10L	97.53	96.42	97.42	97.09	97.2	99.78	100	97.47	98.06
	GI:438968|E9L	GI:17974970|F8L	GI:20153059|V072	GI:335397|E9L;	GI:6969710|TE10L	GI:2772691|MVA056L	GI:5830611|C9L	GI:9627571|E9L	97.81	98.81	98.01	98.01	98.11	99.8	99.9	98.46	98.74
	GI:438965|E6R	GI:17974967|F5R	GI:20153056|V069	GI:335392|E6R;	GI:6969706|TE7R	GI:2772748|MVA053R	GI:5830608|C6R	GI:9627568|E6R	97.18	98.59	97.71	97.88	97.88	99.65	100	98.23	98.5
	GI:439051|A30L	GI:17975051|A28L	GI:20153140|V153	GI:335499|A26L;	GI:6969816|TA33L	GI:2772732|MVA137L	GI:5830694|A30L	GI:9627654|A29L	90.19	94.9	91.04	93.39	95.15	99.8	99.6	95.03	95.11
	GI:439031|A10L	GI:17975033|A10L	GI:20153121|V134	GI:335476|A9L;	GI:6969788|TA10L	GI:2772722|MVA120L	GI:5830674|A10L	GI:9627634|A9L	95.88	76.27	94.79	93.75	92.63	100	98.95	95.34	93.09
	GI:439068|A47L	GI:17975068|A45L	GI:20153161|V174	GI:335523|A44L;	GI:6969843|TA55L	GI:2772740|MVA157L	GI:5830716|A52L	GI:9627676|A49L	95.41	95.41	94.39	94.39	94.39	95.08	99.05	95.25	95.62
	GI:439040|A19R	GI:17975042|A19R	GI:20153131|V144	GI:335488|A18R;	GI:6969800|TA19L	GI:2772783|MVA129R	GI:5830683|A19R	GI:9627643|A18R	95.33	95.33	96.75	97.16	96.96	99.59	100	96.85	97.33
	GI:438963|E4L	GI:17974966|F4L	GI:20153054|V067	GI:335389|E4L;	GI:6969703|TE5L	GI:2772690|MVA051L	GI:5830606|C4L	GI:9627566|E4L	96.91	96.17	98.46	98.07	98.46	99.23	99.61	98.46	98.14
	GI:438960|E1L	GI:17974963|F1L	GI:20153051|V064	GI:335386|E1L;	GI:6969699|TE1L	GI:2772687|MVA048L	GI:5830603|C1L	GI:9627563|E1L	98.12	98.54	98.33	97.91	98.54	100	99.58	98.54	98.85
	GI:438943|C5L	GI:17974946|C7L	GI:20153033|V046	GI:335362|F1L;	GI:6969679|TF1L	GI:2772673|MVA029L	GI:5830586|E1L	GI:9627546|C5L	79.49	96.48	87.55	87.12	85.84	99.1	92.86	90.2	90.22
	GI:439085|B7R	GI:17975081|B7R	GI:20153178|V191	GI:335550|B6R;	GI:6969863|TB6R	GI:2772809|MVA174R	GI:5830738|H8R	GI:9627697|B8R	90.77	90.77	95.38	95.38	95.38	100	97.83	95.38	95.02
	GI:439065|A44L	GI:17975064|A41L	GI:20153157|V170	GI:335520|A41L;	GI:6969840|TA52L	GI:2772739|MVA153L	GI:5830713|A49L	GI:9627673|A46L	90.5	90.95	95.89	95.89	95.43	99.54	99.54	95.66	95.31
	GI:438988|H7L	GI:17974990|G8L	GI:20153079|V092	GI:335419|G7L;	GI:6969732|TG8L	GI:2772704|MVA077L	GI:5830631|I8L	GI:9627591|H7L	98.38	99.19	99.19	99.19	99.46	100	100	99.32	99.37
	GI:439035|A14L	GI:17975037|A14L	GI:20153125|V138	GI:335483|A13L;	GI:6969795|TA14L	GI:2772725|MVA124L	GI:5830678|A14L	GI:9627638|A13L	87.14	91.43	88.57	87.14	85.71	98.53	100	90	91.9
	GI:439018|F10R	GI:17975020|E10R	GI:20153108|V121	GI:335457|D10R;	GI:6969767|TD10R	GI:2772779|MVA107R	GI:5830661|F10R	GI:9627621|F10R	98.79	99.19	98.79	99.4	99.19	100	99.19	99.19	99.19
	GI:473689|B1R	GI:17975077|B3R	GI:20153174|V187	GI:335542|B1R;	GI:6969855|TB1R	GI:2772806|MVA167R	GI:5830731|H1R	GI:9627690|B1R	93.29	95.3	96.33	96	96.33	99	99.33	96.33	96.6
	GI:439033|A12R	GI:17975035|A12R	GI:20153123|V136	GI:335481|A11R;	GI:6969793|TA12R	GI:2772782|MVA122R	GI:5830676|A12R	GI:9627636|A11R	98.43	98.75	98.43	98.43	98.43	99.69	100	98.59	98.95
	GI:438975|K3L	GI:17974977|I3L	GI:20153066|V079	GI:335406|I3L;	GI:6969719|TI3L	GI:2772696|MVA064L	GI:5830618|L3L	GI:9627578|K3L	98.14	97.03	98.51	98.88	98.51	100	100	98.51	98.7
	GI:439034|A13L	GI:17975036|A13L	GI:20153124|V137	GI:335482|A12L;	GI:6969794|TA13L	GI:2772724|MVA123L	GI:5830677|A13L	GI:9627637|A12L	98.42	96.32	94.27	93.75	91.67	99.47	100	97.37	96.69
	GI:439059|A38R	GI:17975061|A38R	GI:20153152|V165	GI:335512|A36R;	GI:6969832|TA46R	GI:2772792|MVA147R	GI:5830704|A40R	GI:9627664|A39R	91.18	91.56	94.12	93.67	90.74	99.54	99.54	92.84	94.45
	GI:438982|H3L	GI:17974984|G2L	GI:20153073|V086	GI:335414|G3L;	GI:6969727|TG3L	GI:2772702|MVA071L	GI:5830626|I2L	GI:9627585|H2L	95.5	94.59	97.3	97.3	97.3	100	100	97.3	97.45
	GI:438926|D11L	GI:17974926|D10L	GI:20153015|V028	GI:335341|C7L;	GI:6969660|TC7L	GI:2772666|MVA018L	GI:5830569|B14L	GI:9627529|D8L	96.67	96.67	99.33	99.33	99.33	100	100	99.33	98.67
	GI:439007|I6R	GI:17975009|H6R	GI:20153097|V110	GI:335441|H6R;	GI:6969753|TH7R	GI:2772770|MVA096R	GI:5830650|J6R	GI:9627610|I6R	99.04	98.73	99.36	99.04	99.36	99.68	99.68	99.36	99.31
	GI:438946|C8L	GI:17974949|C10L	GI:20153036|V049	GI:335366|F4L;	GI:6969682|TF4L	GI:2772676|MVA032L	GI:5830589|E4L	GI:306478720|C8L	97.81	97.3	98.12	97.18	98.12	99.37	98.43	98.12	98.19
	GI:439021|N3L	GI:17975023|E13L	GI:20153111|V124	GI:335462|D13L;	GI:6969775|TD15L	GI:2772714|MVA110L	GI:5830664|O3L	GI:9627624|N3L	98.91	98.73	99.27	99.27	99.27	99.82	100	99.27	99.33
	GI:438996|L1R	GI:17974998|L1R	GI:20153086|V099	GI:335429|J1R;	GI:6969740|TJ1R	GI:2772763|MVA085R	GI:5830639|M1R	GI:9627599|L1R	98.68	100	98.04	97.39	97.39	100	99.37	99.03	98.91
	GI:439069|A48R	GI:17975069|A46R	GI:20153162|V175	GI:335524|A45R;	GI:6969844|TA56R	GI:2772798|MVA158R	GI:5830719|A55R	GI:9627678|A51R	96.8	96.8	96	96	94.4	100	100	96.8	97.33
	GI:438969|E10R	GI:17974971|F9R	GI:20153060|V073	GI:335399|E10R;	GI:6969712|TE11R	GI:2772751|MVA057R	GI:5830612|C10R	GI:9627572|E10R	94.74	95.79	96.84	94.74	94.74	100	100	96.31	97.02
	GI:438977|K5L	GI:17974979|I5L	GI:20153068|V081	GI:335409|I5L;	GI:6969722|TI5L	GI:2772698|MVA066L	GI:5830620|L5L	GI:9627580|K5L	93.67	94.94	96.2	94.94	96.2	98.73	100	96.2	96.62
	GI:439045|A24R	GI:17975047|A24R	GI:20153137|V150	GI:335495|A23R;	GI:6969807|TA24R	GI:2772786|MVA134R	GI:5830688|A24R	GI:9627648|A23R	97.91	98.69	98.69	98.69	98.69	99.74	100	98.69	98.95
	GI:439027|A6R	GI:17975029|A6R	GI:20153117|V130	GI:335470|A5R;	GI:6969783|TA6R	GI:2772780|MVA116R	GI:5830670|A6R	GI:9627630|A5R	97.56	99.39	99.39	99.39	99.39	100	99.39	99.39	99.19
	GI:439019|N1L	GI:17975021|E11L	GI:20153109|V122	GI:335458|D11L;	GI:6969769|TD12L	GI:2772712|MVA108L	GI:5830662|O1L	GI:9627622|N1L	98.1	99.05	98.89	98.25	99.21	99.68	100	99.13	99.15
	GI:438949|C11L	GI:17974952|C13L	GI:20153039|V052	GI:335371|F7L;	GI:6969686|TF7L	GI:2772678|MVA036L	GI:5830592|E7L	GI:9627552|C11L	81.58	81.48	70.65	80.49	82.5	97.47	100	82.04	85.61
	GI:439030|A9R	GI:17975032|A9R	GI:20153120|V133	GI:335475|A8R;	GI:6969787|TA9R	GI:2772781|MVA119R	GI:5830673|A9R	GI:9627633|A8R	98.26	99.31	98.96	98.96	98.61	99.65	100	99.13	99.13
	GI:438998|L3R	GI:17975000|L3R	GI:20153088|V101	GI:335431|J3R;	GI:6969742|TJ3R	GI:2772765|MVA087R	GI:5830641|M3R	GI:9627601|L3R	98.2	98.5	97.6	98.8	97.9	99.7	99.7	98.35	98.6
	GI:438961|E2L	GI:17974964|F2L	GI:20153052|V065	GI:335387|E2L;	GI:6969700|TE2L	GI:2772688|MVA049L	GI:5830604|C2L	GI:9627564|E2L	97.56	97.96	98.78	98.37	99.05	99.73	99.86	98.91	98.82
	GI:439054|A33L	GI:17975055|A32L	GI:20153146|V159	GI:335504|A30L;	GI:6969823|TA39L	GI:2772736|MVA141L	GI:5830698|A34L	GI:9627658|A33L	96.1	94.81	100	100	100	100	100	100	98.48
	GI:439009|F1R	GI:17975011|E1R	GI:20153099|V112	GI:335443|D1R;	GI:6969755|TD1R	GI:2772772|MVA098R	GI:5830652|F1R	GI:9627612|F1R	98.58	98.93	98.34	98.22	98.34	99.64	99.76	98.75	98.93
	GI:438948|C10L	GI:17974951|C12L	GI:20153038|V051	GI:335370|F6L;	GI:6969685|TF6L	GI:2772677|MVA035L	GI:5830591|E6L	GI:9627551|C10L	84.93	80.28	87.32	87.32	87.32	98.61	100	87.32	89.74
	GI:439029|A8L	GI:17975031|A8L	GI:20153119|V132	GI:335472|A7L;	GI:6969785|TA8L	GI:2772721|MVA118L	GI:5830672|A8L	GI:9627632|A7L	97.18	97.61	77.78	77.78	98.59	99.86	100	98.1	95.17
	GI:438967|E8R	GI:17974969|F7R	GI:20153058|V071	GI:335395|E8R;	GI:6969708|TE9R	GI:2772750|MVA055R	GI:5830610|C8R	GI:9627570|E8R	97.07	97.07	97.8	97.8	97.8	99.63	100	97.8	98.23
	GI:438999|L4R	GI:17975001|L4R	GI:20153089|V102	GI:335432|J4R;	GI:6969743|TJ4R	GI:2772766|MVA088R	GI:5830642|M4R	GI:9627602|L4R	98.38	98.38	98.38	98.38	98.38	100	99.46	98.38	98.83
	GI:439004|I3L	GI:17975006|H3L	GI:20153094|V107	GI:335438|H3L;	GI:6969749|TH3L	GI:2772708|MVA093L	GI:5830647|J3L	GI:9627607|I3L	94.38	95.08	96.92	96.88	96.62	99.69	99.69	96.77	97.06
	GI:439017|F9R	GI:17975019|E9R	GI:20153107|V120	GI:335456|D9R;	GI:6969766|TD9R	GI:2772778|MVA106R	GI:5830660|F9R	GI:9627620|F9R	97.18	99.06	98.59	99.06	98.12	100	100	98.83	98.83
	GI:439053|A32L	GI:17975054|A31L	GI:20153145|V158	GI:335502|A29L;	GI:6969821|TA38L	GI:2772735|MVA140L	GI:5830697|A33L	GI:9627657|A32L	96.39	97.38	97.7	97.7	97.38	100	99.34	97.54	98.03
	GI:439022|A1L	GI:17975024|A1L	GI:20153112|V125	GI:335464|A1L;	GI:6969777|TA1L	GI:2772715|MVA111L	GI:5830665|A1L	GI:9627625|A1L	100	98	98.67	99.33	99.33	100	100	99.66	99.33
	GI:439014|F6R	GI:17975016|E6R	GI:20153104|V117	GI:335453|D6R;	GI:6969763|TD6R	GI:2772776|MVA103R	GI:5830657|F6R	GI:9627617|F6R	99.06	98.9	99.06	99.06	99.22	99.69	99.84	99.14	99.3
	GI:438934|P1L	GI:17974936|P1L	GI:20153023|V036	GI:335349|N1L;	GI:6969668|TN1L	GI:2772668|MVA020L	GI:5830577|R1L	GI:9627537|P1L	93.16	91.45	94.02	94.02	83.33	99.15	99.15	93.59	93.38
	GI:439011|F2R	GI:17975013|E3R	GI:20153101|V114	GI:335447|D3R;	GI:6969759|TD3R	GI:2772773|MVA100R	GI:5830653|F3R	GI:9627613|F3R	94.94	95.36	94.94	93.25	94.09	100	100	95.15	96.56
	GI:438970|E11L	GI:17974972|F10L	GI:20153061|V074	GI:335400|E11L;	GI:6969713|TE12L	GI:2772692|MVA058L	GI:5830613|C11L	GI:9627573|E11L	96.12	95.35	96.9	96.9	96.9	100	100	96.9	97.55
	GI:439093|B15L	GI:17975089|B15L	GI:20153188|V201	GI:335564|B17L;	GI:6969876|TB17L	GI:2772742|MVA185L	GI:5830749|D7L	GI:9627707|B18L	94.59	95.29	96.47	95.59	95.59	100	100	96.03	96.99
	GI:439015|F7R	GI:17975017|E7R	GI:20153105|V118	GI:335454|D7R;	GI:6969764|TD7R	GI:2772777|MVA104R	GI:5830658|F7R	GI:9627618|F7R	96.89	96.27	96.27	96.27	96.89	99.38	100	96.89	97.62
	GI:439042|A22L	GI:17975044|A21L	GI:20153134|V147	GI:335490|A21L;	GI:6969802|TA22L	GI:2772731|MVA131L	GI:5830686|A21L	GI:9627646|A20L	95.73	96.58	98.29	96.58	98.29	100	100	98.29	98.15
	GI:439025|A4L	GI:17975027|A4L	GI:20153115|V128	GI:335466|A3L;	GI:6969779|TA3L	GI:2772718|MVA114L	GI:5830668|A4L	GI:9627628|A3L	98.6	98.45	98.91	98.6	98.76	100	100	98.84	99.12
	GI:438976|K4L	GI:17974978|I4L	GI:20153067|V080	GI:335407|I4L;	GI:6969720|TI4L	GI:2772697|MVA065L	GI:5830619|L4L	GI:9627579|K4L	97.67	97.67	98.7	98.57	98.7	99.74	100	98.7	98.75
	GI:439006|I5R	GI:17975008|H5R	GI:20153096|V109	GI:335440|H5R;	GI:6969752|TH6R	GI:2772769|MVA095R	GI:5830649|J5R	GI:9627609|I5R	92.79	85.05	84.95	84.47	84.47	97.73	99.1	88.92	90.68
	GI:439046|A25R	GI:17975048|A25R	GI:20153138|V151	GI:335496|A24R;	GI:6969808|TA25R	GI:2772787|MVA135R	GI:5830689|A25R	GI:9627649|A24R	98.62	99.05	98.8	98.54	98.79	99.83	99.91	98.92	99.17
	GI:439020|N2L	GI:17975022|E12L	GI:20153110|V123	GI:335461|D12L;	GI:6969773|TD14L	GI:2772713|MVA109L	GI:5830663|O2L	GI:9627623|N2L	98.61	99.65	99.65	98.61	98.95	99.65	100	99.65	99.42
	GI:438958|C20L	GI:17974961|C22L	GI:20153049|V062	GI:335383|F16L;	GI:6969696|TF16L	GI:2772686|MVA046L	GI:5830601|E16L	GI:9627561|C20L	95.24	93.94	96.1	94.37	96.1	99.13	100	96.1	96.75
	GI:439003|I2R	GI:17975005|H2R	GI:20153093|V106	GI:335437|H2R;	GI:6969748|TH2R	GI:2772768|MVA092R	GI:5830646|J2R	GI:9627606|I2R	100	98.94	98.94	98.94	99.47	100	100	99.73	99.56
	GI:439074|J4R	GI:17975073|A50R	GI:20153167|V180	GI:335530|A50R;	GI:6969850|TA61R	GI:2772802|MVA163R	GI:5830724|K4R	GI:9627683|J4R	96.21	96.21	97.46	96.92	97.1	99.64	99.82	97.28	97.74
	GI:438940|C2L	GI:17974941|C2L	GI:20152995|V008	GI:335354|K2L;	GI:6969674|TK3L	GI:2772670|MVA023L	GI:5830583|P2L	GI:9627543|C2L	92.51	95.44	93.57	94.37	93.57	99.73	99.2	94.5	95.67
	GI:438935|N2L	GI:17974937|P2L	GI:20153024|V037	GI:335350|N2L;	GI:6969669|TN2L	GI:2772669|MVA021L	GI:5830578|R2L	GI:9627538|P2L	90.4	88.76	92	86.08	92	98.31	100	92	93.58
	GI:439056|A35L	GI:17975057|A34L	GI:20153148|V161	GI:335506|A32L;	GI:6969825|TA41L	GI:2772737|MVA143L	GI:5830700|A36L	GI:9627660|A35L	97.78	98.14	98.15	98.15	97.77	100	100	98.15	98.64
	GI:438950|C12L	GI:17974953|C14L	GI:20153040|V053	GI:335372|F8L;	GI:6969687|TF8L	GI:2772679|MVA037L	GI:5830593|E8L	GI:9627553|C12L	92.31	96.92	95.38	91.11	92.31	98.46	98.46	96.15	95.64
	GI:439043|A21R	GI:17975045|A22R	GI:20153135|V148	GI:335491|A20R;	GI:6969803|TA21R	GI:2772784|MVA132R	GI:5830685|A22R	GI:9627645|A21R	96.71	97.65	97.89	97.42	98.12	99.3	100	98	98.28
	GI:438952|C14L	GI:17974955|C16L	GI:20153042|V055	GI:335374|F10L;	GI:6969689|TF10L	GI:2772681|MVA039L	GI:5830595|E10L	GI:9627555|C14L	98.18	98.63	98.86	98.41	98.63	99.09	99.54	98.75	98.82
	GI:439039|A18L	GI:17975041|A18L	GI:20153130|V143	GI:335487|A17L;	GI:6969799|TA18L	GI:2772729|MVA128L	GI:5830682|A18L	GI:9627642|A17L	97.06	97.04	100	100	99.01	100	100	99.5	98.85
	GI:438959|C21R	GI:17974962|C23R	GI:20153050|V063	GI:335384|F17R;	GI:6969697|TF17R	GI:2772746|MVA047R	GI:5830602|E17R	GI:9627562|C21R	94.06	96.04	97.03	97.03	98.02	100	100	97.53	97.52
	GI:439000|L5L	GI:17975002|L5L	GI:20153090|V103	GI:335433|J5L;	GI:6969744|TJ5R	GI:2772706|MVA089L	GI:5830643|M5L	GI:9627603|L5L	99.25	98.5	97.74	96.99	97.74	99.25	99.25	98.88	98.62
	GI:438955|C17L	GI:17974958|C19L	GI:20153045|V058	GI:335379|F13L;	GI:6969693|TF13L	GI:2772683|MVA043L	GI:5830598|E13L	GI:9627558|C17L	97.58	97.31	98.66	98.66	97.85	100	99.73	98.25	98.52
	GI:438984|H4L	GI:17974986|G4L	GI:20153075|V088	GI:335416|G4L;	GI:6969729|TG4R	GI:2772703|MVA073L	GI:5830627|I4L	GI:9627587|H4L	99.19	98.39	98.39	99.19	99.19	100	100	99.19	99.19
	GI:439002|I1L	GI:17975004|H1L	GI:20153092|V105	GI:335436|H1L;	GI:6969747|TH1L	GI:2772707|MVA091L	GI:5830645|J1L	GI:9627605|I1L	98.83	97.66	97.66	97.66	97.08	100	100	98.25	98.54
	GI:438993|M3L	GI:17974924|D8L	GI:20153083|V096	GI:335426|L3L;	GI:6969738|TL3L	GI:2772705|MVA082L	GI:5830636|N3L	GI:9627596|M3L	94.84	95.14	95.14	95.14	95.14	99.43	100	95.14	96.62
	GI:439091|B13R	GI:17975087|B13R	GI:20153186|V199	GI:335560|B15R;	GI:6969872|TB15R	GI:2772815|MVA183R	GI:5830745|D3R	GI:9627703|B14R	94.63	96.64	96.64	96.64	93.29	99.33	100	96.64	96.75
	GI:438985|H5R	GI:17974987|G5R	GI:20153076|V089	GI:335417|G5R;	GI:6969730|TG5R	GI:2772754|MVA074R	GI:5830628|I5R	GI:9627588|H5R	96.31	96.77	97	97	97.47	99.54	100	97.23	97.85
	GI:438973|K1L	GI:17974975|I1L	GI:20153064|V077	GI:335404|I1L;	GI:6969717|TI1L	GI:2772694|MVA062L	GI:5830616|L1L	GI:9627576|K1L	98.4	98.4	98.4	98.4	97.76	99.04	97.44	98.4	98.24
	GI:439058|A37R	GI:17975059|A36R	GI:20153150|V163	GI:335509|A34R;	GI:6969829|TA44R	GI:2772790|MVA145R	GI:5830702|A38R	GI:9627662|A37R	96.43	98.81	98.81	98.21	98.21	99.4	99.4	98.81	98.51
	GI:438991|M1R	GI:17974993|M1R	GI:20153082|V095	GI:335424|L1R;	GI:6969736|TL1R	GI:2772759|MVA080R	GI:5830634|N1R	GI:9627594|M1R	99.2	99.2	99.6	98.8	99.6	99.6	100	99.6	99.53
	GI:439005|I4L	GI:17975007|H4L	GI:20153095|V108	GI:335439|H4L;	GI:6969750|TH4L	GI:2772709|MVA094L	GI:5830648|J4L	GI:9627608|I4L	96.98	98.11	98.11	98.16	98.11	99.87	100	98.11	98.53
	GI:439057|A36R	GI:17975058|A35R	GI:20153149|V162	GI:335508|A33R;	GI:6969827|TA42R	GI:2772789|MVA144R	GI:5830701|A37R	GI:9627661|A36R	92.78	91.98	94.05	93.1	93.51	100	100	93.78	95.39
	GI:438979|K7L	GI:17974981|I7L	GI:20153070|V083	GI:335411|I7L;	GI:6969724|TI7L	GI:2772700|MVA068L	GI:5830622|L7L	GI:9627582|K7L	98.82	98.11	99.29	98.58	99.05	99.76	100	99.17	99.17
	GI:438994|M4R	GI:17974996|M4R	GI:20153084|V097	GI:335427|L4R;	GI:6969739|TL4R	GI:2772761|MVA083R	GI:5830637|N4R	GI:9627597|M4R	98.41	99.2	99.6	98.8	99.6	99.2	100	99.4	99.33
	GI:438951|C13L	GI:17974954|C15L	GI:20153041|V054	GI:335373|F9L;	GI:6969688|TF9L	GI:2772680|MVA038L	GI:5830594|E9L	GI:9627554|C13L	97.64	97.17	97.64	97.64	97.64	100	100	97.64	98.35
	GI:439038|A17L	GI:17975040|A17L	GI:20153129|V142	GI:335486|A16L;	GI:6969798|TA17L	GI:2772728|MVA127L	GI:5830681|A17L	GI:9627641|A16L	95.49	97.35	97.62	97.62	97.61	99.47	99.73	97.62	97.88
	GI:438978|K6L	GI:17974980|I6L	GI:20153069|V082	GI:335410|I6L;	GI:6969723|TI6L	GI:2772699|MVA067L	GI:5830621|L6L	GI:9627581|K6L	97.64	98.95	99.48	98.95	99.48	99.74	100	99.48	99.21
	GI:439028|A7L	GI:17975030|A7L	GI:20153118|V131	GI:335471|A6L;	GI:6969784|TA7L	GI:2772720|MVA117L	GI:5830671|A7L	GI:9627631|A6L	98.39	97.85	98.12	98.12	97.85	100	100	98.25	98.7
	GI:438974|K2L	GI:17974976|I2L	GI:20153065|V078	GI:335405|I2L;	GI:6969718|TI2L	GI:2772695|MVA063L	GI:5830617|L2L	GI:9627577|K2L	98.63	98.63	100	100	100	100	100	100	99.54
	GI:439037|A16L	GI:17975039|A16L	GI:20153128|V141	GI:335485|A15L;	GI:6969797|TA16L	GI:2772727|MVA126L	GI:5830680|A16L	GI:9627640|A15L	96.81	97.87	97.87	97.87	97.87	100	100	97.87	98.4
	GI:439023|A2L	GI:17975025|A2L	GI:20153113|V126	GI:335465|A2L;	GI:6969778|TA2L	GI:2772716|MVA112L	GI:5830666|A2L	GI:9627626|A2L	99.11	99.55	100	100	100	100	100	100	99.78
	GI:439008|I7R	GI:17975010|H7R	GI:20153098|V111	GI:335442|H7R;	GI:6969754|TH8R	GI:2772771|MVA097R	GI:5830651|J7R	GI:9627611|I7R	95.21	94.52	95.21	95.89	96.58	100	100	95.89	96.92
	GI:439084|B6R	GI:17975080|B6R	GI:20153177|V190	GI:335549|B5R;	GI:6969862|TB5R	GI:2772808|MVA173R	GI:5830737|H7R	GI:9627696|B7R	92.72	93.99	93.04	93.04	92.72	99.68	99.68	93.52	95.31
	GI:438980|K8R	GI:17974982|I8R	GI:20153071|V084	GI:335412|I8R;	GI:6969725|TI8R	GI:2772752|MVA069R	GI:5830623|L8R	GI:9627583|K8R	96.89	95.86	98.08	98.22	98.37	98.68	99.85	98.22	97.95
	GI:439062|A41L	GI:17975063|A40L	GI:20153155|V168	GI:335516|A38L;	GI:6969835|ORFL	GI:2772738|MVA149L	GI:5830708|A44L	GI:9627668|A41L	95.67	94.58	94.58	93.86	93.5	100	100	95.12	96.39
	GI:439055|A34R	GI:17975056|A33R	GI:20153147|V160	GI:335505|A31R;	GI:6969824|TA40R	GI:2772788|MVA142R	GI:5830699|A35R	GI:9627659|A34R	95.77	97.32	87.14	98.21	97.32	100	100	97.32	96.26
	GI:438956|C18L	GI:17974959|C20L	GI:20153046|V059	GI:335380|F14L;	GI:6969694|TF14L	GI:2772684|MVA044L	GI:5830599|E14L	GI:9627559|C18L	78.08	79.45	76.71	75.34	78.08	98.63	100	78.77	85.16
	GI:439013|F5R	GI:17975015|E5R	GI:20153103|V116	GI:335450|D5R;	GI:6969760|TD5R	GI:2772775|MVA102R	GI:5830656|F5R	GI:9627616|F5R	98.47	97.71	98.47	98.34	98.6	99.75	100	98.53	98.83
	GI:439066|A45R	GI:17975065|A42R	GI:20153158|V171	GI:335521|A42R;	GI:6969841|TA53R	GI:2772795|MVA154R	GI:5830714|A50R	GI:9627674|A47R	99.25	96.99	96.99	96.99	93.98	100	100	98.12	97.87
	GI:438945|C7L	GI:17974948|C9L	GI:20153035|V048	GI:335364|F3L;	GI:6969681|TF3L	GI:2772675|MVA031L	GI:5830588|E3L	GI:9627548|C7L	92.9	89.03	92.26	92.9	92.9	98.08	100	92.9	94.2
	Orthopoxvirus proteins contributing to cross-protective immunity are shown in bold
