# Supplementary material for: EPIPOX: Immunoinformatic Characterization of the Shared T-Cell Epitome between Variola Virus and Related Pathogenic Orthopoxviruses
Source: J Immunol Res. 2015 Oct 28;2015:738020. doi: 10.1155/2015/738020 (PMC4641182; doi:10.1155/2015/738020)
Supplement: Supplementary file 1 — The supplementary materials provide relevant data collected and resulting from this work. Additional File S1 provides a list of experimentally determined poxvirus-specific T cell epitopes collected from relevant databases. For each epitope sequence, we show the known MHC restriction elements, protein GIs and relevant literature references. Additional File 2 reports known temporal expression (E: early, I: intermediate and L:late) and location of Vaccinia virus proteins. The information was kindly provided by Dr. Elliot J Lefkowitz. Additonal File S3 shows the 124 proteins from Variola major virus, strain Bangladesh, (VARVMJ BSH), that we found to be shared by all pathogenic orthopoxviruses, indicating their counterparts and sequence identity between them. Additional File S4 identifies the HLA I- and HLA II-molecules that were targeted for epitope prediction as well as the number of peptides predicted to bind to each one of them. Finally, Additional File S5 lists all HLA Iand HLA II-restricted T-cell epitopes shared between pathogenic orthopoxviruses predicted in this study. The epitopes are ordered by the number of different HLA molecules that can present them. [file 738020.f1.zip › Additional_File_S4.xls]

## Sheet: Additional_File_S3.txt
	Additional File S4: HLA I- and HLA II-molecules targeted for epitope prediction
	HLA I-Restricted epitopes		HLA II-restricted epitopes
	HLA_A0201	578	DRB1_0101	993
	HLA_A0202	581	DRB1_0102	1000
	HLA_A0203	598	DRB1_0301	982
	HLA_A0205	589	DRB1_0311	988
	HLA_A0206	592	DRB1_0401	975
	HLA_A0207	570	DRB1_0402	988
	HLA_A0301	577	DRB1_0404	978
	HLA_A0101	589	DRB1_0405	977
	HLA_A1101	575	DRB1_0406	944
	HLA_A2301	601	DRB1_0407	934
	HLA_A2402	601	DRB1_0408	969
	HLA_A2403	601	DRB1_0410	977
	HLA_A2405	601	DRB1_0801	1026
	HLA_A2407	601	DRB1_0802	1006
	HLA_A3101	567	DRB1_0804	1001
	HLA_A3301	579	DRB1_0806	995
	HLA_A6801	578	DRB1_0901	1022
	HLA_A6802	589	DRB1_1101	1014
	HLA_B0702	595	DRB1_1102	1008
	HLA_B1501	583	DRB1_1103	973
	HLA_B1502	575	DRB1_1104	1005
	HLA_B2705	561	DRB1_1106	1005
	HLA_B3501	595	DRB1_1201	955
	HLA_B4402	585	DRB1_1301	1013
	HLA_B5101	573	DRB1_1302	1042
	HLA_B5301	599	DRB1_1304	994
	HLA_B5401	597	DRB1_1305	1013
	HLA_B5801	601	DRB1_1501	1018
	HLA_B0801	565	DRB1_1502	1010
	HLA_C0102	571	DRB3_0101	960
	HLA_C0304	575	DRB3_0202	946
	HLA_C0702	584	DRB4_0101	977
			DRB5_0101	1034
