# Supplementary material for: EPIPOX: Immunoinformatic Characterization of the Shared T-Cell Epitome between Variola Virus and Related Pathogenic Orthopoxviruses
Source: J Immunol Res. 2015 Oct 28;2015:738020. doi: 10.1155/2015/738020 (PMC4641182; doi:10.1155/2015/738020)
Supplement: Supplementary file 1 — The supplementary materials provide relevant data collected and resulting from this work. Additional File S1 provides a list of experimentally determined poxvirus-specific T cell epitopes collected from relevant databases. For each epitope sequence, we show the known MHC restriction elements, protein GIs and relevant literature references. Additional File 2 reports known temporal expression (E: early, I: intermediate and L:late) and location of Vaccinia virus proteins. The information was kindly provided by Dr. Elliot J Lefkowitz. Additonal File S3 shows the 124 proteins from Variola major virus, strain Bangladesh, (VARVMJ BSH), that we found to be shared by all pathogenic orthopoxviruses, indicating their counterparts and sequence identity between them. Additional File S4 identifies the HLA I- and HLA II-molecules that were targeted for epitope prediction as well as the number of peptides predicted to bind to each one of them. Finally, Additional File S5 lists all HLA Iand HLA II-restricted T-cell epitopes shared between pathogenic orthopoxviruses predicted in this study. The epitopes are ordered by the number of different HLA molecules that can present them. [file 738020.f1.zip › Additional_File_S5r.xls]

## Sheet: Additional_File_S5A.xls
	Additional File S5. A. Predicted HLA I-restricted T cell epitopes shared between pathogenic orthopoxviruses
	EPITOPE	GI	ORF NAME	CLEAVED				HLA I-binding profile
	QLKNLLAQI	439034	A13L	Yes	HLA_A0201	HLA_A0202	HLA_A0203	HLA_A0205	HLA_A0206	HLA_A0207	HLA_A2301	HLA_A2402	HLA_A2403	HLA_A2405	HLA_A2407	HLA_A6802
	SFLDTVYTI	439073	J3R	Yes	HLA_A0202	HLA_A0203	HLA_A0206	HLA_A2301	HLA_A2402	HLA_A2403	HLA_A2405	HLA_A2407	HLA_Cw0304	HLA_Cw0702
	AMISLAKKI	439052	A31L	Yes	HLA_A0202	HLA_A0203	HLA_A0206	HLA_A2301	HLA_A2402	HLA_A2403	HLA_A2405	HLA_A2407	HLA_A6802	HLA_Cw0304
	FFSGSFASI	438946	C8L	No	HLA_A0201	HLA_A0202	HLA_A0205	HLA_A0206	HLA_A0207	HLA_A2301	HLA_A2402	HLA_A2403	HLA_A2405	HLA_A2407
	VQAAKTSTL	439003	I2R	Yes	HLA_B0702	HLA_B1501_B62	HLA_B1502	HLA_B3501	HLA_B5101	HLA_B5301	HLA_B5401	HLA_B8	HLA_Cw0102
	FVRSQSSTI	438993	M3L	Yes	HLA_A0202	HLA_A0203	HLA_A0205	HLA_A0206	HLA_A0207	HLA_B1502	HLA_B4402	HLA_B5101	HLA_B8
	NIMSESYTL	439014	F6R	Yes	HLA_A0201	HLA_A0202	HLA_A0203	HLA_A0205	HLA_A0206	HLA_A0207	HLA_B4402	HLA_B8	HLA_Cw0102
	NYIDILASI	438961	E2L	Yes	HLA_A0203	HLA_A2301	HLA_A2402	HLA_A2403	HLA_A2405	HLA_A2407	HLA_Cw0304	HLA_Cw0702
	TYNMKDITY	438961	E2L	Yes	HLA_A1	HLA_A2301	HLA_A2402	HLA_A2403	HLA_A2405	HLA_A2407	HLA_B1501_B62	HLA_B1502
	SLTDSKTKL	439003	I2R	Yes	HLA_A0201	HLA_A0205	HLA_A0207	HLA_A2301	HLA_A2402	HLA_A2403	HLA_A2405	HLA_A2407
	TLVSRAIDL	439019	N1L	Yes	HLA_A0201	HLA_A0202	HLA_A0203	HLA_A0205	HLA_A0206	HLA_A0207	HLA_B4402	HLA_Cw0304
	YFINRIQTL	439014	F6R	Yes	HLA_A0203	HLA_A0206	HLA_A2301	HLA_A2402	HLA_A2403	HLA_A2405	HLA_A2407	HLA_B4402
	LYAAEMVEY	438988	H7L	Yes	HLA_A2301	HLA_A2402	HLA_A2403	HLA_A2405	HLA_A2407	HLA_B1501_B62	HLA_B1502	HLA_Cw0702
	QYEQEIESL	439084	B6R	Yes	HLA_A0207	HLA_A2301	HLA_A2402	HLA_A2403	HLA_A2405	HLA_A2407	HLA_B8	HLA_Cw0702
	IYSEHTISF	438980	K8R	Yes	HLA_A2301	HLA_A2402	HLA_A2403	HLA_A2405	HLA_A2407	HLA_B1501_B62	HLA_B1502	HLA_Cw0702
	AVDSQIPTL	439021	N3L	Yes	HLA_A0201	HLA_A0202	HLA_A0203	HLA_A0205	HLA_A0206	HLA_A0207	HLA_A6802	HLA_Cw0102
	LFDDELYSI	439043	A21R	Yes	HLA_A0205	HLA_A0207	HLA_A2301	HLA_A2402	HLA_A2403	HLA_A2405	HLA_A2407	HLA_Cw0702
	MPDNRSFTF	439037	A16L	Yes	HLA_A1	HLA_B0702	HLA_B1502	HLA_B3501	HLA_B4402	HLA_B5101	HLA_B5301	HLA_B5401
	ALLNAALHK	473688	L6R	Yes	HLA_A0202	HLA_A0203	HLA_A0206	HLA_A0301	HLA_A1101	HLA_A3101	HLA_A3301	HLA_A6801
	APLDLISTI	438961	E2L	Yes	HLA_A0203	HLA_A0206	HLA_B0702	HLA_B3501	HLA_B5101	HLA_B5301	HLA_B5401	HLA_Cw0304
	EFISEIIRL	473688	L6R	Yes	HLA_A0203	HLA_A0206	HLA_A2301	HLA_A2402	HLA_A2403	HLA_A2405	HLA_A2407	HLA_Cw0702
	KLRSAKTSI	438955	C17L	Yes	HLA_A0201	HLA_A0202	HLA_A0203	HLA_A0205	HLA_A0206	HLA_A0207	HLA_A6802	HLA_B8
	EYLSYIYNM	439017	F9R	No	HLA_A0203	HLA_A0206	HLA_A2301	HLA_A2402	HLA_A2403	HLA_A2405	HLA_A2407	HLA_Cw0702
	AIASMIMYL	439031	A10L	Yes	HLA_A0201	HLA_A0202	HLA_A0203	HLA_A0205	HLA_A0206	HLA_A0207	HLA_A6802
	PLSEMVVKL	438997	L2R	Yes	HLA_A0201	HLA_A0202	HLA_A0203	HLA_A0205	HLA_A0206	HLA_A0207	HLA_B5801
	NLKAMLYII	439032	A11L	No	HLA_A0201	HLA_A0202	HLA_A0203	HLA_A0206	HLA_A6802	HLA_B8	HLA_Cw0702
	VISKVTYSL	473688	L6R	Yes	HLA_A0201	HLA_A0202	HLA_A0203	HLA_A0205	HLA_A0206	HLA_A0207	HLA_Cw0304
	IFNSSLISI	438978	K6L	Yes	HLA_A0205	HLA_A0207	HLA_A2301	HLA_A2402	HLA_A2403	HLA_A2405	HLA_A2407
	KYFDDVTAF	439002	I1L	Yes	HLA_A2301	HLA_A2402	HLA_A2403	HLA_A2405	HLA_A2407	HLA_B1502	HLA_Cw0702
	LYNKPLYEV	439084	B6R	Yes	HLA_A0207	HLA_A2301	HLA_A2402	HLA_A2403	HLA_A2405	HLA_A2407	HLA_Cw0702
	LPTSIPLAY	438979	K7L	No	HLA_A1	HLA_B0702	HLA_B1501_B62	HLA_B3501	HLA_B5101	HLA_B5301	HLA_B5401
	ALISKYAGI	438994	M4R	Yes	HLA_A0201	HLA_A0202	HLA_A0203	HLA_A0205	HLA_A0206	HLA_A0207	HLA_A6802
	FLADKKMTL	438979	K7L	No	HLA_A0201	HLA_A0202	HLA_A0203	HLA_A0205	HLA_A0206	HLA_B8	HLA_Cw0304
	DLSSKYVTF	439029	A8L	Yes	HLA_A0202	HLA_A0203	HLA_A0206	HLA_B1502	HLA_B4402	HLA_B5801	HLA_B8
	RYLNQEIRY	439000	L5L	Yes	HLA_A2301	HLA_A2402	HLA_A2403	HLA_A2405	HLA_A2407	HLA_B1502	HLA_Cw0702
	CLKNDYPRI	438950	C12L	Yes	HLA_A0201	HLA_A0202	HLA_A0203	HLA_A0205	HLA_A0206	HLA_A0207	HLA_A6802
	GIKSVVVPI	439009	F1R	Yes	HLA_A0201	HLA_A0202	HLA_A0203	HLA_A0205	HLA_A0206	HLA_A0207	HLA_B8
	ALKDLMSSV	439026	A5L	Yes	HLA_A0201	HLA_A0202	HLA_A0203	HLA_A0205	HLA_A0206	HLA_A6802	HLA_B8
	MFISLFMIL	438979	K7L	Yes	HLA_A0206	HLA_A2301	HLA_A2402	HLA_A2403	HLA_A2405	HLA_A2407	HLA_Cw0304
	NVISKIYTL	439028	A7L	Yes	HLA_A0202	HLA_A0203	HLA_A0205	HLA_A0206	HLA_B8	HLA_Cw0102	HLA_Cw0702
	TYSSSIIAI	438935	N2L	No	HLA_A0201	HLA_A0205	HLA_A2301	HLA_A2402	HLA_A2403	HLA_A2405	HLA_A2407
	SFKRGAYEI	438972	Q2L	Yes	HLA_A2301	HLA_A2402	HLA_A2403	HLA_A2405	HLA_A2407	HLA_B8	HLA_Cw0702
	DYSNLLLEY	439094	B16R	Yes	HLA_A2301	HLA_A2402	HLA_A2403	HLA_A2405	HLA_A2407	HLA_B5801	HLA_Cw0702
	IYTEKLLSV	439040	A19R	No	HLA_A0205	HLA_A2301	HLA_A2402	HLA_A2403	HLA_A2405	HLA_A2407	HLA_Cw0702
	QLVSEAKKI	438955	C17L	No	HLA_A0201	HLA_A0202	HLA_A0203	HLA_A0205	HLA_A0206	HLA_A0207	HLA_A6802
	KYKDKLNSV	438976	K4L	No	HLA_A2301	HLA_A2402	HLA_A2403	HLA_A2405	HLA_A2407	HLA_B8	HLA_Cw0702
	SVLSSITNI	439046	A25R	No	HLA_A0201	HLA_A0202	HLA_A0203	HLA_A0205	HLA_A0206	HLA_A0207	HLA_A6802
	ALGDILSSI	438972	Q2L	Yes	HLA_A0201	HLA_A0202	HLA_A0203	HLA_A0205	HLA_A0206	HLA_A6802	HLA_B1501_B62
	TPKAQREIF	438980	K8R	Yes	HLA_B0702	HLA_B1502	HLA_B3501	HLA_B5101	HLA_B5301	HLA_B5401	HLA_B8
	ISESRFQSL	438942	C4R	Yes	HLA_A0207	HLA_B0702	HLA_B3501	HLA_B5301	HLA_B5401	HLA_B8	HLA_Cw0102
	DYSPIIASI	439046	A25R	Yes	HLA_A0206	HLA_A2301	HLA_A2402	HLA_A2403	HLA_A2405	HLA_A2407	HLA_Cw0702
	DPKSSYKIV	439027	A6R	Yes	HLA_A6802	HLA_B0702	HLA_B3501	HLA_B5101	HLA_B5301	HLA_B5401	HLA_B8
	QYHESRKRK	439033	A12R	No	HLA_A0301	HLA_A2301	HLA_A2402	HLA_A2403	HLA_A2405	HLA_A2407	HLA_A3101
	QLQAETNDL	439026	A5L	Yes	HLA_A0201	HLA_A0207	HLA_A2301	HLA_A2402	HLA_A2403	HLA_A2405	HLA_A2407
	QYKCVTIKY	438997	L2R	Yes	HLA_A1	HLA_A2301	HLA_A2402	HLA_A2403	HLA_A2405	HLA_A2407	HLA_Cw0702
	KPASAPIQF	438976	K4L	Yes	HLA_B0702	HLA_B3501	HLA_B4402	HLA_B5101	HLA_B5301	HLA_B5401	HLA_B5801
	NIVDAIITL	439073	J3R	Yes	HLA_A0202	HLA_A0203	HLA_A0205	HLA_A0206	HLA_Cw0102	HLA_Cw0304	HLA_Cw0702
	SFKNNTERI	439046	A25R	Yes	HLA_A0207	HLA_A2301	HLA_A2402	HLA_A2403	HLA_A2405	HLA_A2407	HLA_B8
	SILSSFFSL	439018	F10R	Yes	HLA_A0201	HLA_A0202	HLA_A0203	HLA_A0205	HLA_A0206	HLA_A0207	HLA_Cw0304
	ILIEIIPKI	439005	I4L	Yes	HLA_A0201	HLA_A0202	HLA_A0203	HLA_A0205	HLA_A0206	HLA_A6802	HLA_Cw0304
	SYDDYIETV	439034	A13L	Yes	HLA_A0207	HLA_A2301	HLA_A2402	HLA_A2403	HLA_A2405	HLA_A2407	HLA_Cw0702
	SFIEVISLL	438951	C13L	Yes	HLA_A0203	HLA_A2301	HLA_A2402	HLA_A2403	HLA_A2405	HLA_A2407	HLA_A6802
	IYDSMQYTY	438968	E9L	Yes	HLA_A1	HLA_A2301	HLA_A2402	HLA_A2403	HLA_A2405	HLA_A2407	HLA_Cw0702
	KLFSDISAI	438964	E5R	Yes	HLA_A0201	HLA_A0202	HLA_A0203	HLA_A0205	HLA_A0206	HLA_A0207	HLA_A6802
	YLVSSLSEI	439030	A9R	Yes	HLA_A0201	HLA_A0202	HLA_A0203	HLA_A0205	HLA_A0206	HLA_A0207	HLA_A6802
	NYEKKMYYL	438998	L3R	Yes	HLA_A2301	HLA_A2402	HLA_A2403	HLA_A2405	HLA_A2407	HLA_B8	HLA_Cw0702
	SPSVKTSLV	439040	A19R	No	HLA_A6802	HLA_B0702	HLA_B3501	HLA_B5101	HLA_B5301	HLA_B5401	HLA_B8
	DIESSVVSL	439059	A38R	Yes	HLA_A0201	HLA_A0202	HLA_A0203	HLA_A0205	HLA_A0206	HLA_A0207	HLA_Cw0102
	VYGDTDSVF	438968	E9L	Yes	HLA_A2301	HLA_A2402	HLA_A2403	HLA_A2405	HLA_A2407	HLA_B1501_B62	HLA_B1502
	ALQNVMISI	438998	L3R	No	HLA_A0201	HLA_A0202	HLA_A0203	HLA_A0205	HLA_A0206	HLA_A0207	HLA_Cw0304
	NIYSALMTL	439070	A49R	Yes	HLA_A0201	HLA_A0202	HLA_A0203	HLA_A0205	HLA_A0206	HLA_A0207	HLA_A3101
	SFSNAIQSY	438965	E6R	Yes	HLA_A2301	HLA_A2402	HLA_A2403	HLA_A2405	HLA_A2407	HLA_B5801	HLA_Cw0702
	LPQSMVFEY	438968	E9L	Yes	HLA_A1	HLA_B0702	HLA_B3501	HLA_B5301	HLA_B5401	HLA_B5801	HLA_Cw0702
	LYNHNNTTY	439032	A11L	Yes	HLA_A2301	HLA_A2402	HLA_A2403	HLA_A2405	HLA_A2407	HLA_B1501_B62	HLA_B1502
	NPQTKQMAF	438984	H4L	Yes	HLA_B0702	HLA_B1502	HLA_B3501	HLA_B5101	HLA_B5301	HLA_B5401	HLA_B8
	AIKEVVMAY	439032	A11L	Yes	HLA_A0202	HLA_A0203	HLA_A0206	HLA_A1	HLA_B1502	HLA_B5801	HLA_Cw0702
	NYTKDKISY	439077	J7R	Yes	HLA_A2301	HLA_A2402	HLA_A2403	HLA_A2405	HLA_A2407	HLA_B1502	HLA_Cw0702
	NIHSEMYSL	438946	C8L	Yes	HLA_A0201	HLA_A0202	HLA_A0205	HLA_A0207	HLA_B8	HLA_Cw0102	HLA_Cw0702
	IIISIFLQV	439016	F8L	Yes	HLA_A0201	HLA_A0202	HLA_A0203	HLA_A0205	HLA_A0206	HLA_A0207	HLA_Cw0304
	ALYSYASAK	438968	E9L	Yes	HLA_A0201	HLA_A0202	HLA_A0301	HLA_A1101	HLA_A3101	HLA_A3301	HLA_A6801
	LYSAYDYTI	438944	C6L	Yes	HLA_A0205	HLA_A2301	HLA_A2402	HLA_A2403	HLA_A2405	HLA_A2407	HLA_Cw0702
	SFDSFIRSL	438927	D12L	Yes	HLA_A0207	HLA_A2301	HLA_A2402	HLA_A2403	HLA_A2405	HLA_A2407	HLA_Cw0102
	TFQQKISKY	439013	F5R	No	HLA_A1	HLA_A2301	HLA_A2402	HLA_A2403	HLA_A2405	HLA_A2407	HLA_B5801
	IPFSFQTVY	439065	A44L	Yes	HLA_B0702	HLA_B1501_B62	HLA_B1502	HLA_B3501	HLA_B5101	HLA_B5301	HLA_B5401
	SYKETVHKL	438965	E6R	Yes	HLA_A2301	HLA_A2402	HLA_A2403	HLA_A2405	HLA_A2407	HLA_B8	HLA_Cw0702
	AIIEILMAV	438961	E2L	No	HLA_A0201	HLA_A0202	HLA_A0203	HLA_A0205	HLA_A0206	HLA_A6802	HLA_Cw0304
	DLSVKVFTI	438955	C17L	No	HLA_A0201	HLA_A0202	HLA_A0203	HLA_A0205	HLA_A0206	HLA_A6802	HLA_B8
	GLVSQLSVL	439046	A25R	Yes	HLA_A0201	HLA_A0202	HLA_A0203	HLA_A0205	HLA_A0206	HLA_A0207	HLA_A6802
	TVSKNAEAI	439033	A12R	Yes	HLA_A0205	HLA_A2301	HLA_A2402	HLA_A2403	HLA_A2405	HLA_A2407	HLA_B5101
	GLLALAILI	439000	L5L	No	HLA_A0201	HLA_A0202	HLA_A0203	HLA_A0205	HLA_A0206	HLA_A6802
	EYVREKAIV	439003	I2R	Yes	HLA_A2301	HLA_A2402	HLA_A2403	HLA_A2405	HLA_A2407	HLA_A6802
	VPIKFIAEF	439009	F1R	Yes	HLA_B0702	HLA_B3501	HLA_B5101	HLA_B5301	HLA_B5401	HLA_B5801
	KYPFSKIPL	438980	K8R	Yes	HLA_A2301	HLA_A2402	HLA_A2403	HLA_A2405	HLA_A2407	HLA_Cw0102
	SYNDYFNVL	438963	E4L	Yes	HLA_A2301	HLA_A2402	HLA_A2403	HLA_A2405	HLA_A2407	HLA_Cw0702
	TYIDHIVNI	438961	E2L	Yes	HLA_A2301	HLA_A2402	HLA_A2403	HLA_A2405	HLA_A2407	HLA_Cw0702
	LFPDDVQEL	439010	F3L	Yes	HLA_A2301	HLA_A2402	HLA_A2403	HLA_A2405	HLA_A2407	HLA_Cw0102
	ELLSLYKSL	439043	A21R	Yes	HLA_A0201	HLA_A0202	HLA_A0203	HLA_A0206	HLA_A6802	HLA_Cw0304
	MFSGKSTEL	438997	L2R	Yes	HLA_A0205	HLA_A2301	HLA_A2402	HLA_A2403	HLA_A2405	HLA_A2407
	IYRKPETNY	439025	A4L	Yes	HLA_A2301	HLA_A2402	HLA_A2403	HLA_A2405	HLA_A2407	HLA_B1501_B62
	IPKIKAYLL	439005	I4L	Yes	HLA_B0702	HLA_B3501	HLA_B5101	HLA_B5301	HLA_B5401	HLA_B8
	KLYTIVSTL	438969	E10R	Yes	HLA_A0201	HLA_A0202	HLA_A0203	HLA_A0205	HLA_A0206	HLA_A6802
	IYPNFSKAM	438981	H1L	No	HLA_A2301	HLA_A2402	HLA_A2403	HLA_A2405	HLA_A2407	HLA_Cw0102
	LYPPSEETV	438946	C8L	Yes	HLA_A2301	HLA_A2402	HLA_A2403	HLA_A2405	HLA_A2407	HLA_Cw0102
	FPITIENAL	439046	A25R	Yes	HLA_B0702	HLA_B3501	HLA_B5101	HLA_B5301	HLA_B5401	HLA_Cw0304
	YVESMLSNL	473688	L6R	Yes	HLA_A0201	HLA_A0202	HLA_A0203	HLA_A0205	HLA_A0206	HLA_A0207
	LFSTLVKKY	439056	A35L	Yes	HLA_A1	HLA_A2301	HLA_A2402	HLA_A2403	HLA_A2405	HLA_A2407
	SLVQYIKFI	438952	C14L	No	HLA_A0201	HLA_A0202	HLA_A0203	HLA_A0205	HLA_A0206	HLA_A6802
	YLPEVISTI	438988	H7L	Yes	HLA_A0201	HLA_A0202	HLA_A0203	HLA_A0205	HLA_A0206	HLA_Cw0102
	LPKPDLVIF	439072	J2R	Yes	HLA_B0702	HLA_B1502	HLA_B3501	HLA_B5301	HLA_B5401	HLA_Cw0702
	EPKANGSLF	473689	B1R	Yes	HLA_B0702	HLA_B1502	HLA_B3501	HLA_B5101	HLA_B5301	HLA_B5401
	AMDGQIVQA	439034	A13L	No	HLA_A0202	HLA_A0203	HLA_A0205	HLA_A0206	HLA_A0207	HLA_B5801
	VYSSPNVSI	438980	K8R	Yes	HLA_A0207	HLA_A2301	HLA_A2402	HLA_A2403	HLA_A2405	HLA_A2407
	YIPKKIVSL	438978	K6L	Yes	HLA_A0202	HLA_A0205	HLA_A0206	HLA_A0207	HLA_B8	HLA_Cw0102
	DYPPLATDL	438955	C17L	Yes	HLA_A2301	HLA_A2402	HLA_A2403	HLA_A2405	HLA_A2407	HLA_Cw0102
	MFIGSPMYL	439051	A30L	Yes	HLA_A0205	HLA_A2301	HLA_A2402	HLA_A2403	HLA_A2405	HLA_A2407
	VFSTHKLSL	438980	K8R	Yes	HLA_A2301	HLA_A2402	HLA_A2403	HLA_A2405	HLA_A2407	HLA_Cw0102
	IPRSKDTHV	439017	F9R	No	HLA_B0702	HLA_B3501	HLA_B5101	HLA_B5301	HLA_B5401	HLA_B8
	SETDTTTEY	438945	C7L	Yes	HLA_A1	HLA_B1501_B62	HLA_B1502	HLA_B4402	HLA_B5801	HLA_Cw0702
	RYNNSIFIV	439014	F6R	No	HLA_A2301	HLA_A2402	HLA_A2403	HLA_A2405	HLA_A2407	HLA_Cw0702
	TPPKSFKSL	438979	K7L	Yes	HLA_B0702	HLA_B3501	HLA_B5101	HLA_B5301	HLA_B5401	HLA_Cw0102
	MILAYLMSK	439002	I1L	Yes	HLA_A0203	HLA_A0206	HLA_A0301	HLA_A1101	HLA_A3301	HLA_A6801
	AITLVVISV	439038	A17L	No	HLA_A0201	HLA_A0202	HLA_A0203	HLA_A0205	HLA_A0206	HLA_A6802
	DYNSLYPNV	438968	E9L	Yes	HLA_A2301	HLA_A2402	HLA_A2403	HLA_A2405	HLA_A2407	HLA_A6802
	YLVLKAVKV	438959	C21R	Yes	HLA_A0201	HLA_A0202	HLA_A0203	HLA_A0205	HLA_A0206	HLA_A6802
	RYIEVEEFI	439011	F2R	Yes	HLA_A2301	HLA_A2402	HLA_A2403	HLA_A2405	HLA_A2407	HLA_A6802
	ILASILSIV	439025	A4L	Yes	HLA_A0201	HLA_A0202	HLA_A0203	HLA_A0205	HLA_A0206	HLA_A6802
	LLDNKVLCI	438968	E9L	Yes	HLA_A0201	HLA_A0202	HLA_A0203	HLA_A0205	HLA_A0206	HLA_A0207
	ALVSATKQK	473689	B1R	No	HLA_A0201	HLA_A0301	HLA_A1101	HLA_A3101	HLA_A3301	HLA_A6801
	SPPLISILM	439039	A18L	No	HLA_B0702	HLA_B3501	HLA_B5101	HLA_B5301	HLA_B5401	HLA_Cw0102
	GPIGTKIAL	439010	F3L	Yes	HLA_B0702	HLA_B3501	HLA_B5101	HLA_B5301	HLA_B5401	HLA_Cw0304
	ELLSEYIHI	438970	E11L	Yes	HLA_A0201	HLA_A0202	HLA_A0203	HLA_A0205	HLA_A0206	HLA_A6802
	SFINRHKKF	439013	F5R	Yes	HLA_A2301	HLA_A2402	HLA_A2403	HLA_A2405	HLA_A2407	HLA_B4402
	ALMRRIAVV	439013	F5R	Yes	HLA_A0201	HLA_A0202	HLA_A0203	HLA_A0205	HLA_A0206	HLA_A6802
	SYDSPYDDL	439077	J7R	Yes	HLA_A0207	HLA_A2301	HLA_A2402	HLA_A2403	HLA_A2405	HLA_A2407
	QYITMVNSL	473689	B1R	Yes	HLA_A2301	HLA_A2402	HLA_A2403	HLA_A2405	HLA_A2407	HLA_Cw0304
	APFDSVFYL	439016	F8L	Yes	HLA_A0205	HLA_B0702	HLA_B3501	HLA_B5101	HLA_B5301	HLA_B5401
	GYKVNPTEL	473688	L6R	Yes	HLA_A2301	HLA_A2402	HLA_A2403	HLA_A2405	HLA_A2407	HLA_B8
	IFKDSTMHI	439045	A24R	Yes	HLA_A0205	HLA_A2301	HLA_A2402	HLA_A2403	HLA_A2405	HLA_A2407
	YLDGQLARL	438965	E6R	Yes	HLA_A0201	HLA_A0202	HLA_A0203	HLA_A0205	HLA_A0206	HLA_A0207
	MPDKDLPTI	439014	F6R	No	HLA_A0207	HLA_B0702	HLA_B3501	HLA_B5101	HLA_B5301	HLA_B5401
	DYPHSEAIL	438941	C3L	Yes	HLA_A2301	HLA_A2402	HLA_A2403	HLA_A2405	HLA_A2407	HLA_Cw0102
	AFIDQSQSM	438976	K4L	No	HLA_A2301	HLA_A2402	HLA_A2403	HLA_A2405	HLA_A2407	HLA_Cw0304
	NLLCHIYSL	438979	K7L	Yes	HLA_A0201	HLA_A0202	HLA_A0203	HLA_A0205	HLA_A0206	HLA_Cw0702
	SLSAYIIRV	439004	I3L	No	HLA_A0201	HLA_A0202	HLA_A0203	HLA_A0205	HLA_A0206	HLA_A0207
	AYGSEVDYI	438979	K7L	Yes	HLA_A0205	HLA_A2301	HLA_A2402	HLA_A2403	HLA_A2405	HLA_A2407
	LYSPPLISI	439039	A18L	No	HLA_A2301	HLA_A2402	HLA_A2403	HLA_A2405	HLA_A2407	HLA_Cw0702
	NYLNNIYCL	439009	F1R	Yes	HLA_A2301	HLA_A2402	HLA_A2403	HLA_A2405	HLA_A2407	HLA_Cw0702
	SFSVIVKEW	473688	L6R	Yes	HLA_A2301	HLA_A2402	HLA_A2403	HLA_A2405	HLA_A2407	HLA_B5801
	ELLDRTVYV	439040	A19R	No	HLA_A0201	HLA_A0202	HLA_A0203	HLA_A0205	HLA_A0206	HLA_A6802
	MFSNNVLIF	438968	E9L	Yes	HLA_A2301	HLA_A2402	HLA_A2403	HLA_A2405	HLA_A2407	HLA_B5801
	NMKDITYEK	438961	E2L	Yes	HLA_A0301	HLA_A1101	HLA_A3101	HLA_A3301	HLA_A6801	HLA_Cw0702
	VFTDISMSL	439032	A11L	Yes	HLA_A2301	HLA_A2402	HLA_A2403	HLA_A2405	HLA_A2407	HLA_Cw0304
	AIPNRTFAK	439066	A45R	No	HLA_A0301	HLA_A1101	HLA_A3101	HLA_A3301	HLA_A6801	HLA_Cw0102
	GLLSIVVDI	438927	D12L	Yes	HLA_A0201	HLA_A0202	HLA_A0203	HLA_A0205	HLA_A0206	HLA_A6802
	TYNLLSEKW	438976	K4L	Yes	HLA_A2301	HLA_A2402	HLA_A2403	HLA_A2405	HLA_A2407	HLA_B5801
	SPVMSGNSY	439044	A23R	Yes	HLA_B0702	HLA_B1501_B62	HLA_B3501	HLA_B5101	HLA_B5301	HLA_B5401
	RPKIKTNDI	439038	A17L	Yes	HLA_B0702	HLA_B3501	HLA_B5101	HLA_B5301	HLA_B5401	HLA_B8
	YLAKLTALV	438985	H5R	Yes	HLA_A0201	HLA_A0202	HLA_A0203	HLA_A0205	HLA_A0206	HLA_A6802
	KLNKMTVEL	473688	L6R	Yes	HLA_A0201	HLA_A0202	HLA_A0203	HLA_A0205	HLA_A0206	HLA_A0207
	EIISELLDI	439023	A2L	Yes	HLA_A0201	HLA_A0202	HLA_A0203	HLA_A0205	HLA_A0206	HLA_A0207
	KYMELGFNY	439038	A17L	Yes	HLA_A2301	HLA_A2402	HLA_A2403	HLA_A2405	HLA_A2407	HLA_Cw0702
	YIKSRYMLL	439094	B16R	Yes	HLA_A0202	HLA_A0203	HLA_A0205	HLA_A0206	HLA_A6802	HLA_B8
	EPYYSTVAL	439030	A9R	Yes	HLA_B0702	HLA_B1502	HLA_B3501	HLA_B5101	HLA_B5301	HLA_B5401
	SLKMVETKL	439078	J8R	Yes	HLA_A0201	HLA_A0202	HLA_A0203	HLA_A0206	HLA_A6802	HLA_B8
	AIDQILQLV	439026	A5L	Yes	HLA_A0201	HLA_A0202	HLA_A0203	HLA_A0206	HLA_A0207	HLA_A6802
	TPSISKRAY	439007	I6R	Yes	HLA_A1	HLA_B0702	HLA_B3501	HLA_B5101	HLA_B5301	HLA_B5401
	SIEGTIPRL	438968	E9L	Yes	HLA_A0201	HLA_A0202	HLA_A0203	HLA_A0205	HLA_A0206	HLA_A0207
	KYVDIVEFL	438961	E2L	Yes	HLA_A2301	HLA_A2402	HLA_A2403	HLA_A2405	HLA_A2407	HLA_Cw0304
	VLSSDILDL	438960	E1L	Yes	HLA_A0201	HLA_A0202	HLA_A0203	HLA_A0205	HLA_A0206	HLA_A0207
	KPYASKVFF	439046	A25R	Yes	HLA_B0702	HLA_B1502	HLA_B3501	HLA_B5101	HLA_B5301	HLA_B5401
	NYTPVDDDY	438999	L4R	Yes	HLA_A2301	HLA_A2402	HLA_A2403	HLA_A2405	HLA_A2407	HLA_B1501_B62
	GYMVKNVQI	439021	N3L	Yes	HLA_A2301	HLA_A2402	HLA_A2403	HLA_A2405	HLA_A2407	HLA_B8
	RYCSEFIRI	439038	A17L	Yes	HLA_A0207	HLA_A2301	HLA_A2402	HLA_A2403	HLA_A2405	HLA_A2407
	ISVNASKTI	439070	A49R	Yes	HLA_B0702	HLA_B3501	HLA_B5101	HLA_B5301	HLA_B5401	HLA_Cw0304
	YYNDDFKKL	438934	P1L	Yes	HLA_A2301	HLA_A2402	HLA_A2403	HLA_A2405	HLA_A2407	HLA_Cw0702
	NLYNKMQTL	438990	H9R	Yes	HLA_A0201	HLA_A0202	HLA_A0205	HLA_A0206	HLA_A0207	HLA_B8
	IYSDDENEL	438926	D11L	No	HLA_A2301	HLA_A2402	HLA_A2403	HLA_A2405	HLA_A2407	HLA_Cw0304
	QINQPTATV	439021	N3L	No	HLA_A0201	HLA_A0202	HLA_A0205	HLA_A0206	HLA_A0207	HLA_A6802
	MFDKITSRI	438976	K4L	No	HLA_A0207	HLA_A2301	HLA_A2402	HLA_A2403	HLA_A2405	HLA_A2407
	IYGTSKTAV	439078	J8R	Yes	HLA_A2301	HLA_A2402	HLA_A2403	HLA_A2405	HLA_A2407	HLA_B1501_B62
	RYRHYKISL	439046	A25R	Yes	HLA_A2301	HLA_A2402	HLA_A2403	HLA_A2405	HLA_A2407	HLA_Cw0702
	SYTNQTLSL	439025	A4L	Yes	HLA_A2301	HLA_A2402	HLA_A2403	HLA_A2405	HLA_A2407	HLA_Cw0702
	VFVYFSNSL	439005	I4L	Yes	HLA_A2301	HLA_A2402	HLA_A2403	HLA_A2405	HLA_A2407	HLA_Cw0304
	VIKGPLLKL	438968	E9L	Yes	HLA_A0202	HLA_A0203	HLA_A0205	HLA_A0206	HLA_A0207	HLA_Cw0304
	NPLDTAKYL	439046	A25R	Yes	HLA_B0702	HLA_B3501	HLA_B5101	HLA_B5301	HLA_B5401	HLA_Cw0304
	SYSLIRPKI	439032	A11L	No	HLA_A2301	HLA_A2402	HLA_A2403	HLA_A2405	HLA_A2407	HLA_A6802
	DFKNKTDII	439021	N3L	Yes	HLA_A2301	HLA_A2402	HLA_A2403	HLA_A2405	HLA_A2407	HLA_B8
	YPPPRYITV	438968	E9L	No	HLA_B0702	HLA_B3501	HLA_B5101	HLA_B5301	HLA_B5401	HLA_Cw0102
	VYSFDESSF	438978	K6L	Yes	HLA_A2301	HLA_A2402	HLA_A2403	HLA_A2405	HLA_A2407	HLA_B1501_B62
	LLNNYTLKI	439068	A47L	Yes	HLA_A0201	HLA_A0202	HLA_A0203	HLA_A0205	HLA_A0206	HLA_A0207
	YYNEMSRGY	439032	A11L	No	HLA_A2301	HLA_A2402	HLA_A2403	HLA_A2405	HLA_A2407	HLA_B1501_B62
	SLAGLCSNI	438979	K7L	Yes	HLA_A0201	HLA_A0202	HLA_A0203	HLA_A0205	HLA_A0206	HLA_A6802
	SFIQKSEKL	438968	E9L	Yes	HLA_A2301	HLA_A2402	HLA_A2403	HLA_A2405	HLA_A2407	HLA_B8
	NPKVVKMKI	438979	K7L	Yes	HLA_B0702	HLA_B3501	HLA_B5101	HLA_B5301	HLA_B5401	HLA_B8
	FYKPKHSTV	439055	A34R	No	HLA_A2301	HLA_A2402	HLA_A2403	HLA_A2405	HLA_A2407	HLA_B8
	EFAKQYVLI	439038	A17L	Yes	HLA_A2301	HLA_A2402	HLA_A2403	HLA_A2405	HLA_A2407	HLA_A6802
	GLKKIIQRV	439029	A8L	Yes	HLA_A0201	HLA_A0202	HLA_A0203	HLA_A0205	HLA_A0206	HLA_B8
	LPKEYSSEL	439013	F5R	Yes	HLA_B0702	HLA_B3501	HLA_B5101	HLA_B5301	HLA_B5401	HLA_B8
	MLVNRMQRI	438981	H1L	Yes	HLA_A0201	HLA_A0202	HLA_A0203	HLA_A0205	HLA_A0206	HLA_B8
	ELQAAISKL	439032	A11L	Yes	HLA_A0201	HLA_A0202	HLA_A0203	HLA_A0205	HLA_A0206	HLA_A0207
	LPTNEFISF	438967	E8R	Yes	HLA_B0702	HLA_B3501	HLA_B5101	HLA_B5301	HLA_B5401	HLA_B5801
	TYLYNKYSF	439070	A49R	Yes	HLA_A2301	HLA_A2402	HLA_A2403	HLA_A2405	HLA_A2407	HLA_B4402
	FYKDYWVSL	439058	A37R	Yes	HLA_A2301	HLA_A2402	HLA_A2403	HLA_A2405	HLA_A2407	HLA_Cw0702
	YFDDVTAFL	439002	I1L	Yes	HLA_A0207	HLA_A2301	HLA_A2402	HLA_A2403	HLA_A2405	HLA_A2407
	GVSSLLKEL	439040	A19R	Yes	HLA_A0202	HLA_A0203	HLA_A0206	HLA_A0207	HLA_A6802	HLA_B8
	KYRLKVSIL	438952	C14L	Yes	HLA_A2301	HLA_A2402	HLA_A2403	HLA_A2405	HLA_A2407	HLA_B8
	SIKDSMYVI	438973	K1L	Yes	HLA_A0201	HLA_A0202	HLA_A0205	HLA_A0206	HLA_B8	HLA_Cw0702
	SIVRIFMDV	439013	F5R	No	HLA_A0201	HLA_A0202	HLA_A0203	HLA_A0206	HLA_A6802	HLA_Cw0304
	KLSDLKKTI	439040	A19R	No	HLA_A0201	HLA_A0202	HLA_A0203	HLA_A0205	HLA_A0206	HLA_A6802
	EYAQEIATL	439019	N1L	Yes	HLA_A2301	HLA_A2402	HLA_A2403	HLA_A2405	HLA_A2407	HLA_Cw0702
	KLVGKTVKV	438941	C3L	Yes	HLA_A0201	HLA_A0202	HLA_A0203	HLA_A0205	HLA_A0206	HLA_A6802
	YPPMMCYFL	439040	A19R	Yes	HLA_B0702	HLA_B3501	HLA_B5101	HLA_B5301	HLA_B5401	HLA_Cw0102
	SYQDFIYLL	439032	A11L	No	HLA_A2301	HLA_A2402	HLA_A2403	HLA_A2405	HLA_A2407	HLA_Cw0702
	TPVSMTYLY	439070	A49R	Yes	HLA_B0702	HLA_B3501	HLA_B5101	HLA_B5301	HLA_B5401	HLA_Cw0702
	KFVELLSEY	438970	E11L	Yes	HLA_A2301	HLA_A2402	HLA_A2403	HLA_A2405	HLA_A2407	HLA_Cw0702
	RYVSYLRKF	438967	E8R	Yes	HLA_A2301	HLA_A2402	HLA_A2403	HLA_A2405	HLA_A2407	HLA_Cw0702
	LFKSILFNL	438979	K7L	Yes	HLA_A0202	HLA_A2301	HLA_A2402	HLA_A2403	HLA_A2405	HLA_A2407
	AFKKATSIV	439074	J4R	No	HLA_A2301	HLA_A2402	HLA_A2403	HLA_A2405	HLA_A2407	HLA_A6802
	TIINEYCQI	438962	E3L	Yes	HLA_A0201	HLA_A0202	HLA_A0203	HLA_A0205	HLA_A0206	HLA_A0207
	RYVNVHFIM	439019	N1L	No	HLA_A2301	HLA_A2402	HLA_A2403	HLA_A2405	HLA_A2407	HLA_Cw0702
	ALATFTVNI	439046	A25R	No	HLA_A0201	HLA_A0202	HLA_A0203	HLA_A0205	HLA_A0206	HLA_A0207
	RPIVISKAL	439046	A25R	Yes	HLA_B0702	HLA_B3501	HLA_B5101	HLA_B5301	HLA_B5401	HLA_Cw0304
	VTSQELVEK	438964	E5R	No	HLA_A0301	HLA_A1101	HLA_A3101	HLA_A3301	HLA_A6801	HLA_B5801
	KLLTDIASV	439074	J4R	Yes	HLA_A0201	HLA_A0202	HLA_A0203	HLA_A0205	HLA_A0206	HLA_A6802
	HYETLKLGY	438964	E5R	Yes	HLA_A1	HLA_A2301	HLA_A2402	HLA_A2403	HLA_A2405	HLA_A2407
	MLEDEVVNL	439033	A12R	Yes	HLA_A0201	HLA_A0202	HLA_A0203	HLA_A0205	HLA_A0207	HLA_Cw0702
	IPIGMMLEL	438979	K7L	Yes	HLA_B0702	HLA_B3501	HLA_B5101	HLA_B5301	HLA_B5401	HLA_Cw0304
	NYKSLLSRY	439029	A8L	Yes	HLA_A2301	HLA_A2402	HLA_A2403	HLA_A2405	HLA_A2407	HLA_Cw0702
	HPREENSIV	439053	A32L	No	HLA_B0702	HLA_B3501	HLA_B5101	HLA_B5301	HLA_B5401	HLA_B8
	KYIEGNKTF	439016	F8L	Yes	HLA_A2301	HLA_A2402	HLA_A2403	HLA_A2405	HLA_A2407	HLA_B4402
	TLRAAMISL	439052	A31L	Yes	HLA_A0201	HLA_A0202	HLA_A0203	HLA_A0205	HLA_A0206	HLA_Cw0102
	LPSEIIYEI	439094	B16R	No	HLA_B0702	HLA_B3501	HLA_B5101	HLA_B5301	HLA_B5401	HLA_Cw0702
	LAYSKLIQI	439078	J8R	No	HLA_A0202	HLA_A0205	HLA_B0702	HLA_B5301	HLA_B5401	HLA_Cw0304
	TYFSNTILL	438960	E1L	Yes	HLA_A2301	HLA_A2402	HLA_A2403	HLA_A2405	HLA_A2407	HLA_Cw0702
	SYLRKFSAL	438967	E8R	Yes	HLA_A2301	HLA_A2402	HLA_A2403	HLA_A2405	HLA_A2407	HLA_B8
	LLREKYIVL	439010	F3L	Yes	HLA_A0201	HLA_A0202	HLA_A0203	HLA_A0205	HLA_A0206	HLA_B8
	IYHDDLVVL	439055	A34R	Yes	HLA_A2301	HLA_A2402	HLA_A2403	HLA_A2405	HLA_A2407	HLA_Cw0702
	SPMETTAEF	438952	C14L	Yes	HLA_B0702	HLA_B1502	HLA_B3501	HLA_B5101	HLA_B5301	HLA_B5401
	FLVGVAIIL	438951	C13L	Yes	HLA_A0201	HLA_A0202	HLA_A0203	HLA_A0205	HLA_A0206	HLA_Cw0304
	YLLSLFSTL	439056	A35L	Yes	HLA_A0201	HLA_A0202	HLA_A0203	HLA_A0205	HLA_A0206	HLA_A6802
	YYVQKQLVV	439021	N3L	No	HLA_A2301	HLA_A2402	HLA_A2403	HLA_A2405	HLA_A2407	HLA_B8
	LYGEELVTL	439014	F6R	Yes	HLA_A0205	HLA_A2301	HLA_A2402	HLA_A2403	HLA_A2405	HLA_A2407
	GILKKLSSI	438965	E6R	Yes	HLA_A0201	HLA_A0202	HLA_A0203	HLA_A0206	HLA_A6802	HLA_B8
	YLSPAYYML	438993	M3L	Yes	HLA_A0201	HLA_A0202	HLA_A0203	HLA_A0205	HLA_A0206	HLA_Cw0702
	RLTSEIVNL	438968	E9L	Yes	HLA_A0201	HLA_A0202	HLA_A0203	HLA_A0205	HLA_A0206	HLA_A0207
	MPPEVVYLV	439046	A25R	Yes	HLA_B0702	HLA_B3501	HLA_B5101	HLA_B5301	HLA_B5401	HLA_Cw0102
	IYTDEVYDY	438981	H1L	Yes	HLA_A2301	HLA_A2402	HLA_A2403	HLA_A2405	HLA_A2407	HLA_Cw0702
	TYNDHIVNL	439072	J2R	Yes	HLA_A2301	HLA_A2402	HLA_A2403	HLA_A2405	HLA_A2407	HLA_Cw0702
	SPEDDLTDF	438974	K2L	Yes	HLA_B0702	HLA_B1502	HLA_B3501	HLA_B4402	HLA_B5301	HLA_B5401
	KLHRSMYRI	439093	B15L	Yes	HLA_A0201	HLA_A0202	HLA_A0205	HLA_A0206	HLA_A0207	HLA_A3101
	TPIDVSPEI	439025	A4L	Yes	HLA_B0702	HLA_B3501	HLA_B5101	HLA_B5301	HLA_B5401	HLA_Cw0304
	LYMPQYISL	439021	N3L	Yes	HLA_A2301	HLA_A2402	HLA_A2403	HLA_A2405	HLA_A2407	HLA_Cw0702
	SMLSNLTNL	473688	L6R	Yes	HLA_A0201	HLA_A0202	HLA_A0203	HLA_A0205	HLA_A0206	HLA_A6802
	KYDTSNFTI	439025	A4L	No	HLA_A0207	HLA_A2301	HLA_A2402	HLA_A2403	HLA_A2405	HLA_A2407
	ILSNYVKTL	439009	F1R	Yes	HLA_A0201	HLA_A0202	HLA_A0203	HLA_A0205	HLA_A0206	HLA_A0207
	LLSNYYMKM	438980	K8R	No	HLA_A0201	HLA_A0202	HLA_A0203	HLA_A0205	HLA_A0206	HLA_A0207
	KFPRSMLSI	438994	M4R	No	HLA_A2301	HLA_A2402	HLA_A2403	HLA_A2405	HLA_A2407	HLA_Cw0102
	VLITVYEKL	439030	A9R	Yes	HLA_A0201	HLA_A0202	HLA_A0206	HLA_A0207	HLA_A6802	HLA_Cw0304
	LFTDVYTSI	439005	I4L	Yes	HLA_A2301	HLA_A2402	HLA_A2403	HLA_A2405	HLA_A2407	HLA_Cw0304
	DYLTAIQDF	439013	F5R	Yes	HLA_A2301	HLA_A2402	HLA_A2403	HLA_A2405	HLA_A2407	HLA_B4402
	GYKEKSKLI	439074	J4R	No	HLA_A2301	HLA_A2402	HLA_A2403	HLA_A2405	HLA_A2407	HLA_B8
	NYVDYNIIF	439091	B13R	Yes	HLA_A2301	HLA_A2402	HLA_A2403	HLA_A2405	HLA_A2407	HLA_Cw0702
	KLKDVVKVI	438976	K4L	Yes	HLA_A0201	HLA_A0202	HLA_A0203	HLA_A0206	HLA_A6802	HLA_B8
	IPKNNHAVI	438970	E11L	Yes	HLA_B0702	HLA_B3501	HLA_B5101	HLA_B5301	HLA_B5401	HLA_B8
	QYLDFLLLL	438996	L1R	Yes	HLA_A2301	HLA_A2402	HLA_A2403	HLA_A2405	HLA_A2407	HLA_Cw0702
	REKSSLVSY	439045	A24R	Yes	HLA_A1	HLA_B1501_B62	HLA_B1502	HLA_B4402	HLA_B5801	HLA_Cw0702
	ELKTRYHSI	438979	K7L	No	HLA_A0201	HLA_A0202	HLA_A0205	HLA_A0207	HLA_A6802	HLA_B8
	ELLQYITMV	473689	B1R	Yes	HLA_A0201	HLA_A0202	HLA_A0203	HLA_A0205	HLA_A0206	HLA_A6802
	TPPDYSPII	439046	A25R	Yes	HLA_B0702	HLA_B3501	HLA_B5101	HLA_B5301	HLA_B5401	HLA_Cw0102
	QPCDLLASL	473688	L6R	Yes	HLA_B0702	HLA_B3501	HLA_B5101	HLA_B5301	HLA_B5401	HLA_Cw0304
	YYGNTDNKF	439021	N3L	Yes	HLA_A2301	HLA_A2402	HLA_A2403	HLA_A2405	HLA_A2407	HLA_B1501_B62
	DYEEYSTEL	439077	J7R	Yes	HLA_A2301	HLA_A2402	HLA_A2403	HLA_A2405	HLA_A2407	HLA_Cw0702
	ATLNTLITL	438988	H7L	Yes	HLA_A0202	HLA_A0203	HLA_A0205	HLA_A0206	HLA_B5801	HLA_Cw0304
	YIDAYVSRL	439021	N3L	Yes	HLA_A0201	HLA_A0202	HLA_A0203	HLA_A0205	HLA_A0206	HLA_A0207
	LLMMTLPSI	439062	A41L	No	HLA_A0201	HLA_A0202	HLA_A0203	HLA_A0205	HLA_A0206	HLA_A6802
	YVESKLVDI	439009	F1R	Yes	HLA_A0202	HLA_A0203	HLA_A0205	HLA_A0206	HLA_A0207	HLA_B8
	SIISQIIKY	439018	F10R	Yes	HLA_A0203	HLA_A0206	HLA_A1	HLA_B1502	HLA_B5801	HLA_Cw0702
	EPEKDIREL	438965	E6R	Yes	HLA_B0702	HLA_B3501	HLA_B5101	HLA_B5301	HLA_B5401	HLA_B8
	KFQNRAKMV	438964	E5R	Yes	HLA_A2301	HLA_A2402	HLA_A2403	HLA_A2405	HLA_A2407	HLA_B8
	TYKTLKYMI	438943	C5L	Yes	HLA_A2301	HLA_A2402	HLA_A2403	HLA_A2405	HLA_A2407	HLA_B8
	SPSDEVISL	438978	K6L	Yes	HLA_B0702	HLA_B3501	HLA_B5301	HLA_B5401	HLA_Cw0304	HLA_Cw0702
	VYTDNAKHL	438967	E8R	Yes	HLA_A2301	HLA_A2402	HLA_A2403	HLA_A2405	HLA_A2407	HLA_Cw0304
	GLADAFILL	438976	K4L	Yes	HLA_A0201	HLA_A0202	HLA_A0203	HLA_A0205	HLA_A0206	HLA_Cw0304
	GYAPVSPIV	439066	A45R	No	HLA_A2301	HLA_A2402	HLA_A2403	HLA_A2405	HLA_A2407	HLA_A6802
	YLSSWTPVV	438961	E2L	Yes	HLA_A0201	HLA_A0202	HLA_A0203	HLA_A0205	HLA_A0206	HLA_A6802
	VYTNRDTVY	439065	A44L	Yes	HLA_A2301	HLA_A2402	HLA_A2403	HLA_A2405	HLA_A2407	HLA_B1501_B62
	NYLAKLTAL	438985	H5R	Yes	HLA_A2301	HLA_A2402	HLA_A2403	HLA_A2405	HLA_A2407	HLA_B8
	MLYQLLEAV	438975	K3L	No	HLA_A0201	HLA_A0202	HLA_A0203	HLA_A0205	HLA_A0206	HLA_A6802
	TYVLPQSMV	438968	E9L	No	HLA_A2301	HLA_A2402	HLA_A2403	HLA_A2405	HLA_A2407	HLA_A6802
	ALKNSQAEL	439038	A17L	Yes	HLA_A0201	HLA_A0202	HLA_A0205	HLA_A0207	HLA_A0301	HLA_B8
	RYMSSEPII	439009	F1R	No	HLA_A2301	HLA_A2402	HLA_A2403	HLA_A2405	HLA_A2407	HLA_A6802
	QWKTQVEAV	439040	A19R	Yes	HLA_A2301	HLA_A2402	HLA_A2403	HLA_A2405	HLA_A2407	HLA_B8
	VYTQKKTLL	439029	A8L	Yes	HLA_A2301	HLA_A2402	HLA_A2403	HLA_A2405	HLA_A2407	HLA_B8
	KLIEPVNAI	439009	F1R	Yes	HLA_A0201	HLA_A0202	HLA_A0206	HLA_A0207	HLA_A6802	HLA_Cw0304
	RFTRRTNKL	438919	D4R	Yes	HLA_A2301	HLA_A2402	HLA_A2403	HLA_A2405	HLA_A2407	HLA_B8
	NLATSIYTI	439032	A11L	Yes	HLA_A0201	HLA_A0202	HLA_A0203	HLA_A0205	HLA_A0206	HLA_Cw0702
	EFTMLVNLL	439019	N1L	Yes	HLA_A2301	HLA_A2402	HLA_A2403	HLA_A2405	HLA_A2407	HLA_A6802
	NPSSRMAYI	438980	K8R	Yes	HLA_B0702	HLA_B3501	HLA_B5101	HLA_B5301	HLA_B5401	HLA_B8
	SLSSIRFHI	438981	H1L	Yes	HLA_A0201	HLA_A0202	HLA_A0203	HLA_A0205	HLA_A0206	HLA_A0207
	PYDTYVGSY	438976	K4L	Yes	HLA_A1	HLA_A2301	HLA_A2402	HLA_A2403	HLA_A2405	HLA_A2407
	AVLDISVSY	438920	D5L	Yes	HLA_A0203	HLA_A0206	HLA_A1	HLA_A1101	HLA_B1501_B62	HLA_Cw0304
	MYPERPIVI	439046	A25R	Yes	HLA_A2301	HLA_A2402	HLA_A2403	HLA_A2405	HLA_A2407	HLA_Cw0102
	IFEREKSSL	439045	A24R	Yes	HLA_A2301	HLA_A2402	HLA_A2403	HLA_A2405	HLA_A2407	HLA_Cw0102
	DLKKTIYAV	439040	A19R	No	HLA_A0201	HLA_A0202	HLA_A0203	HLA_A0205	HLA_A0206	HLA_B8
	TWLGAAITL	439038	A17L	Yes	HLA_A2301	HLA_A2402	HLA_A2403	HLA_A2405	HLA_A2407	HLA_Cw0304
	AIQDFIIEV	439013	F5R	Yes	HLA_A0201	HLA_A0202	HLA_A0203	HLA_A0205	HLA_A0206	HLA_A0207
	KLSDSKITV	439021	N3L	No	HLA_A0201	HLA_A0202	HLA_A0203	HLA_A0205	HLA_A0206	HLA_A0207
	MYKDYNLNI	438968	E9L	Yes	HLA_A2301	HLA_A2402	HLA_A2403	HLA_A2405	HLA_A2407	HLA_Cw0702
	IPLSKVHGL	439009	F1R	Yes	HLA_B0702	HLA_B3501	HLA_B5101	HLA_B5301	HLA_B5401	HLA_Cw0304
	TPIGDNKAL	438994	M4R	Yes	HLA_B0702	HLA_B3501	HLA_B5101	HLA_B5301	HLA_B5401	HLA_Cw0304
	NYGGILISL	438973	K1L	Yes	HLA_A2301	HLA_A2402	HLA_A2403	HLA_A2405	HLA_A2407	HLA_Cw0702
	LYLYETYHL	438981	H1L	Yes	HLA_A2301	HLA_A2402	HLA_A2403	HLA_A2405	HLA_A2407	HLA_Cw0702
	FPTTKAKVL	438998	L3R	No	HLA_B0702	HLA_B3501	HLA_B5101	HLA_B5301	HLA_B5401	HLA_B8
	RIAQLIYQR	438944	C6L	No	HLA_A0203	HLA_A0301	HLA_A1101	HLA_A3101	HLA_A3301	HLA_A6801
	KLQGNTITI	438940	C2L	Yes	HLA_A0201	HLA_A0202	HLA_A0205	HLA_A0206	HLA_A0207	HLA_B1502
	KYDGERVQV	439074	J4R	No	HLA_A0207	HLA_A2301	HLA_A2402	HLA_A2403	HLA_A2405	HLA_A2407
	IVIEAIHTV	439072	J2R	No	HLA_A0201	HLA_A0202	HLA_A0203	HLA_A0205	HLA_A0206	HLA_Cw0304
	AFTELISGL	438940	C2L	Yes	HLA_A0203	HLA_A2301	HLA_A2402	HLA_A2403	HLA_A2405	HLA_A2407
	MLNGIMYRL	439025	A4L	Yes	HLA_A0201	HLA_A0202	HLA_A0203	HLA_A0205	HLA_A0206	HLA_A0207
	APPGQHMLL	438951	C13L	Yes	HLA_B0702	HLA_B3501	HLA_B5101	HLA_B5301	HLA_B5401	HLA_B8
	EFDSRSSPL	438968	E9L	Yes	HLA_A0207	HLA_A2301	HLA_A2402	HLA_A2403	HLA_A2405	HLA_A2407
	DIMALIMSI	439008	I7R	No	HLA_A0201	HLA_A0202	HLA_A0203	HLA_A0205	HLA_A0206	HLA_A6802
	ELKETLLHV	439053	A32L	No	HLA_A0201	HLA_A0202	HLA_A0203	HLA_A0205	HLA_A0206	HLA_B8
	AMKRTLLEL	439013	F5R	Yes	HLA_A0201	HLA_A0202	HLA_A0203	HLA_A0205	HLA_A0206	HLA_B8
	KLDESIKSI	439037	A16L	No	HLA_A0201	HLA_A0202	HLA_A0203	HLA_A0205	HLA_A0206	HLA_A0207
	IYAQDYDQY	439025	A4L	Yes	HLA_A2301	HLA_A2402	HLA_A2403	HLA_A2405	HLA_A2407	HLA_B1501_B62
	DYKLVFEII	439023	A2L	Yes	HLA_A2301	HLA_A2402	HLA_A2403	HLA_A2405	HLA_A2407	HLA_A6802
	FPYEGGKVF	438968	E9L	Yes	HLA_B0702	HLA_B1502	HLA_B3501	HLA_B5101	HLA_B5301	HLA_B5401
	YLMNRFKNI	439094	B16R	Yes	HLA_A0201	HLA_A0202	HLA_A0203	HLA_A0205	HLA_A0206	HLA_B8
	MYYAKRMLF	438991	M1R	Yes	HLA_A2301	HLA_A2402	HLA_A2403	HLA_A2405	HLA_A2407	HLA_B1502
	PYDDLVTTI	439077	J7R	Yes	HLA_A0207	HLA_A2301	HLA_A2402	HLA_A2403	HLA_A2405	HLA_A2407
	ILISLINSL	438973	K1L	Yes	HLA_A0201	HLA_A0202	HLA_A0203	HLA_A0205	HLA_A0206	HLA_Cw0304
	TLAKKYIYI	438955	C17L	Yes	HLA_A0201	HLA_A0202	HLA_A0203	HLA_A0205	HLA_A0206	HLA_A6802
	ELLTGYAPV	439066	A45R	Yes	HLA_A0201	HLA_A0202	HLA_A0203	HLA_A0205	HLA_A0206	HLA_A6802
	NYMEYCLVI	438920	D5L	No	HLA_A2301	HLA_A2402	HLA_A2403	HLA_A2405	HLA_A2407	HLA_Cw0702
	SIITDAVSI	438946	C8L	Yes	HLA_A0201	HLA_A0202	HLA_A0205	HLA_A0206	HLA_A6802	HLA_B5101
	SFSMFMSLL	438940	C2L	Yes	HLA_A2301	HLA_A2402	HLA_A2403	HLA_A2405	HLA_A2407	HLA_A6802
	MTDGDSVSF	439032	A11L	Yes	HLA_A0207	HLA_A1	HLA_B1501_B62	HLA_B1502	HLA_B4402	HLA_B5801
	MLMNHVANF	439025	A4L	Yes	HLA_A0202	HLA_A0203	HLA_A0205	HLA_A0206	HLA_B4402	HLA_B5801
	LLSQYLSRV	439046	A25R	Yes	HLA_A0201	HLA_A0202	HLA_A0203	HLA_A0205	HLA_A0206	HLA_A0207
	RPPSFYKPL	439046	A25R	Yes	HLA_B0702	HLA_B3501	HLA_B5101	HLA_B5301	HLA_B5401	HLA_Cw0102
	LPPFTQHLL	439032	A11L	Yes	HLA_B0702	HLA_B3501	HLA_B5101	HLA_B5301	HLA_B5401	HLA_Cw0102
	KPTELKETL	439053	A32L	Yes	HLA_B0702	HLA_B3501	HLA_B5101	HLA_B5301	HLA_B5401	HLA_B8
	YHESRKRKI	439033	A12R	Yes	HLA_A2301	HLA_A2402	HLA_A2403	HLA_A2405	HLA_A2407	HLA_B8
	SLNTKFKTL	439051	A30L	Yes	HLA_A0201	HLA_A0202	HLA_A0203	HLA_A0206	HLA_A0207	HLA_B8
	VLYDEFVTI	439028	A7L	Yes	HLA_A0201	HLA_A0202	HLA_A0205	HLA_A0206	HLA_A0207	HLA_B1502
	DYKTTKNVL	439066	A45R	Yes	HLA_A2301	HLA_A2402	HLA_A2403	HLA_A2405	HLA_A2407	HLA_B8
	VPKEDYYFI	438993	M3L	Yes	HLA_B0702	HLA_B3501	HLA_B5101	HLA_B5301	HLA_B5401	HLA_B8
	VYKHRIKWM	439037	A16L	No	HLA_A2301	HLA_A2402	HLA_A2403	HLA_A2405	HLA_A2407	HLA_B8
	LFVETGQTI	439013	F5R	No	HLA_A2301	HLA_A2402	HLA_A2403	HLA_A2405	HLA_A2407	HLA_Cw0304
	DYEDAVFYF	438942	C4R	Yes	HLA_A2301	HLA_A2402	HLA_A2403	HLA_A2405	HLA_A2407	HLA_Cw0702
	IFEKFYEKL	473688	L6R	Yes	HLA_A0207	HLA_A2301	HLA_A2402	HLA_A2403	HLA_A2405	HLA_A2407
	VIYEAVIHL	438926	D11L	Yes	HLA_A0201	HLA_A0202	HLA_A0203	HLA_A0205	HLA_A0206	HLA_A0207
	RYITNRLEL	438968	E9L	Yes	HLA_A2301	HLA_A2402	HLA_A2403	HLA_A2405	HLA_A2407	HLA_Cw0702
	SPYIEHPLI	438926	D11L	Yes	HLA_A6802	HLA_B0702	HLA_B3501	HLA_B5101	HLA_B5301	HLA_B5401
	ALDEKLFLI	439045	A24R	Yes	HLA_A0201	HLA_A0202	HLA_A0203	HLA_A0205	HLA_A0206	HLA_A0207
	SRDSGTVSF	439015	F7R	Yes	HLA_A1	HLA_B1502	HLA_B2705	HLA_B4402	HLA_B5801	HLA_Cw0702
	AFNERKDSI	438952	C14L	Yes	HLA_A2301	HLA_A2402	HLA_A2403	HLA_A2405	HLA_A2407	HLA_B8
	GLKQLTNKL	439043	A21R	Yes	HLA_A0201	HLA_A0202	HLA_A0203	HLA_A0206	HLA_A6802	HLA_B8
	MYKSRVERV	439046	A25R	Yes	HLA_A2301	HLA_A2402	HLA_A2403	HLA_A2405	HLA_A2407	HLA_B8
	LPCQLMYAL	438985	H5R	Yes	HLA_B0702	HLA_B3501	HLA_B5101	HLA_B5301	HLA_B5401	HLA_Cw0304
	LLLEIIYDI	438965	E6R	Yes	HLA_A0201	HLA_A0202	HLA_A0203	HLA_A0205	HLA_A0206	HLA_Cw0304
	SPTRTWKVL	439036	A15L	Yes	HLA_B0702	HLA_B3501	HLA_B5101	HLA_B5301	HLA_B5401	HLA_B8
	MPDNPVIKI	439019	N1L	Yes	HLA_A0207	HLA_B0702	HLA_B3501	HLA_B5101	HLA_B5301	HLA_B5401
	KLLKMVTSV	439014	F6R	No	HLA_A0201	HLA_A0202	HLA_A0203	HLA_A0205	HLA_A0206	HLA_A6802
	LPFDIKKLL	439014	F6R	Yes	HLA_B0702	HLA_B3501	HLA_B5101	HLA_B5301	HLA_B5401	HLA_Cw0304
	EPIYEHQVL	438961	E2L	Yes	HLA_B0702	HLA_B3501	HLA_B5101	HLA_B5301	HLA_B5401	HLA_B8
	KYINKHYDL	439040	A19R	No	HLA_A2301	HLA_A2402	HLA_A2403	HLA_A2405	HLA_A2407	HLA_Cw0702
	NINSPVRFV	438944	C6L	Yes	HLA_A0201	HLA_A0202	HLA_A0203	HLA_A0206	HLA_A0207	HLA_A6802
	TYPEIEKDI	438952	C14L	Yes	HLA_A2301	HLA_A2402	HLA_A2403	HLA_A2405	HLA_A2407	HLA_Cw0102
	IYTTNDNNY	473689	B1R	Yes	HLA_A2301	HLA_A2402	HLA_A2403	HLA_A2405	HLA_A2407	HLA_B1501_B62
	EYINTHNEV	439009	F1R	Yes	HLA_A2301	HLA_A2402	HLA_A2403	HLA_A2405	HLA_A2407
	IPRLLRTFL	438968	E9L	Yes	HLA_B0702	HLA_B3501	HLA_B5101	HLA_B5301	HLA_B5401
	SYRNKPSIA	438963	E4L	No	HLA_A2301	HLA_A2402	HLA_A2403	HLA_A2405	HLA_A2407
	LLNAALHKK	473688	L6R	Yes	HLA_A0301	HLA_A1101	HLA_A3101	HLA_A3301	HLA_A6801
	SIYTGENMR	438998	L3R	No	HLA_A0301	HLA_A1101	HLA_A3101	HLA_A3301	HLA_A6801
	YLFRIVSTV	439032	A11L	No	HLA_A0201	HLA_A0202	HLA_A0203	HLA_A0205	HLA_A0206
	KPTTEDNAI	473688	L6R	Yes	HLA_B0702	HLA_B3501	HLA_B5101	HLA_B5301	HLA_B5401
	MFAANRDNV	438959	C21R	Yes	HLA_A2301	HLA_A2402	HLA_A2403	HLA_A2405	HLA_A2407
	DFKSCFKDI	439053	A32L	Yes	HLA_A2301	HLA_A2402	HLA_A2403	HLA_A2405	HLA_A2407
	DPIKIAMKV	438976	K4L	No	HLA_B0702	HLA_B3501	HLA_B5101	HLA_B5301	HLA_B5401
	LFTKFINEL	439030	A9R	Yes	HLA_A2301	HLA_A2402	HLA_A2403	HLA_A2405	HLA_A2407
	APMPTASTA	438976	K4L	No	HLA_B0702	HLA_B3501	HLA_B5101	HLA_B5301	HLA_B5401
	YPPSEETVR	438946	C8L	Yes	HLA_B0702	HLA_B3501	HLA_B5101	HLA_B5301	HLA_B5401
	IPELGFTNL	438979	K7L	Yes	HLA_B0702	HLA_B3501	HLA_B5101	HLA_B5301	HLA_B5401
	KIISNDYKK	438926	D11L	No	HLA_A0301	HLA_A1101	HLA_A3101	HLA_A3301	HLA_A6801
	TFTIYTDEV	438981	H1L	No	HLA_A2301	HLA_A2402	HLA_A2403	HLA_A2405	HLA_A2407
	NISKKFSAI	439021	N3L	Yes	HLA_A0201	HLA_A0202	HLA_A0207	HLA_A6802	HLA_B8
	RIDNALMRR	439013	F5R	No	HLA_A0207	HLA_A0301	HLA_A3101	HLA_A3301	HLA_A6801
	SFSLESDSI	438927	D12L	Yes	HLA_A2301	HLA_A2402	HLA_A2403	HLA_A2405	HLA_A2407
	MLIEVILTA	439046	A25R	No	HLA_A0201	HLA_A0202	HLA_A0203	HLA_A0205	HLA_A0206
	IYRQLTSNV	439028	A7L	No	HLA_A2301	HLA_A2402	HLA_A2403	HLA_A2405	HLA_A2407
	LLSEPVSGV	438961	E2L	Yes	HLA_A0201	HLA_A0202	HLA_A0205	HLA_A0206	HLA_A0207
	EFEAVYKNL	438968	E9L	Yes	HLA_A2301	HLA_A2402	HLA_A2403	HLA_A2405	HLA_A2407
	HFASAHTPF	438959	C21R	Yes	HLA_A2301	HLA_A2402	HLA_A2403	HLA_A2405	HLA_A2407
	IPDELIDVL	438973	K1L	Yes	HLA_B0702	HLA_B3501	HLA_B5101	HLA_B5301	HLA_B5401
	TIMGVIFLI	439084	B6R	Yes	HLA_A0201	HLA_A0202	HLA_A0203	HLA_A0205	HLA_A0206
	FYLKIGTLL	439013	F5R	Yes	HLA_A2301	HLA_A2402	HLA_A2403	HLA_A2405	HLA_A2407
	DPVEFVKKV	438935	N2L	No	HLA_B0702	HLA_B3501	HLA_B5101	HLA_B5301	HLA_B5401
	GTYSDATKR	439021	N3L	Yes	HLA_A1101	HLA_A3101	HLA_A3301	HLA_A6801	HLA_B2705
	FINKQSVEK	439046	A25R	No	HLA_A0301	HLA_A1101	HLA_A3101	HLA_A3301	HLA_A6801
	IPSLDSLFI	439040	A19R	Yes	HLA_B0702	HLA_B3501	HLA_B5101	HLA_B5301	HLA_B5401
	NYKPVFDRI	439013	F5R	Yes	HLA_A2301	HLA_A2402	HLA_A2403	HLA_A2405	HLA_A2407
	TFFKENTEI	439074	J4R	No	HLA_A2301	HLA_A2402	HLA_A2403	HLA_A2405	HLA_A2407
	ELFQLLTHV	439025	A4L	Yes	HLA_A0201	HLA_A0202	HLA_A0203	HLA_A0206	HLA_A6802
	MVNTVLITV	439030	A9R	No	HLA_A0201	HLA_A0202	HLA_A0203	HLA_A0205	HLA_A0206
	EYSYVDNTI	439029	A8L	No	HLA_A2301	HLA_A2402	HLA_A2403	HLA_A2405	HLA_A2407
	YLRDHFYNL	438998	L3R	Yes	HLA_A0202	HLA_A0203	HLA_A0205	HLA_A0207	HLA_Cw0702
	DFWRLYNSL	438988	H7L	Yes	HLA_A2301	HLA_A2402	HLA_A2403	HLA_A2405	HLA_A2407
	KYTTMKYSA	438968	E9L	No	HLA_A2301	HLA_A2402	HLA_A2403	HLA_A2405	HLA_A2407
	LPIIFDAFL	439029	A8L	Yes	HLA_B0702	HLA_B3501	HLA_B5101	HLA_B5301	HLA_B5401
	EYITWRNHV	438942	C4R	No	HLA_A2301	HLA_A2402	HLA_A2403	HLA_A2405	HLA_A2407
	FYEDKEKVI	439022	A1L	Yes	HLA_A2301	HLA_A2402	HLA_A2403	HLA_A2405	HLA_A2407
	FINKESIYR	438961	E2L	Yes	HLA_A0301	HLA_A1101	HLA_A3101	HLA_A3301	HLA_A6801
	VLSGEFQVV	438976	K4L	Yes	HLA_A0201	HLA_A0202	HLA_A0205	HLA_A0207	HLA_A6802
	LFSDAKANC	439057	A36R	No	HLA_A2301	HLA_A2402	HLA_A2403	HLA_A2405	HLA_A2407
	NPLTRSIDT	439013	F5R	No	HLA_B0702	HLA_B3501	HLA_B5101	HLA_B5301	HLA_B5401
	IPYLRNYMV	438960	E1L	No	HLA_B0702	HLA_B3501	HLA_B5101	HLA_B5301	HLA_B5401
	SFRRFVNKL	438958	C20L	Yes	HLA_A2301	HLA_A2402	HLA_A2403	HLA_A2405	HLA_A2407
	DFSQMDLKI	438979	K7L	Yes	HLA_A2301	HLA_A2402	HLA_A2403	HLA_A2405	HLA_A2407
	APCEHQIRL	439005	I4L	Yes	HLA_B0702	HLA_B3501	HLA_B5101	HLA_B5301	HLA_B5401
	EPLLPDKSI	439010	F3L	Yes	HLA_B0702	HLA_B3501	HLA_B5101	HLA_B5301	HLA_B5401
	IQENEIYTY	439094	B16R	No	HLA_A1	HLA_B1501_B62	HLA_B1502	HLA_B5801	HLA_Cw0702
	SLSSQMTST	438975	K3L	No	HLA_A0201	HLA_A0202	HLA_A0203	HLA_A0205	HLA_A0206
	LPRIALVRL	438980	K8R	Yes	HLA_B0702	HLA_B3501	HLA_B5101	HLA_B5301	HLA_B5401
	SISSMTIRE	439032	A11L	No	HLA_A0203	HLA_A0301	HLA_A3101	HLA_A3301	HLA_A6801
	IFNVKSKLL	439004	I3L	Yes	HLA_A2301	HLA_A2402	HLA_A2403	HLA_A2405	HLA_A2407
	IPVDLVKSS	438973	K1L	No	HLA_B0702	HLA_B3501	HLA_B5301	HLA_B5401	HLA_Cw0304
	NYEITLRQM	439033	A12R	No	HLA_A2301	HLA_A2402	HLA_A2403	HLA_A2405	HLA_A2407
	SPFGYSFSM	438940	C2L	No	HLA_B0702	HLA_B3501	HLA_B5101	HLA_B5301	HLA_B5401
	AFTTPLISF	439004	I3L	No	HLA_A2301	HLA_A2402	HLA_A2403	HLA_A2405	HLA_A2407
	IYYLRLRHL	439046	A25R	Yes	HLA_A2301	HLA_A2402	HLA_A2403	HLA_A2405	HLA_A2407
	LYTTIEQNI	439005	I4L	Yes	HLA_A2301	HLA_A2402	HLA_A2403	HLA_A2405	HLA_A2407
	EYRLKSSQT	439053	A32L	No	HLA_A2301	HLA_A2402	HLA_A2403	HLA_A2405	HLA_A2407
	KLNNKTIAR	439093	B15L	No	HLA_A0301	HLA_A1101	HLA_A3101	HLA_A3301	HLA_A6801
	TYIHFCKIL	438980	K8R	No	HLA_A2301	HLA_A2402	HLA_A2403	HLA_A2405	HLA_A2407
	IPVNNNIVL	439032	A11L	Yes	HLA_B0702	HLA_B3501	HLA_B5101	HLA_B5301	HLA_B5401
	EPHELTLDI	439015	F7R	Yes	HLA_B0702	HLA_B3501	HLA_B5101	HLA_B5301	HLA_B5401
	VYDVDGNYL	439019	N1L	Yes	HLA_A2301	HLA_A2402	HLA_A2403	HLA_A2405	HLA_A2407
	SFTKMAEIR	439006	I5R	Yes	HLA_A2301	HLA_A2402	HLA_A2403	HLA_A2405	HLA_A2407
	MYTYFSNTI	438960	E1L	No	HLA_A2301	HLA_A2402	HLA_A2403	HLA_A2405	HLA_A2407
	EYPQLEGPI	439010	F3L	Yes	HLA_A2301	HLA_A2402	HLA_A2403	HLA_A2405	HLA_A2407
	LPIHSTLVM	438961	E2L	No	HLA_B0702	HLA_B3501	HLA_B5101	HLA_B5301	HLA_B5401
	PYNILDRII	439032	A11L	Yes	HLA_A2301	HLA_A2402	HLA_A2403	HLA_A2405	HLA_A2407
	DPQNAAVNV	439032	A11L	No	HLA_B0702	HLA_B3501	HLA_B5101	HLA_B5301	HLA_B5401
	YVASSLVGI	439046	A25R	Yes	HLA_A0201	HLA_A0202	HLA_A0203	HLA_A0205	HLA_A0206
	SYFVHSQRF	439005	I4L	Yes	HLA_A2301	HLA_A2402	HLA_A2403	HLA_A2405	HLA_A2407
	LPMEDNSDI	438920	D5L	Yes	HLA_B0702	HLA_B3501	HLA_B5101	HLA_B5301	HLA_B5401
	CYFKENSQI	439022	A1L	Yes	HLA_A2301	HLA_A2402	HLA_A2403	HLA_A2405	HLA_A2407
	GYEHSNYFF	438993	M3L	Yes	HLA_A2301	HLA_A2402	HLA_A2403	HLA_A2405	HLA_A2407
	EFAFFSRNM	439074	J4R	No	HLA_A2301	HLA_A2402	HLA_A2403	HLA_A2405	HLA_A2407
	YYEMPDKDL	439014	F6R	Yes	HLA_A2301	HLA_A2402	HLA_A2403	HLA_A2405	HLA_A2407
	VLSLELPEV	439021	N3L	Yes	HLA_A0201	HLA_A0202	HLA_A0205	HLA_A0206	HLA_A6802
	DYMITRRQL	439014	F6R	Yes	HLA_A2301	HLA_A2402	HLA_A2403	HLA_A2405	HLA_A2407
	TPNTLGHII	439014	F6R	Yes	HLA_B0702	HLA_B3501	HLA_B5101	HLA_B5301	HLA_B5401
	SYDMFNLLL	439068	A47L	Yes	HLA_A2301	HLA_A2402	HLA_A2403	HLA_A2405	HLA_A2407
	YFEEIDNEL	438998	L3R	Yes	HLA_A2301	HLA_A2402	HLA_A2403	HLA_A2405	HLA_A2407
	LFIQHGANL	439094	B16R	Yes	HLA_A2301	HLA_A2402	HLA_A2403	HLA_A2405	HLA_A2407
	FPVPTIKSV	438978	K6L	No	HLA_B0702	HLA_B3501	HLA_B5101	HLA_B5301	HLA_B5401
	VYKNAQRRI	438967	E8R	No	HLA_A2301	HLA_A2402	HLA_A2403	HLA_A2405	HLA_A2407
	SLNSMYTRL	439028	A7L	Yes	HLA_A0201	HLA_A0202	HLA_A0203	HLA_A0206	HLA_A0207
	MPTNKKINM	439034	A13L	No	HLA_B0702	HLA_B3501	HLA_B5101	HLA_B5301	HLA_B5401
	VALSSLVSK	439070	A49R	No	HLA_A0301	HLA_A1101	HLA_A3101	HLA_A3301	HLA_A6801
	VYFSNSLNR	439005	I4L	Yes	HLA_A0301	HLA_A1101	HLA_A3101	HLA_A3301	HLA_A6801
	YISNIIYEV	438965	E6R	Yes	HLA_A0201	HLA_A0202	HLA_A0203	HLA_A0205	HLA_A0206
	IPSSIPVST	438981	H1L	Yes	HLA_B0702	HLA_B3501	HLA_B5101	HLA_B5301	HLA_B5401
	AYSKLIQIL	439078	J8R	Yes	HLA_A2301	HLA_A2402	HLA_A2403	HLA_A2405	HLA_A2407
	FYMIVIGVI	438991	M1R	Yes	HLA_A2301	HLA_A2402	HLA_A2403	HLA_A2405	HLA_A2407
	YPSNKNYEI	439033	A12R	Yes	HLA_B0702	HLA_B3501	HLA_B5101	HLA_B5301	HLA_B5401
	NFMVSVSDF	439032	A11L	Yes	HLA_A2301	HLA_A2402	HLA_A2403	HLA_A2405	HLA_A2407
	MYVIPDELI	438973	K1L	Yes	HLA_A2301	HLA_A2402	HLA_A2403	HLA_A2405	HLA_A2407
	NYQAAINCL	438961	E2L	Yes	HLA_A2301	HLA_A2402	HLA_A2403	HLA_A2405	HLA_A2407
	TVEEVDISK	438946	C8L	No	HLA_A0301	HLA_A1101	HLA_A3101	HLA_A3301	HLA_A6801
	SLSEEYRQL	438996	L1R	Yes	HLA_A0201	HLA_A0202	HLA_A0205	HLA_A0207	HLA_B8
	NILLSSDKK	439029	A8L	No	HLA_A0301	HLA_A1101	HLA_A3101	HLA_A3301	HLA_A6801
	TYGSLCVEL	439011	F2R	Yes	HLA_A2301	HLA_A2402	HLA_A2403	HLA_A2405	HLA_A2407
	FPGDKTSYW	438965	E6R	Yes	HLA_B0702	HLA_B3501	HLA_B5301	HLA_B5401	HLA_B5801
	RICQNTKNK	439029	A8L	Yes	HLA_A0301	HLA_A1101	HLA_A3101	HLA_A3301	HLA_A6801
	KYTYTDLTY	438940	C2L	Yes	HLA_A2301	HLA_A2402	HLA_A2403	HLA_A2405	HLA_A2407
	STYSDICSK	439038	A17L	No	HLA_A0301	HLA_A1101	HLA_A3101	HLA_A3301	HLA_A6801
	ALIMSIFKR	439008	I7R	No	HLA_A0301	HLA_A1101	HLA_A3101	HLA_A3301	HLA_A6801
	CYYESLKKL	439018	F10R	Yes	HLA_A2301	HLA_A2402	HLA_A2403	HLA_A2405	HLA_A2407
	EYVFVDERF	439023	A2L	Yes	HLA_A2301	HLA_A2402	HLA_A2403	HLA_A2405	HLA_A2407
	VPVNRAKVV	438990	H9R	Yes	HLA_B0702	HLA_B3501	HLA_B5101	HLA_B5301	HLA_B5401
	LITKLILSI	439013	F5R	No	HLA_A0201	HLA_A0202	HLA_A0203	HLA_A0205	HLA_A0206
	IPDLFMKRV	438976	K4L	Yes	HLA_B0702	HLA_B3501	HLA_B5101	HLA_B5301	HLA_B5401
	EPLITKLIL	439013	F5R	Yes	HLA_B0702	HLA_B3501	HLA_B5101	HLA_B5301	HLA_B5401
	LYDLQRSAM	438962	E3L	No	HLA_A2301	HLA_A2402	HLA_A2403	HLA_A2405	HLA_A2407
	VYNGTNATI	438980	K8R	No	HLA_A2301	HLA_A2402	HLA_A2403	HLA_A2405	HLA_A2407
	KYYYSNSYL	439005	I4L	Yes	HLA_A2301	HLA_A2402	HLA_A2403	HLA_A2405	HLA_A2407
	MLMRVAVGI	438976	K4L	Yes	HLA_A0201	HLA_A0202	HLA_A0203	HLA_A0205	HLA_A0206
	LWNVVPSDL	438976	K4L	Yes	HLA_A2301	HLA_A2402	HLA_A2403	HLA_A2405	HLA_A2407
	MYAFTTPLI	439004	I3L	Yes	HLA_A2301	HLA_A2402	HLA_A2403	HLA_A2405	HLA_A2407
	VSSQESLEY	439056	A35L	Yes	HLA_A1	HLA_B1501_B62	HLA_B1502	HLA_B5801	HLA_Cw0702
	CYTGFRSLI	439025	A4L	Yes	HLA_A2301	HLA_A2402	HLA_A2403	HLA_A2405	HLA_A2407
	MLMETMFFI	439007	I6R	No	HLA_A0201	HLA_A0202	HLA_A0203	HLA_A0205	HLA_A0206
	NPMKMITTS	439025	A4L	No	HLA_B0702	HLA_B3501	HLA_B5101	HLA_B5301	HLA_B5401
	IYSTWPSTL	439037	A16L	Yes	HLA_A2301	HLA_A2402	HLA_A2403	HLA_A2405	HLA_A2407
	HPISFLEKF	438952	C14L	Yes	HLA_B0702	HLA_B3501	HLA_B5101	HLA_B5301	HLA_B5401
	LYDMIHNVI	473688	L6R	Yes	HLA_A2301	HLA_A2402	HLA_A2403	HLA_A2405	HLA_A2407
	SPARENYFM	439016	F8L	Yes	HLA_B0702	HLA_B3501	HLA_B5101	HLA_B5301	HLA_B5401
	KYLKENETV	439007	I6R	Yes	HLA_A2301	HLA_A2402	HLA_A2403	HLA_A2405	HLA_A2407
	MPTASTAQI	438976	K4L	No	HLA_B0702	HLA_B3501	HLA_B5101	HLA_B5301	HLA_B5401
	TYTTMDTLI	439013	F5R	Yes	HLA_A2301	HLA_A2402	HLA_A2403	HLA_A2405	HLA_A2407
	TPIQSDAGM	439029	A8L	No	HLA_B0702	HLA_B3501	HLA_B5101	HLA_B5301	HLA_B5401
	DFESVTNSV	438960	E1L	No	HLA_A2301	HLA_A2402	HLA_A2403	HLA_A2405	HLA_A2407
	DPNNIIPTL	439029	A8L	Yes	HLA_B0702	HLA_B3501	HLA_B5101	HLA_B5301	HLA_B5401
	RIISLSVDK	439040	A19R	No	HLA_A0301	HLA_A1101	HLA_A3101	HLA_A3301	HLA_A6801
	AWVNMPSLL	438945	C7L	Yes	HLA_A2301	HLA_A2402	HLA_A2403	HLA_A2405	HLA_A2407
	KPAAMYQYI	438981	H1L	No	HLA_B0702	HLA_B3501	HLA_B5101	HLA_B5301	HLA_B5401
	LYEKTLSSC	439013	F5R	No	HLA_A2301	HLA_A2402	HLA_A2403	HLA_A2405	HLA_A2407
	NFLEHTEFL	439078	J8R	Yes	HLA_A2301	HLA_A2402	HLA_A2403	HLA_A2405	HLA_A2407
	LPNVDLTTM	439032	A11L	No	HLA_B0702	HLA_B3501	HLA_B5101	HLA_B5301	HLA_B5401
	SYNISIIVL	438965	E6R	No	HLA_A2301	HLA_A2402	HLA_A2403	HLA_A2405	HLA_A2407
	TYGKYFETL	439046	A25R	Yes	HLA_A2301	HLA_A2402	HLA_A2403	HLA_A2405	HLA_A2407
	KYSGEINLV	439016	F8L	No	HLA_A2301	HLA_A2402	HLA_A2403	HLA_A2405	HLA_A2407
	DYAILAARI	438976	K4L	Yes	HLA_A2301	HLA_A2402	HLA_A2403	HLA_A2405	HLA_A2407
	TFITVNIVL	439046	A25R	Yes	HLA_A2301	HLA_A2402	HLA_A2403	HLA_A2405	HLA_A2407
	TVPTMNNAK	439084	B6R	No	HLA_A0301	HLA_A1101	HLA_A3301	HLA_A6801	HLA_Cw0102
	HYLVDVETI	438920	D5L	Yes	HLA_A2301	HLA_A2402	HLA_A2403	HLA_A2405	HLA_A2407
	IYNSIIEAA	438955	C17L	No	HLA_A2301	HLA_A2402	HLA_A2403	HLA_A2405	HLA_A2407
	RYPIIDIKW	439000	L5L	Yes	HLA_A2301	HLA_A2402	HLA_A2403	HLA_A2405	HLA_A2407
	GLDSMHSLL	439019	N1L	Yes	HLA_A0201	HLA_A0203	HLA_A0206	HLA_A0207	HLA_A6802
	LYNKMQTLC	438990	H9R	Yes	HLA_A2301	HLA_A2402	HLA_A2403	HLA_A2405	HLA_A2407
	LVNQYSHMK	439056	A35L	Yes	HLA_A0301	HLA_A1101	HLA_A3101	HLA_A3301	HLA_A6801
	VLDDALTRK	439074	J4R	No	HLA_A0207	HLA_A0301	HLA_A1101	HLA_A3301	HLA_A6801
	IYTGENMRL	438998	L3R	Yes	HLA_A2301	HLA_A2402	HLA_A2403	HLA_A2405	HLA_A2407
	EFYVFDEPL	438970	E11L	Yes	HLA_A2301	HLA_A2402	HLA_A2403	HLA_A2405	HLA_A2407
	DYKPLFSRL	438967	E8R	Yes	HLA_A2301	HLA_A2402	HLA_A2403	HLA_A2405	HLA_A2407
	LPIFDIKSF	439094	B16R	Yes	HLA_B0702	HLA_B3501	HLA_B5101	HLA_B5301	HLA_B5401
	SLLSGKFKK	439046	A25R	Yes	HLA_A0301	HLA_A1101	HLA_A3101	HLA_A3301	HLA_A6801
	KYENPCKKM	439084	B6R	No	HLA_A2301	HLA_A2402	HLA_A2403	HLA_A2405	HLA_A2407
	ALMQLTTKA	438991	M1R	No	HLA_A0201	HLA_A0202	HLA_A0203	HLA_A0206	HLA_A6802
	SYFETGFPI	439046	A25R	Yes	HLA_A2301	HLA_A2402	HLA_A2403	HLA_A2405	HLA_A2407
	VPSAEDNYL	438985	H5R	Yes	HLA_B0702	HLA_B3501	HLA_B5101	HLA_B5301	HLA_B5401
	IYCNSIINI	439040	A19R	Yes	HLA_A2301	HLA_A2402	HLA_A2403	HLA_A2405	HLA_A2407
	LLETKTILV	438968	E9L	Yes	HLA_A0201	HLA_A0202	HLA_A0205	HLA_A0206	HLA_A0207
	IYTNWAIIL	439019	N1L	Yes	HLA_A2301	HLA_A2402	HLA_A2403	HLA_A2405	HLA_A2407
	QLAGYILTV	439062	A41L	No	HLA_A0201	HLA_A0202	HLA_A0203	HLA_A0205	HLA_A0206
	AASPMLYQL	438975	K3L	Yes	HLA_A0202	HLA_A0205	HLA_B5801	HLA_Cw0304	HLA_Cw0702
	GPRYVLNAI	439074	J4R	Yes	HLA_B0702	HLA_B3501	HLA_B5101	HLA_B5301	HLA_B5401
	SFVFLANIV	439015	F7R	No	HLA_A2301	HLA_A2402	HLA_A2403	HLA_A2405	HLA_A2407
	NPSTMSTPM	439009	F1R	No	HLA_B0702	HLA_B3501	HLA_B5101	HLA_B5301	HLA_B5401
	PPLIIRPAI	473688	L6R	Yes	HLA_B0702	HLA_B3501	HLA_B5101	HLA_B5301	HLA_B5401
	SPSNHHILL	439025	A4L	Yes	HLA_B0702	HLA_B3501	HLA_B5101	HLA_B5301	HLA_B5401
	APHRVSGVI	439036	A15L	Yes	HLA_B0702	HLA_B3501	HLA_B5101	HLA_B5301	HLA_B5401
	NYAVKVNKV	438926	D11L	No	HLA_A2301	HLA_A2402	HLA_A2403	HLA_A2405	HLA_A2407
	TLARKIIKK	473688	L6R	Yes	HLA_A0301	HLA_A1101	HLA_A3101	HLA_A3301	HLA_A6801
	EYFKEVANV	439045	A24R	No	HLA_A2301	HLA_A2402	HLA_A2403	HLA_A2405	HLA_A2407
	RVLFSIFYK	439058	A37R	No	HLA_A0301	HLA_A1101	HLA_A3101	HLA_A3301	HLA_A6801
	FLKDVMVEI	439074	J4R	Yes	HLA_A0201	HLA_A0202	HLA_A0203	HLA_A0205	HLA_A0206
	SLLKSLLLL	439071	J1L	Yes	HLA_A0201	HLA_A0202	HLA_A0203	HLA_A0205	HLA_A0206
	IPQKTIIKM	438976	K4L	No	HLA_B0702	HLA_B3501	HLA_B5101	HLA_B5301	HLA_B5401
	IPTHLTDVV	439007	I6R	No	HLA_B0702	HLA_B3501	HLA_B5101	HLA_B5301	HLA_B5401
	TPLISFFGL	439004	I3L	No	HLA_B0702	HLA_B3501	HLA_B5101	HLA_B5301	HLA_B5401
	SLLDLPSNV	438978	K6L	Yes	HLA_A0201	HLA_A0202	HLA_A0203	HLA_A0205	HLA_A0206
	DYLNTNKLF	438981	H1L	Yes	HLA_A2301	HLA_A2402	HLA_A2403	HLA_A2405	HLA_A2407
	LLSLLVIWI	438990	H9R	No	HLA_A0201	HLA_A0202	HLA_A0203	HLA_A0205	HLA_A0206
	TFSQYNQIL	439014	F6R	Yes	HLA_A2301	HLA_A2402	HLA_A2403	HLA_A2405	HLA_A2407
	TYEKSNNII	438961	E2L	Yes	HLA_A2301	HLA_A2402	HLA_A2403	HLA_A2405	HLA_A2407
	LIRPKILSM	439032	A11L	No	HLA_A0202	HLA_A0203	HLA_A0205	HLA_A0206	HLA_Cw0702
	YLFNAIETM	438946	C8L	No	HLA_A0201	HLA_A0202	HLA_A0203	HLA_A0205	HLA_A0206
	IYKENMESA	438994	M4R	No	HLA_A2301	HLA_A2402	HLA_A2403	HLA_A2405	HLA_A2407
	SPLQEPIRL	438994	M4R	Yes	HLA_B0702	HLA_B3501	HLA_B5101	HLA_B5301	HLA_B5401
	NLNVTTQSI	438963	E4L	Yes	HLA_A0201	HLA_A0202	HLA_A0206	HLA_A0207	HLA_A6802
	MLIYSMWGK	439036	A15L	No	HLA_A0301	HLA_A1101	HLA_A3101	HLA_A3301	HLA_A6801
	TYHLENDKI	438973	K1L	Yes	HLA_A2301	HLA_A2402	HLA_A2403	HLA_A2405	HLA_A2407
	SYSSNEQTS	438963	E4L	No	HLA_A2301	HLA_A2402	HLA_A2403	HLA_A2405	HLA_A2407
	LVLGSIRSI	438961	E2L	Yes	HLA_A0201	HLA_A0202	HLA_A0205	HLA_A0206	HLA_Cw0304
	KFIFLQMAL	438952	C14L	Yes	HLA_A2301	HLA_A2402	HLA_A2403	HLA_A2405	HLA_A2407
	GLNHAFSSL	439046	A25R	Yes	HLA_A0201	HLA_A0202	HLA_A0203	HLA_A0206	HLA_A0207
	QPKKYGIVF	438980	K8R	Yes	HLA_B0702	HLA_B1502	HLA_B3501	HLA_B5101	HLA_B5301
	TPVIVVPVI	439004	I3L	Yes	HLA_B0702	HLA_B3501	HLA_B5101	HLA_B5301	HLA_B5401
	SFLKANERI	439023	A2L	Yes	HLA_A2301	HLA_A2402	HLA_A2403	HLA_A2405	HLA_A2407
	FLYSEIIRT	439018	F10R	No	HLA_A0201	HLA_A0202	HLA_A0203	HLA_A0205	HLA_A0206
	QPEIVKRHI	439029	A8L	No	HLA_B0702	HLA_B3501	HLA_B5101	HLA_B5301	HLA_B5401
	YYSTVALAI	439030	A9R	No	HLA_A2301	HLA_A2402	HLA_A2403	HLA_A2405	HLA_A2407
	EYTRRAIDQ	439026	A5L	No	HLA_A2301	HLA_A2402	HLA_A2403	HLA_A2405	HLA_A2407
	FPSSNETSI	439046	A25R	Yes	HLA_B0702	HLA_B3501	HLA_B5101	HLA_B5301	HLA_B5401
	SVNNLQMDK	438990	H9R	No	HLA_A0301	HLA_A1101	HLA_A3101	HLA_A3301	HLA_A6801
	MPAYIRNTL	473688	L6R	Yes	HLA_B0702	HLA_B3501	HLA_B5101	HLA_B5301	HLA_B5401
	DIFVSLVKK	438960	E1L	Yes	HLA_A0301	HLA_A1101	HLA_A3101	HLA_A3301	HLA_A6801
	YPHYKSCAL	438945	C7L	Yes	HLA_B0702	HLA_B3501	HLA_B5301	HLA_B5401	HLA_B8
	YFSTQQNKL	439070	A49R	Yes	HLA_A2301	HLA_A2402	HLA_A2403	HLA_A2405	HLA_A2407
	RPRVTKQYI	439032	A11L	Yes	HLA_B0702	HLA_B3501	HLA_B5101	HLA_B5301	HLA_B5401
	LLMTSLQYA	473689	B1R	No	HLA_A0201	HLA_A0202	HLA_A0203	HLA_A0205	HLA_A0206
	TSQKGTVAY	439046	A25R	Yes	HLA_A1	HLA_B1501_B62	HLA_B1502	HLA_B5801	HLA_Cw0702
	TYNLMNNTA	439040	A19R	No	HLA_A2301	HLA_A2402	HLA_A2403	HLA_A2405	HLA_A2407
	VPDNMSVYL	439021	N3L	Yes	HLA_B0702	HLA_B3501	HLA_B5101	HLA_B5301	HLA_B5401
	IYNVEIRKI	439017	F9R	Yes	HLA_A2301	HLA_A2402	HLA_A2403	HLA_A2405	HLA_A2407
	SFIRSLQNI	438927	D12L	Yes	HLA_A2301	HLA_A2402	HLA_A2403	HLA_A2405	HLA_A2407
	LPVSTAYHI	438955	C17L	Yes	HLA_B0702	HLA_B3501	HLA_B5101	HLA_B5301	HLA_B5401
	VFSVNQLMF	438993	M3L	Yes	HLA_A2301	HLA_A2402	HLA_A2403	HLA_A2405	HLA_A2407
	IFSPFKLNL	438964	E5R	Yes	HLA_A2301	HLA_A2402	HLA_A2403	HLA_A2405	HLA_A2407
	QYSHMKKNL	439056	A35L	Yes	HLA_A2301	HLA_A2402	HLA_A2403	HLA_A2405	HLA_A2407
	YPDESMTWY	473688	L6R	Yes	HLA_A1	HLA_B0702	HLA_B3501	HLA_B5301	HLA_B5401
	SPEIFIGNI	439069	A48R	No	HLA_B0702	HLA_B3501	HLA_B5101	HLA_B5301	HLA_B5401
	EYKKFIATF	439089	B11R	No	HLA_A2301	HLA_A2402	HLA_A2403	HLA_A2405	HLA_A2407
	QFANVISKI	439028	A7L	No	HLA_A2301	HLA_A2402	HLA_A2403	HLA_A2405	HLA_A2407
	GFQMAIENI	438946	C8L	Yes	HLA_A2301	HLA_A2402	HLA_A2403	HLA_A2405	HLA_A2407
	LSSQMTSTF	438975	K3L	Yes	HLA_B1501_B62	HLA_B1502	HLA_B4402	HLA_B5301	HLA_B5801
	LLLGELFFL	438998	L3R	Yes	HLA_A0201	HLA_A0202	HLA_A0203	HLA_A0205	HLA_A0206
	LVISKIPEL	438979	K7L	Yes	HLA_A0201	HLA_A0205	HLA_A0206	HLA_A6802	HLA_Cw0304
	YYTTYIDHI	438961	E2L	Yes	HLA_A2301	HLA_A2402	HLA_A2403	HLA_A2405	HLA_A2407
	QIITLTAFV	439018	F10R	Yes	HLA_A0201	HLA_A0202	HLA_A0203	HLA_A0206	HLA_A6802
	VPAAIMMIL	439058	A37R	Yes	HLA_B0702	HLA_B3501	HLA_B5101	HLA_B5301	HLA_B5401
	ILPHQLATL	439014	F6R	Yes	HLA_A0201	HLA_A0202	HLA_A0205	HLA_A0207	HLA_Cw0102
	EYVLSSLHI	439016	F8L	No	HLA_A2301	HLA_A2402	HLA_A2403	HLA_A2405	HLA_A2407
	QIKPSFIEK	439021	N3L	Yes	HLA_A0301	HLA_A1101	HLA_A3101	HLA_A3301	HLA_A6801
	KFIKNKIHL	473688	L6R	Yes	HLA_A2301	HLA_A2402	HLA_A2403	HLA_A2405	HLA_A2407
	YFTAKINEM	438973	K1L	No	HLA_A2301	HLA_A2402	HLA_A2403	HLA_A2405	HLA_A2407
	TYSLIQQLY	439025	A4L	Yes	HLA_A2301	HLA_A2402	HLA_A2403	HLA_A2405	HLA_A2407
	EISGKMAKK	439015	F7R	No	HLA_A0301	HLA_A1101	HLA_A3101	HLA_A3301	HLA_A6801
	AFMYTKHSM	438973	K1L	No	HLA_A2301	HLA_A2402	HLA_A2403	HLA_A2405	HLA_A2407
	IPYRDYESM	438926	D11L	No	HLA_B0702	HLA_B3501	HLA_B5101	HLA_B5301	HLA_B5401
	SYMKSIQRI	438980	K8R	Yes	HLA_A2301	HLA_A2402	HLA_A2403	HLA_A2405	HLA_A2407
	MYDKILSYI	438965	E6R	No	HLA_A2301	HLA_A2402	HLA_A2403	HLA_A2405	HLA_A2407
	VFMLMETMF	439007	I6R	No	HLA_A2301	HLA_A2402	HLA_A2403	HLA_A2405	HLA_A2407
	KSYESGLPK	439072	J2R	Yes	HLA_A0301	HLA_A1101	HLA_A3101	HLA_A3301	HLA_A6801
	LLFAAMIIR	438919	D4R	Yes	HLA_A0301	HLA_A1101	HLA_A3101	HLA_A3301	HLA_A6801
	NIVPRTMSK	438994	M4R	No	HLA_A0301	HLA_A1101	HLA_A3101	HLA_A3301	HLA_A6801
	EYTACNDTI	439062	A41L	Yes	HLA_A2301	HLA_A2402	HLA_A2403	HLA_A2405	HLA_A2407
	YPDRDSMVC	439046	A25R	No	HLA_B0702	HLA_B3501	HLA_B5101	HLA_B5301	HLA_B5401
	IPGLKTYNM	438961	E2L	No	HLA_B0702	HLA_B3501	HLA_B5101	HLA_B5301	HLA_B5401
	FLLPLTSLV	439039	A18L	No	HLA_A0201	HLA_A0202	HLA_A0203	HLA_A0206	HLA_A6802
	LPRPDTRHL	439058	A37R	Yes	HLA_B0702	HLA_B3501	HLA_B5101	HLA_B5301	HLA_B5401
	IVAPYIALL	439030	A9R	Yes	HLA_A0202	HLA_A0203	HLA_A0205	HLA_A0206	HLA_Cw0702
	KYEMLHNFL	439046	A25R	Yes	HLA_A2301	HLA_A2402	HLA_A2403	HLA_A2405	HLA_A2407
	VYNNTARYI	438976	K4L	Yes	HLA_A2301	HLA_A2402	HLA_A2403	HLA_A2405	HLA_A2407
	KYNVRYVFL	439005	I4L	Yes	HLA_A2301	HLA_A2402	HLA_A2403	HLA_A2405	HLA_A2407
	TILRYAPEI	439019	N1L	Yes	HLA_A0201	HLA_A0202	HLA_A0203	HLA_A0205	HLA_A0206
	VYNFLSKTI	439019	N1L	Yes	HLA_A2301	HLA_A2402	HLA_A2403	HLA_A2405	HLA_A2407
	EYGSGKIVL	439009	F1R	Yes	HLA_A2301	HLA_A2402	HLA_A2403	HLA_A2405	HLA_A2407
	TFLHYKEEL	439058	A37R	Yes	HLA_A2301	HLA_A2402	HLA_A2403	HLA_A2405	HLA_A2407
	TYAVNIHVL	439046	A25R	Yes	HLA_A2301	HLA_A2402	HLA_A2403	HLA_A2405	HLA_A2407
	APRELLQYI	473689	B1R	Yes	HLA_B0702	HLA_B3501	HLA_B5101	HLA_B5301	HLA_B5401
	FPDRKYHKY	438983	H2R	Yes	HLA_A1	HLA_B0702	HLA_B3501	HLA_B5301	HLA_B5401
	TYCLVTQMY	439039	A18L	Yes	HLA_A2301	HLA_A2402	HLA_A2403	HLA_A2405	HLA_A2407
	WFTHASPTL	438976	K4L	No	HLA_A2301	HLA_A2402	HLA_A2403	HLA_A2405	HLA_A2407
	LPNSNINII	439002	I1L	Yes	HLA_B0702	HLA_B3501	HLA_B5101	HLA_B5301	HLA_B5401
	AFSCMGKVL	438968	E9L	Yes	HLA_A2301	HLA_A2402	HLA_A2403	HLA_A2405	HLA_A2407
	VPLVIDYVT	439013	F5R	No	HLA_B0702	HLA_B3501	HLA_B5101	HLA_B5301	HLA_B5401
	SFTFSFSSV	439046	A25R	Yes	HLA_A2301	HLA_A2402	HLA_A2403	HLA_A2405	HLA_A2407
	FYRSDEKEV	439029	A8L	No	HLA_A2301	HLA_A2402	HLA_A2403	HLA_A2405	HLA_A2407
	SILQTIEII	439045	A24R	No	HLA_A0201	HLA_A0202	HLA_A0203	HLA_A0206	HLA_A6802
	EYDDLQMVI	438994	M4R	Yes	HLA_A2301	HLA_A2402	HLA_A2403	HLA_A2405	HLA_A2407
	EPIKDMEII	438965	E6R	No	HLA_B0702	HLA_B3501	HLA_B5101	HLA_B5301	HLA_B5401
	RYIVDKNVI	439094	B16R	No	HLA_A2301	HLA_A2402	HLA_A2403	HLA_A2405	HLA_A2407
	RPLMKNTYL	438967	E8R	No	HLA_B0702	HLA_B3501	HLA_B5101	HLA_B5301	HLA_B5401
	SYDMPPEVV	439046	A25R	No	HLA_A2301	HLA_A2402	HLA_A2403	HLA_A2405	HLA_A2407
	KLLSNYYMK	438980	K8R	Yes	HLA_A0301	HLA_A1101	HLA_A3101	HLA_A3301	HLA_A6801
	IPLMKRLTS	438981	H1L	No	HLA_B0702	HLA_B3501	HLA_B5101	HLA_B5301	HLA_B5401
	TFKDESIFI	438975	K3L	Yes	HLA_A2301	HLA_A2402	HLA_A2403	HLA_A2405	HLA_A2407
	IPTTSTEKV	438998	L3R	Yes	HLA_B0702	HLA_B3501	HLA_B5101	HLA_B5301	HLA_B5401
	LPEDIKRVY	438976	K4L	Yes	HLA_A1	HLA_B0702	HLA_B3501	HLA_B5301	HLA_B5401
	PPLISILMI	439039	A18L	No	HLA_B0702	HLA_B3501	HLA_B5101	HLA_B5301	HLA_B5401
	SLFEIAGII	439027	A6R	Yes	HLA_A0201	HLA_A0202	HLA_A0203	HLA_A0206	HLA_A6802
	IPAKKIIDW	438962	E3L	Yes	HLA_B0702	HLA_B3501	HLA_B5301	HLA_B5401	HLA_B5801
	DLYDMIHNV	473688	L6R	No	HLA_A0201	HLA_A0202	HLA_A0203	HLA_A0205	HLA_A0206
	NFWTNVKSI	439007	I6R	Yes	HLA_A2301	HLA_A2402	HLA_A2403	HLA_A2405	HLA_A2407
	KTSSFKISK	439030	A9R	Yes	HLA_A0301	HLA_A1101	HLA_A3101	HLA_A3301	HLA_A6801
	TLFNAGTSR	438976	K4L	No	HLA_A0301	HLA_A1101	HLA_A3101	HLA_A3301	HLA_A6801
	NFVVAMRHL	473688	L6R	Yes	HLA_A2301	HLA_A2402	HLA_A2403	HLA_A2405	HLA_A2407
	VPDSIPMSI	438978	K6L	Yes	HLA_A1	HLA_B0702	HLA_B5101	HLA_B5301	HLA_B5401
	IPKAFKKAT	439074	J4R	No	HLA_B0702	HLA_B3501	HLA_B5101	HLA_B5301	HLA_B5401
	FYEDIAEFV	438973	K1L	Yes	HLA_A2301	HLA_A2402	HLA_A2403	HLA_A2405	HLA_A2407
	SLISIKSQV	438978	K6L	No	HLA_A0201	HLA_A0202	HLA_A0203	HLA_A0206	HLA_A6802
	VYLENTGKI	439005	I4L	No	HLA_A2301	HLA_A2402	HLA_A2403	HLA_A2405	HLA_A2407
	DVKASMLEK	439032	A11L	No	HLA_A0301	HLA_A1101	HLA_A3101	HLA_A3301	HLA_A6801
	NYSFFLDKI	439023	A2L	No	HLA_A2301	HLA_A2402	HLA_A2403	HLA_A2405	HLA_A2407
	IFNIVPRTM	438994	M4R	No	HLA_A2301	HLA_A2402	HLA_A2403	HLA_A2405	HLA_A2407
	SIKSQVIEY	438978	K6L	Yes	HLA_A0207	HLA_A1	HLA_B1502	HLA_B5801	HLA_Cw0702
	FEDAAIVDY	439066	A45R	Yes	HLA_A1	HLA_B1502	HLA_B4402	HLA_B5801	HLA_Cw0702
	IPKKIVSLL	438978	K6L	Yes	HLA_B0702	HLA_B3501	HLA_B5101	HLA_B5301	HLA_B5401
	APEITKDCI	439019	N1L	No	HLA_B0702	HLA_B3501	HLA_B5101	HLA_B5301	HLA_B5401
	IPTNVTCAI	438951	C13L	Yes	HLA_B0702	HLA_B3501	HLA_B5101	HLA_B5301	HLA_B5401
	PPLITLTNV	439009	F1R	No	HLA_B0702	HLA_B3501	HLA_B5101	HLA_B5301	HLA_B5401
	KLTTKLNRI	438979	K7L	Yes	HLA_A0201	HLA_A0203	HLA_A0206	HLA_A0207	HLA_B8
	SPIISSITM	438976	K4L	No	HLA_B0702	HLA_B3501	HLA_B5101	HLA_B5301	HLA_B5401
	SFYDSGGNI	438979	K7L	Yes	HLA_A2301	HLA_A2402	HLA_A2403	HLA_A2405	HLA_A2407
	GYYKYFIDL	473688	L6R	Yes	HLA_A2301	HLA_A2402	HLA_A2403	HLA_A2405	HLA_A2407
	SMLSIFNIV	438994	M4R	No	HLA_A0201	HLA_A0202	HLA_A0203	HLA_A0206	HLA_A6802
	IPLMTDLSK	439013	F5R	Yes	HLA_B0702	HLA_B3501	HLA_B5101	HLA_B5301	HLA_B5401
	FPSHLKIEI	439005	I4L	Yes	HLA_B0702	HLA_B3501	HLA_B5101	HLA_B5301	HLA_B5401
	KYNPQTKQM	438984	H4L	No	HLA_A2301	HLA_A2402	HLA_A2403	HLA_A2405	HLA_A2407
	SPLPSPKKL	439007	I6R	Yes	HLA_B0702	HLA_B3501	HLA_B5101	HLA_B5301	HLA_B5401
	GIYNGVTTV	438976	K4L	Yes	HLA_A0201	HLA_A0202	HLA_A0203	HLA_A0205	HLA_A0206
	LVSSSVKHI	439013	F5R	Yes	HLA_A0201	HLA_A0202	HLA_A0205	HLA_A0206	HLA_A0207
	TFTNKLEAI	473688	L6R	Yes	HLA_A2301	HLA_A2402	HLA_A2403	HLA_A2405	HLA_A2407
	FYRVKQISI	438958	C20L	Yes	HLA_A2301	HLA_A2402	HLA_A2403	HLA_A2405	HLA_A2407
	WLGAAITLV	439038	A17L	No	HLA_A0201	HLA_A0202	HLA_A0203	HLA_A0205	HLA_A0206
	SSSSTSTSK	439034	A13L	Yes	HLA_A0301	HLA_A1101	HLA_A3101	HLA_A3301	HLA_A6801
	SPLLTKIDT	439046	A25R	No	HLA_B0702	HLA_B3501	HLA_B5101	HLA_B5301	HLA_B5401
	FPGLYGASI	438985	H5R	Yes	HLA_B0702	HLA_B3501	HLA_B5101	HLA_B5301	HLA_B5401
	MLFTSTNDK	438991	M1R	No	HLA_A0301	HLA_A1101	HLA_A3101	HLA_A3301	HLA_A6801
	HPSIVKVLL	439014	F6R	Yes	HLA_B0702	HLA_B3501	HLA_B5101	HLA_B5301	HLA_B5401
	SFKSLKKVY	438979	K7L	Yes	HLA_A2301	HLA_A2402	HLA_A2403	HLA_A2405	HLA_A2407
	KYVLFVKKM	439028	A7L	No	HLA_A2301	HLA_A2402	HLA_A2403	HLA_A2405	HLA_A2407
	QLLASNQVK	473688	L6R	No	HLA_A0301	HLA_A1101	HLA_A3101	HLA_A3301	HLA_A6801
	DYANLDDVY	438985	H5R	Yes	HLA_A2301	HLA_A2402	HLA_A2403	HLA_A2405	HLA_A2407
	HFQRITLEL	439005	I4L	Yes	HLA_A2301	HLA_A2402	HLA_A2403	HLA_A2405	HLA_A2407
	KYHIYTEKL	439040	A19R	Yes	HLA_A2301	HLA_A2402	HLA_A2403	HLA_A2405	HLA_A2407
	LLVKMINHL	438965	E6R	Yes	HLA_A0201	HLA_A0202	HLA_A0203	HLA_A0206	HLA_Cw0304
	SLLIDTYVK	438946	C8L	No	HLA_A0301	HLA_A1101	HLA_A3101	HLA_A3301	HLA_A6801
	IYNMNDKQI	439074	J4R	Yes	HLA_A2301	HLA_A2402	HLA_A2403	HLA_A2405	HLA_A2407
	KVSPPSLGK	438980	K8R	Yes	HLA_A0301	HLA_A1101	HLA_A3101	HLA_A3301	HLA_A6801
	IPTRTLDTA	438982	H3L	No	HLA_B0702	HLA_B3501	HLA_B5101	HLA_B5301	HLA_B5401
	IYTLIYRQL	439028	A7L	Yes	HLA_A2301	HLA_A2402	HLA_A2403	HLA_A2405	HLA_A2407
	TLMKTSCSK	439032	A11L	Yes	HLA_A0301	HLA_A1101	HLA_A3101	HLA_A3301	HLA_A6801
	RYNVIASSI	473688	L6R	No	HLA_A2301	HLA_A2402	HLA_A2403	HLA_A2405	HLA_A2407
	YIVALVIIL	439005	I4L	Yes	HLA_A0201	HLA_A0202	HLA_A0203	HLA_A0205	HLA_A0206
	QYTNDDIEI	439093	B15L	Yes	HLA_A2301	HLA_A2402	HLA_A2403	HLA_A2405	HLA_A2407
	KVDANYFTK	439005	I4L	No	HLA_A0301	HLA_A1101	HLA_A3101	HLA_A3301	HLA_A6801
	DMYKSRVER	439046	A25R	Yes	HLA_A0301	HLA_A1101	HLA_A3101	HLA_A3301	HLA_A6801
	VNTPVSMTY	439070	A49R	Yes	HLA_A1	HLA_B1501_B62	HLA_B1502	HLA_B5801	HLA_Cw0702
	NFLSKTIAL	439019	N1L	Yes	HLA_A2301	HLA_A2402	HLA_A2403	HLA_A2405	HLA_A2407
	LPEKDRRAI	438951	C13L	Yes	HLA_B0702	HLA_B3501	HLA_B5101	HLA_B5301	HLA_B5401
	KVNYGEIKK	439045	A24R	No	HLA_A0301	HLA_A1101	HLA_A3101	HLA_A3301	HLA_A6801
	PYKDANISM	438940	C2L	No	HLA_A2301	HLA_A2402	HLA_A2403	HLA_A2405	HLA_A2407
	DYKKYGSSI	439009	F1R	No	HLA_A2301	HLA_A2402	HLA_A2403	HLA_A2405	HLA_A2407
	TIFEKFYEK	473688	L6R	No	HLA_A0301	HLA_A1101	HLA_A3101	HLA_A3301	HLA_A6801
	VYSDFNDEV	439014	F6R	No	HLA_A2301	HLA_A2402	HLA_A2403	HLA_A2405	HLA_A2407
	QIGDIIIAV	438980	K8R	Yes	HLA_A0201	HLA_A0202	HLA_A0203	HLA_A0205	HLA_A0206
	EFLNFGRHL	439056	A35L	Yes	HLA_A2301	HLA_A2402	HLA_A2403	HLA_A2405	HLA_A2407
	RLYDYFTRV	438973	K1L	No	HLA_A0201	HLA_A0202	HLA_A0203	HLA_A0205	HLA_A0206
	QYKKLSMDS	439025	A4L	No	HLA_A2301	HLA_A2402	HLA_A2403	HLA_A2405	HLA_A2407
	VLLRYTTDI	438999	L4R	No	HLA_A0201	HLA_A0202	HLA_A0203	HLA_A0205	HLA_A0206
	VLYFDNYTK	439077	J7R	No	HLA_A0301	HLA_A1101	HLA_A3101	HLA_A3301	HLA_A6801
	MPIKSIVTL	439032	A11L	Yes	HLA_B0702	HLA_B3501	HLA_B5101	HLA_B5301	HLA_B5401
	ILDTNSVLL	439013	F5R	Yes	HLA_A0201	HLA_A0205	HLA_A0207	HLA_A1	HLA_Cw0102
	YPAVINSNI	438952	C14L	Yes	HLA_B0702	HLA_B3501	HLA_B5101	HLA_B5301	HLA_B5401
	TLLKTYPEI	438952	C14L	Yes	HLA_A0201	HLA_A0202	HLA_A0205	HLA_A0206	HLA_A6802
	ELTDELKTR	438979	K7L	No	HLA_A0301	HLA_A1101	HLA_A3101	HLA_A3301	HLA_A6801
	SPHRLSDTV	438952	C14L	No	HLA_B0702	HLA_B3501	HLA_B5101	HLA_B5301	HLA_B5401
	IPTILPHQL	439014	F6R	Yes	HLA_B0702	HLA_B3501	HLA_B5101	HLA_B5301	HLA_B5401
	YLIKLIEPV	439009	F1R	Yes	HLA_A0201	HLA_A0202	HLA_A0203	HLA_A0205	HLA_A0206
	FPSGMFAEV	439074	J4R	Yes	HLA_B0702	HLA_B3501	HLA_B5101	HLA_B5301	HLA_B5401
	GYSSELNDI	439021	N3L	Yes	HLA_A2301	HLA_A2402	HLA_A2403	HLA_A2405	HLA_A2407
	ALSDACKKI	439053	A32L	No	HLA_A0201	HLA_A0202	HLA_A0203	HLA_A0205	HLA_A0207
	SLMEMDYER	438968	E9L	Yes	HLA_A0301	HLA_A1101	HLA_A3101	HLA_A3301	HLA_A6801
	AFIDFSKST	439036	A15L	No	HLA_A2301	HLA_A2402	HLA_A2403	HLA_A2405	HLA_A2407
	KLMSNIKTM	439071	J1L	Yes	HLA_A0201	HLA_A0202	HLA_A0203	HLA_A0205	HLA_A0206
	RPLTGYMNM	438980	K8R	No	HLA_B0702	HLA_B3501	HLA_B5101	HLA_B5301	HLA_B5401
	SASSNSKSV	438968	E9L	No	HLA_A0205	HLA_B5101	HLA_B8	HLA_Cw0102	HLA_Cw0304
	PFTTTSEVV	439009	F1R	No	HLA_A2301	HLA_A2402	HLA_A2403	HLA_A2405	HLA_A2407
	SYVLYENVL	438935	N2L	Yes	HLA_A2301	HLA_A2402	HLA_A2403	HLA_A2405	HLA_A2407
	FYKDNLENI	439073	J3R	Yes	HLA_A2301	HLA_A2402	HLA_A2403	HLA_A2405	HLA_A2407
	RLKDKILSK	473688	L6R	Yes	HLA_A0301	HLA_A1101	HLA_A3101	HLA_A3301	HLA_A6801
	EYKTLCDMI	438963	E4L	Yes	HLA_A2301	HLA_A2402	HLA_A2403	HLA_A2405	HLA_A2407
	YVQKQLVVV	439021	N3L	Yes	HLA_A0201	HLA_A0202	HLA_A0203	HLA_A0205	HLA_A0206
	LPTKTRSYI	438943	C5L	Yes	HLA_B0702	HLA_B3501	HLA_B5101	HLA_B5301	HLA_B5401
	IYGLMKERI	439045	A24R	Yes	HLA_A2301	HLA_A2402	HLA_A2403	HLA_A2405	HLA_A2407
	QPTATVTEV	439021	N3L	No	HLA_B0702	HLA_B3501	HLA_B5101	HLA_B5301	HLA_B5401
	VYEKLQLVI	439030	A9R	Yes	HLA_A2301	HLA_A2402	HLA_A2403	HLA_A2405	HLA_A2407
	NYKRLNKNF	439042	A22L	Yes	HLA_A2301	HLA_A2402	HLA_A2403	HLA_A2405	HLA_A2407
	VPLITVTVV	439059	A38R	Yes	HLA_B0702	HLA_B3501	HLA_B5101	HLA_B5301	HLA_B5401
	EYLDLEKKI	439046	A25R	Yes	HLA_A2301	HLA_A2402	HLA_A2403	HLA_A2405	HLA_A2407
	MSSSQDLSF	439025	A4L	Yes	HLA_A1	HLA_B1501_B62	HLA_B1502	HLA_B4402	HLA_B5801
	EIKDRILSY	438960	E1L	No	HLA_A1	HLA_B1502	HLA_B4402	HLA_B8	HLA_Cw0702
	NYQLAVFML	439007	I6R	Yes	HLA_A2301	HLA_A2402	HLA_A2403	HLA_A2405	HLA_A2407
	ILTSEYLDL	439046	A25R	Yes	HLA_A0201	HLA_A0202	HLA_A0203	HLA_A0205	HLA_A0207
	PYDELIKEL	439009	F1R	Yes	HLA_A2301	HLA_A2402	HLA_A2403	HLA_A2405	HLA_A2407
	LMFEYPLTK	438961	E2L	Yes	HLA_A0301	HLA_A1101	HLA_A3101	HLA_A3301	HLA_A6801
	SFNSIDKQL	438955	C17L	Yes	HLA_A2301	HLA_A2402	HLA_A2403	HLA_A2405	HLA_A2407
	RPLYITLHL	439040	A19R	Yes	HLA_B0702	HLA_B3501	HLA_B5101	HLA_B5301	HLA_B5401
	PISASDMQK	438988	H7L	No	HLA_A0301	HLA_A1101	HLA_A3101	HLA_A3301	HLA_A6801
	YPEADFITL	439043	A21R	Yes	HLA_B0702	HLA_B3501	HLA_B5101	HLA_B5301	HLA_B5401
	DYETIGNQL	438981	H1L	Yes	HLA_A2301	HLA_A2402	HLA_A2403	HLA_A2405	HLA_A2407
	TFVSSVREV	439009	F1R	No	HLA_A2301	HLA_A2402	HLA_A2403	HLA_A2405	HLA_A2407
	RYNKLNSGI	439009	F1R	Yes	HLA_A2301	HLA_A2402	HLA_A2403	HLA_A2405	HLA_A2407
	SFSDSKYCF	439015	F7R	No	HLA_A2301	HLA_A2402	HLA_A2403	HLA_A2405	HLA_A2407
	SPQVKDNII	438973	K1L	Yes	HLA_B0702	HLA_B3501	HLA_B5101	HLA_B5301	HLA_B5401
	YPYISLNMI	438926	D11L	Yes	HLA_B0702	HLA_B3501	HLA_B5101	HLA_B5301	HLA_B5401
	KYRNRSDTR	439008	I7R	No	HLA_A2301	HLA_A2402	HLA_A2403	HLA_A2405	HLA_A2407
	LFNIAQRIL	439013	F5R	Yes	HLA_A2301	HLA_A2402	HLA_A2403	HLA_A2405	HLA_A2407
	LPKQPEGVI	439009	F1R	No	HLA_B0702	HLA_B3501	HLA_B5101	HLA_B5301	HLA_B5401
	TYRFYLINL	439030	A9R	Yes	HLA_A2301	HLA_A2402	HLA_A2403	HLA_A2405	HLA_A2407
	FFTDSPEHL	438955	C17L	Yes	HLA_A2301	HLA_A2402	HLA_A2403	HLA_A2405	HLA_A2407
	ALKNQYKKL	439025	A4L	Yes	HLA_A0201	HLA_A0202	HLA_A0205	HLA_A0207	HLA_B8
	QAAGISRQF	439006	I5R	Yes	HLA_A1	HLA_B1501_B62	HLA_B4402	HLA_B5801	HLA_Cw0304
	DPHFEELIL	439017	F9R	Yes	HLA_B0702	HLA_B3501	HLA_B5101	HLA_B5301	HLA_B5401
	VPVLEKKVC	439028	A7L	No	HLA_B0702	HLA_B3501	HLA_B5101	HLA_B5301	HLA_B5401
	LPEVISTIA	438988	H7L	No	HLA_B0702	HLA_B3501	HLA_B5101	HLA_B5301	HLA_B5401
	EPISILDRI	439032	A11L	Yes	HLA_B0702	HLA_B3501	HLA_B5101	HLA_B5301	HLA_B5401
	IYIAVANCV	438985	H5R	Yes	HLA_A2301	HLA_A2402	HLA_A2403	HLA_A2405	HLA_A2407
	SILMYPTTL	473688	L6R	Yes	HLA_A0201	HLA_A0202	HLA_A0203	HLA_A0206	HLA_A6802
	RLYKPLLKL	439007	I6R	Yes	HLA_A0201	HLA_A0202	HLA_A0206	HLA_A0207	HLA_A3101
	DPMVIENGI	438965	E6R	No	HLA_B0702	HLA_B3501	HLA_B5101	HLA_B5301	HLA_B5401
	QIFSNSVGK	438980	K8R	Yes	HLA_A0301	HLA_A1101	HLA_A3101	HLA_A3301	HLA_A6801
	QILASILSI	439025	A4L	Yes	HLA_A0201	HLA_A0202	HLA_A0203	HLA_A0205	HLA_A0206
	YYRKTNSTV	438985	H5R	No	HLA_A2301	HLA_A2402	HLA_A2403	HLA_A2405	HLA_A2407
	TLNNASVSV	439025	A4L	Yes	HLA_A0201	HLA_A0202	HLA_A0205	HLA_A0206	HLA_A0207
	NIHSDQLSK	439016	F8L	No	HLA_A0301	HLA_A1101	HLA_A3101	HLA_A3301	HLA_A6801
	NLSPLLTKI	439046	A25R	Yes	HLA_A0201	HLA_A0202	HLA_A0203	HLA_A0206	HLA_A6802
	DFSEARELF	438920	D5L	Yes	HLA_A2301	HLA_A2402	HLA_A2403	HLA_A2405	HLA_A2407
	TYSDATKRT	439021	N3L	No	HLA_A2301	HLA_A2402	HLA_A2403	HLA_A2405	HLA_A2407
	NFSSLKKDV	438981	H1L	No	HLA_A2301	HLA_A2402	HLA_A2403	HLA_A2405	HLA_A2407
	LPVYFGSVF	439043	A21R	Yes	HLA_B0702	HLA_B3501	HLA_B5101	HLA_B5301	HLA_B5401
	VPYVGYKCI	439021	N3L	Yes	HLA_B0702	HLA_B3501	HLA_B5101	HLA_B5301	HLA_B5401
	LLTKQTMDI	438993	M3L	No	HLA_A0201	HLA_A0202	HLA_A0205	HLA_A0207	HLA_B5101
	LYAAIFGVF	438974	K2L	Yes	HLA_A2301	HLA_A2402	HLA_A2403	HLA_A2405	HLA_A2407
	SYQFSENEI	438961	E2L	Yes	HLA_A2301	HLA_A2402	HLA_A2403	HLA_A2405	HLA_A2407
	ILRKIFYSV	438983	H2R	No	HLA_A0201	HLA_A0202	HLA_A0203	HLA_A0205	HLA_A0206
	LMSTLLIYL	438961	E2L	Yes	HLA_A0201	HLA_A0202	HLA_A0203	HLA_A0205	HLA_A0206
	DPTFQLLNM	438960	E1L	No	HLA_B0702	HLA_B3501	HLA_B5101	HLA_B5301	HLA_B5401
	KFVFEATKL	438952	C14L	Yes	HLA_A2301	HLA_A2402	HLA_A2403	HLA_A2405	HLA_A2407
	PFTQHLLNI	439032	A11L	No	HLA_A2301	HLA_A2402	HLA_A2403	HLA_A2405	HLA_A2407
	RYTRRISLF	439027	A6R	Yes	HLA_A2301	HLA_A2402	HLA_A2403	HLA_A2405	HLA_A2407
	NPTELMYIL	473688	L6R	Yes	HLA_B0702	HLA_B3501	HLA_B5101	HLA_B5301	HLA_B5401
	PFYTVMVKI	438981	H1L	Yes	HLA_A2301	HLA_A2402	HLA_A2403	HLA_A2405	HLA_A2407
	IPITIRVTS	439009	F1R	No	HLA_B0702	HLA_B3501	HLA_B5101	HLA_B5301	HLA_B5401
	MYKKAEASF	438946	C8L	Yes	HLA_A2301	HLA_A2402	HLA_A2403	HLA_A2405	HLA_A2407
	KYVTFTKNV	439029	A8L	No	HLA_A2301	HLA_A2402	HLA_A2403	HLA_A2405	HLA_A2407
	VLDSEIVLV	439074	J4R	No	HLA_A0201	HLA_A0202	HLA_A0205	HLA_A0206	HLA_A0207
	ALAILILAF	439000	L5L	No	HLA_A0202	HLA_A0203	HLA_A0206	HLA_B1502	HLA_B5801
	NIIEQALLK	439033	A12R	No	HLA_A0301	HLA_A1101	HLA_A3101	HLA_A3301	HLA_A6801
	AMARNISSR	439046	A25R	Yes	HLA_A0301	HLA_A1101	HLA_A3101	HLA_A3301	HLA_A6801
	QPSLHRYNV	473688	L6R	No	HLA_B0702	HLA_B3501	HLA_B5101	HLA_B5301	HLA_B5401
	KFNSQVSII	439030	A9R	No	HLA_A2301	HLA_A2402	HLA_A2403	HLA_A2405	HLA_A2407
	PYAVINRNV	438999	L4R	No	HLA_A2301	HLA_A2402	HLA_A2403	HLA_A2405	HLA_A2407
	NYILYANKF	438980	K8R	Yes	HLA_A2301	HLA_A2402	HLA_A2403	HLA_A2405	HLA_A2407
	PFCRNALDI	438972	Q2L	No	HLA_A2301	HLA_A2402	HLA_A2403	HLA_A2405	HLA_A2407
	KPKTFAIVT	439014	F6R	No	HLA_B0702	HLA_B3501	HLA_B5101	HLA_B5301	HLA_B5401
	AVIRANNNR	473689	B1R	No	HLA_A0301	HLA_A1101	HLA_A3101	HLA_A3301	HLA_A6801
	GLAESSTPK	439026	A5L	Yes	HLA_A0301	HLA_A1101	HLA_A3101	HLA_A3301	HLA_A6801
	TYGVNYTFL	439007	I6R	Yes	HLA_A2301	HLA_A2402	HLA_A2403	HLA_A2405	HLA_A2407
	TYMQFAKQC	439046	A25R	Yes	HLA_A2301	HLA_A2402	HLA_A2403	HLA_A2405	HLA_A2407
	NYGEIKKTV	439045	A24R	No	HLA_A2301	HLA_A2402	HLA_A2403	HLA_A2405	HLA_A2407
	RLPNLISEI	438968	E9L	Yes	HLA_A0201	HLA_A0202	HLA_A0203	HLA_A0206	HLA_Cw0102
	NLGNAVSNK	438961	E2L	No	HLA_A0301	HLA_A1101	HLA_A3101	HLA_A3301	HLA_A6801
	KYTHFFSGF	439004	I3L	Yes	HLA_A2301	HLA_A2402	HLA_A2403	HLA_A2405	HLA_A2407
	IPLLKDRHL	439005	I4L	Yes	HLA_B0702	HLA_B3501	HLA_B5101	HLA_B5301	HLA_B5401
	TPFHLYLSI	439094	B16R	Yes	HLA_B0702	HLA_B3501	HLA_B5101	HLA_B5301	HLA_B5401
	APSVRLLNY	438952	C14L	No	HLA_A1	HLA_B0702	HLA_B3501	HLA_B5301	HLA_B5401
	NPQKIECLV	438961	E2L	No	HLA_B0702	HLA_B3501	HLA_B5101	HLA_B5301	HLA_B5401
	TFMLPKQDI	439009	F1R	Yes	HLA_A2301	HLA_A2402	HLA_A2403	HLA_A2405	HLA_A2407
	SYLRYYNML	439039	A18L	Yes	HLA_A2301	HLA_A2402	HLA_A2403	HLA_A2405	HLA_A2407
	HYWKKDGKI	438990	H9R	Yes	HLA_A2301	HLA_A2402	HLA_A2403	HLA_A2405	HLA_A2407
	HYGVNLNTL	439032	A11L	Yes	HLA_A2301	HLA_A2402	HLA_A2403	HLA_A2405	HLA_A2407
	VPIVTDGRV	438996	L1R	Yes	HLA_B0702	HLA_B3501	HLA_B5101	HLA_B5301	HLA_B5401
	SFAKKTVLM	439019	N1L	Yes	HLA_A2301	HLA_A2402	HLA_A2403	HLA_A2405	HLA_A2407
	YFNNIDTAI	439093	B15L	Yes	HLA_A2301	HLA_A2402	HLA_A2403	HLA_A2405	HLA_A2407
	TYCSILSDI	439032	A11L	Yes	HLA_A2301	HLA_A2402	HLA_A2403	HLA_A2405	HLA_A2407
	EPKISLLPL	439022	A1L	Yes	HLA_B0702	HLA_B3501	HLA_B5101	HLA_B5301	HLA_B5401
	QIVQAVTNA	439034	A13L	No	HLA_A0201	HLA_A0202	HLA_A0203	HLA_A0206	HLA_A6802
	FLMSRRYSR	439016	F8L	Yes	HLA_A0301	HLA_A1101	HLA_A3101	HLA_A3301	HLA_A6801
	EYVRYTHGI	438960	E1L	Yes	HLA_A2301	HLA_A2402	HLA_A2403	HLA_A2405	HLA_A2407
	FPHYFYYVV	438968	E9L	No	HLA_B0702	HLA_B3501	HLA_B5101	HLA_B5301	HLA_B5401
	LYNKKTEIL	438926	D11L	Yes	HLA_A2301	HLA_A2402	HLA_A2403	HLA_A2405	HLA_A2407
	LFTDLVSDI	439029	A8L	Yes	HLA_A2301	HLA_A2402	HLA_A2403	HLA_A2405	HLA_A2407
	EYNNVKTII	439053	A32L	Yes	HLA_A2301	HLA_A2402	HLA_A2403	HLA_A2405	HLA_A2407
	RPTASSDSL	438975	K3L	Yes	HLA_B0702	HLA_B3501	HLA_B5101	HLA_B5301	HLA_B5401
	RYPDRDSMV	439046	A25R	Yes	HLA_A2301	HLA_A2402	HLA_A2403	HLA_A2405	HLA_A2407
	NIEFSSRTK	439019	N1L	No	HLA_A0301	HLA_A1101	HLA_A3101	HLA_A3301	HLA_A6801
	QILGRSIRK	439014	F6R	No	HLA_A0301	HLA_A1101	HLA_A3101	HLA_A3301	HLA_A6801
	KYAIDVSKV	438969	E10R	Yes	HLA_A2301	HLA_A2402	HLA_A2403	HLA_A2405	HLA_A2407
	AFKNNLSRF	439032	A11L	Yes	HLA_A2301	HLA_A2402	HLA_A2403	HLA_A2405	HLA_A2407
	LLALAILIL	439000	L5L	Yes	HLA_A0201	HLA_A0202	HLA_A0203	HLA_A0205	HLA_A0206
	AFDLSRECL	439043	A21R	Yes	HLA_A2301	HLA_A2402	HLA_A2403	HLA_A2405	HLA_A2407
	ALLPASLKK	439000	L5L	Yes	HLA_A0301	HLA_A1101	HLA_A3101	HLA_A3301	HLA_A6801
	SPLTGNNTI	438988	H7L	Yes	HLA_B0702	HLA_B3501	HLA_B5101	HLA_B5301	HLA_B5401
	ITKETAITI	473688	L6R	No	HLA_A0202	HLA_A0205	HLA_B0702	HLA_B5101	HLA_Cw0102
	KLMEEYLRR	438960	E1L	No	HLA_A0301	HLA_A1101	HLA_A3101	HLA_A3301	HLA_A6801
	MLLLLIQTM	438952	C14L	No	HLA_A0201	HLA_A0202	HLA_A0203	HLA_A0206	HLA_A6802
	NYMLLVNRL	439025	A4L	Yes	HLA_A2301	HLA_A2402	HLA_A2403	HLA_A2405	HLA_A2407
	ILASIIDYV	438961	E2L	Yes	HLA_A0201	HLA_A0202	HLA_A0203	HLA_A0205	HLA_A0206
	ALNHLVLSL	439021	N3L	Yes	HLA_A0201	HLA_A0202	HLA_A0203	HLA_A0205	HLA_A0206
	GMANTTFHV	438968	E9L	Yes	HLA_A0201	HLA_A0202	HLA_A0203	HLA_A0205	HLA_A0206
	LMNNTAVTR	439040	A19R	No	HLA_A0301	HLA_A1101	HLA_A3101	HLA_A3301	HLA_A6801
	NYLSFSNAI	438965	E6R	No	HLA_A2301	HLA_A2402	HLA_A2403	HLA_A2405	HLA_A2407
	LPDSDVFVY	439005	I4L	No	HLA_A1	HLA_B0702	HLA_B3501	HLA_B5301	HLA_B5401
	AIILVIFTV	438951	C13L	Yes	HLA_A0202	HLA_A0203	HLA_A0205	HLA_A0206	HLA_A6802
	VMFDKITSR	438976	K4L	No	HLA_A0301	HLA_A1101	HLA_A3101	HLA_A3301	HLA_A6801
	SLNALFVML	439091	B13R	Yes	HLA_A0201	HLA_A0202	HLA_A0203	HLA_A0206	HLA_A0207
	SYKYSQDEF	438980	K8R	Yes	HLA_A2301	HLA_A2402	HLA_A2403	HLA_A2405	HLA_A2407
	STFSGTFIK	438978	K6L	Yes	HLA_A0301	HLA_A1101	HLA_A3101	HLA_A3301	HLA_A6801
	IYDSVAGST	439059	A38R	No	HLA_A2301	HLA_A2402	HLA_A2403	HLA_A2405	HLA_A2407
	NYVTKSENM	439045	A24R	No	HLA_A2301	HLA_A2402	HLA_A2403	HLA_A2405	HLA_A2407
	SFFASGNSI	438981	H1L	Yes	HLA_A2301	HLA_A2402	HLA_A2403	HLA_A2405	HLA_A2407
	AVKDVTITK	439030	A9R	Yes	HLA_A0301	HLA_A1101	HLA_A3101	HLA_A3301	HLA_A6801
	FPKISISYI	439043	A21R	Yes	HLA_B0702	HLA_B3501	HLA_B5101	HLA_B5301	HLA_B5401
	LFMYYAKRM	438991	M1R	No	HLA_A2301	HLA_A2402	HLA_A2403	HLA_A2405	HLA_A2407
	SYSAEMRLL	438998	L3R	Yes	HLA_A2301	HLA_A2402	HLA_A2403	HLA_A2405	HLA_A2407
	RYIVSPQLV	439029	A8L	No	HLA_A2301	HLA_A2402	HLA_A2403	HLA_A2405	HLA_A2407
	IPVSTNGKI	438981	H1L	Yes	HLA_B0702	HLA_B3501	HLA_B5101	HLA_B5301	HLA_B5401
	DLISTEIQR	439025	A4L	Yes	HLA_A0301	HLA_A1101	HLA_A3101	HLA_A3301	HLA_A6801
	CYYLLMHLV	439085	B7R	Yes	HLA_A2301	HLA_A2402	HLA_A2403	HLA_A2405	HLA_A2407
	VFAASKQQM	439025	A4L	No	HLA_A2301	HLA_A2402	HLA_A2403	HLA_A2405	HLA_A2407
	EYYSAEKYM	439093	B15L	No	HLA_A2301	HLA_A2402	HLA_A2403	HLA_A2405	HLA_A2407
	TIIGKALSI	439069	A48R	Yes	HLA_A0201	HLA_A0202	HLA_A0203	HLA_A0205	HLA_Cw0304
	VPELSFIGY	439021	N3L	Yes	HLA_A1	HLA_B0702	HLA_B3501	HLA_B5301	HLA_B5401
	TVYAKFASL	439065	A44L	Yes	HLA_A0201	HLA_A0202	HLA_A0205	HLA_A0207	HLA_B8
	NLNYIVALV	439005	I4L	No	HLA_A0201	HLA_A0202	HLA_A0203	HLA_A0206	HLA_A6802
	FYKRLLDLF	439040	A19R	Yes	HLA_A2301	HLA_A2402	HLA_A2403	HLA_A2405	HLA_A2407
	TISNYQAAI	438961	E2L	Yes	HLA_A0201	HLA_A0202	HLA_A0203	HLA_A0205	HLA_A0207
	VYGSIQDEI	473688	L6R	Yes	HLA_A2301	HLA_A2402	HLA_A2403	HLA_A2405	HLA_A2407
	IPGDILSII	438965	E6R	Yes	HLA_B0702	HLA_B3501	HLA_B5101	HLA_B5301	HLA_B5401
	IFRQGSSPI	438994	M4R	No	HLA_A2301	HLA_A2402	HLA_A2403	HLA_A2405	HLA_A2407
	TIANSNIIK	438988	H7L	Yes	HLA_A0301	HLA_A1101	HLA_A3101	HLA_A3301	HLA_A6801
	KPYRSIPLM	438981	H1L	No	HLA_B0702	HLA_B3501	HLA_B5101	HLA_B5301	HLA_B5401
	APTLYVKAL	438965	E6R	Yes	HLA_B0702	HLA_B3501	HLA_B5101	HLA_B5301	HLA_B5401
	AIYPGGIPK	439018	F10R	Yes	HLA_A0301	HLA_A1101	HLA_A3101	HLA_A3301	HLA_A6801
	LYSIIERSF	439043	A21R	Yes	HLA_A2301	HLA_A2402	HLA_A2403	HLA_A2405	HLA_A2407
	QYITALNHL	439021	N3L	Yes	HLA_A2301	HLA_A2402	HLA_A2403	HLA_A2405	HLA_A2407
	SFEDAIKRV	439013	F5R	Yes	HLA_A2301	HLA_A2402	HLA_A2403	HLA_A2405	HLA_A2407
	SYISPKERL	438978	K6L	Yes	HLA_A2301	HLA_A2402	HLA_A2403	HLA_A2405	HLA_A2407
	AMFTAALNI	438991	M1R	No	HLA_A0201	HLA_A0202	HLA_A0203	HLA_A0205	HLA_A0206
	QYRILPMII	438988	H7L	Yes	HLA_A2301	HLA_A2402	HLA_A2403	HLA_A2405	HLA_A2407
	IILSKIPYL	438960	E1L	Yes	HLA_A0202	HLA_A0203	HLA_A0205	HLA_A0206	HLA_A6802
	DLLNFMVSV	439032	A11L	Yes	HLA_A0201	HLA_A0202	HLA_A0203	HLA_A0205	HLA_A0206
	TFINDYANL	438985	H5R	Yes	HLA_A2301	HLA_A2402	HLA_A2403	HLA_A2405	HLA_A2407
	KYHVPIMKL	439013	F5R	Yes	HLA_A2301	HLA_A2402	HLA_A2403	HLA_A2405	HLA_A2407
	NPLSTTRGA	438955	C17L	No	HLA_B0702	HLA_B3501	HLA_B5101	HLA_B5301	HLA_B5401
	YLFGGFSTL	438980	K8R	Yes	HLA_A0201	HLA_A0202	HLA_A0203	HLA_A0205	HLA_A0206
	YLMPYSVYI	439078	J8R	Yes	HLA_A0201	HLA_A0202	HLA_A0203	HLA_A0205	HLA_A0206
	QPFAPSYSA	438998	L3R	No	HLA_B0702	HLA_B3501	HLA_B5101	HLA_B5301	HLA_B5401
	VLMFLLFYV	438967	E8R	No	HLA_A0201	HLA_A0202	HLA_A0203	HLA_A0205	HLA_A0206
	VPLSKALEA	473688	L6R	No	HLA_B0702	HLA_B3501	HLA_B5101	HLA_B5301	HLA_B5401
	FYYVVTDEI	438968	E9L	No	HLA_A2301	HLA_A2402	HLA_A2403	HLA_A2405	HLA_A2407
	LPTWLGAAI	439038	A17L	Yes	HLA_B0702	HLA_B3501	HLA_B5101	HLA_B5301	HLA_B5401
	APNVISSKI	438960	E1L	Yes	HLA_B0702	HLA_B3501	HLA_B5101	HLA_B5301	HLA_B5401
	EYQNLGNAV	438961	E2L	Yes	HLA_A2301	HLA_A2402	HLA_A2403	HLA_A2405	HLA_A2407
	NFNQFVSIF	439043	A21R	Yes	HLA_A2301	HLA_A2402	HLA_A2403	HLA_A2405	HLA_A2407
	IINHSIVTR	439045	A24R	Yes	HLA_A0301	HLA_A1101	HLA_A3101	HLA_A3301	HLA_A6801
	DPNNEVMPL	438994	M4R	Yes	HLA_B0702	HLA_B3501	HLA_B5101	HLA_B5301	HLA_B5401
	NYQILQNLF	438983	H2R	Yes	HLA_A2301	HLA_A2402	HLA_A2403	HLA_A2405	HLA_A2407
	KYAANYTKI	473688	L6R	No	HLA_A2301	HLA_A2402	HLA_A2403	HLA_A2405	HLA_A2407
	LPASLKKNI	439000	L5L	Yes	HLA_B0702	HLA_B3501	HLA_B5101	HLA_B5301	HLA_B5401
	DFENTKSDI	438985	H5R	Yes	HLA_A2301	HLA_A2402	HLA_A2403	HLA_A2405	HLA_A2407
	LPKVLYNNV	438961	E2L	No	HLA_B0702	HLA_B3501	HLA_B5101	HLA_B5301	HLA_B5401
	FYKHIHKIL	439053	A32L	Yes	HLA_A2301	HLA_A2402	HLA_A2403	HLA_A2405	HLA_A2407
	LYNKYSFKL	439070	A49R	Yes	HLA_A2301	HLA_A2402	HLA_A2403	HLA_A2405	HLA_A2407
	SPYVKFIYF	439044	A23R	Yes	HLA_B0702	HLA_B1502	HLA_B3501	HLA_B5301	HLA_B5401
	SVITKSGKK	439043	A21R	No	HLA_A0301	HLA_A1101	HLA_A3101	HLA_A3301	HLA_A6801
	LPYQGQLKL	438998	L3R	Yes	HLA_B0702	HLA_B3501	HLA_B5101	HLA_B5301	HLA_B5401
	DYNIIFRRM	439091	B13R	No	HLA_A2301	HLA_A2402	HLA_A2403	HLA_A2405	HLA_A2407
	EWHKIIEDI	439066	A45R	Yes	HLA_A2301	HLA_A2402	HLA_A2403	HLA_A2405	HLA_A2407
	RYRFAFLYL	439013	F5R	Yes	HLA_A2301	HLA_A2402	HLA_A2403	HLA_A2405	HLA_A2407
	KYMRCSYPT	438990	H9R	No	HLA_A2301	HLA_A2402	HLA_A2403	HLA_A2405	HLA_A2407
	VISLMRFKK	438996	L1R	Yes	HLA_A0301	HLA_A1101	HLA_A3101	HLA_A3301	HLA_A6801
	YFQKIVNQL	439016	F8L	Yes	HLA_A2301	HLA_A2402	HLA_A2403	HLA_A2405	HLA_A2407
	AILAARIAV	438976	K4L	Yes	HLA_A0201	HLA_A0202	HLA_A0203	HLA_A0205	HLA_A0206
	TYGEGFDYL	473688	L6R	Yes	HLA_A2301	HLA_A2402	HLA_A2403	HLA_A2405	HLA_A2407
	KVASSTTQY	439057	A36R	Yes	HLA_A1	HLA_B1501_B62	HLA_B1502	HLA_B5801	HLA_Cw0702
	ISFDVSEKY	439046	A25R	Yes	HLA_A1	HLA_B1501_B62	HLA_B5801	HLA_Cw0304	HLA_Cw0702
	AATKRSTKK	439006	I5R	No	HLA_A0301	HLA_A1101	HLA_A3101	HLA_A3301	HLA_A6801
	YYNSNIGKI	438982	H3L	Yes	HLA_A2301	HLA_A2402	HLA_A2403	HLA_A2405	HLA_A2407
	CFVNKLDDI	473688	L6R	Yes	HLA_A2301	HLA_A2402	HLA_A2403	HLA_A2405	HLA_A2407
	ILDDNLYKV	438985	H5R	No	HLA_A0201	HLA_A0202	HLA_A0205	HLA_A0207	HLA_Cw0702
	LPNKTSHAK	439093	B15L	No	HLA_B0702	HLA_B3501	HLA_B5101	HLA_B5301	HLA_B5401
	EYSISNDLL	439071	J1L	Yes	HLA_A2301	HLA_A2402	HLA_A2403	HLA_A2405	HLA_A2407
	LLSQYVDDA	438963	E4L	No	HLA_A0201	HLA_A0202	HLA_A0203	HLA_A0205	HLA_A0206
	VFNELTRYM	439003	I2R	Yes	HLA_A2301	HLA_A2402	HLA_A2403	HLA_A2405	HLA_A2407
	FFRTSPMVI	438991	M1R	Yes	HLA_A2301	HLA_A2402	HLA_A2403	HLA_A2405	HLA_A2407
	AVVKSVYNK	439028	A7L	No	HLA_A0301	HLA_A1101	HLA_A3101	HLA_A3301	HLA_A6801
	RFTHTTAFF	438988	H7L	Yes	HLA_A2301	HLA_A2402	HLA_A2403	HLA_A2405	HLA_A2407
	GLSETGFMR	439032	A11L	No	HLA_A0301	HLA_A1101	HLA_A3101	HLA_A3301	HLA_A6801
	STHKLSLTK	438980	K8R	No	HLA_A0301	HLA_A1101	HLA_A3101	HLA_A3301	HLA_A6801
	TFSNVCESV	439046	A25R	Yes	HLA_A2301	HLA_A2402	HLA_A2403	HLA_A2405	HLA_A2407
	AVARKHHTK	438980	K8R	No	HLA_A0301	HLA_A1101	HLA_A3101	HLA_A3301	HLA_A6801
	NVIPSCQQK	439084	B6R	Yes	HLA_A0301	HLA_A1101	HLA_A3101	HLA_A3301	HLA_A6801
	EPINDNSSC	473688	L6R	No	HLA_B0702	HLA_B3501	HLA_B5101	HLA_B5301	HLA_B5401
	RPTTITANV	439021	N3L	Yes	HLA_B0702	HLA_B3501	HLA_B5101	HLA_B5301	HLA_B5401
	MIRKAIMNI	439025	A4L	No	HLA_A0201	HLA_A0202	HLA_A0203	HLA_A0205	HLA_A0206
	TYTDILGVL	438960	E1L	Yes	HLA_A2301	HLA_A2402	HLA_A2403	HLA_A2405	HLA_A2407
	FPSVFINPI	438968	E9L	Yes	HLA_B0702	HLA_B3501	HLA_B5101	HLA_B5301	HLA_B5401
	VPKFLYNNL	438952	C14L	Yes	HLA_B0702	HLA_B3501	HLA_B5101	HLA_B5301	HLA_B5401
	SPVIVNGAM	439025	A4L	Yes	HLA_B0702	HLA_B3501	HLA_B5101	HLA_B5301	HLA_B5401
	FLISVIVLV	439084	B6R	Yes	HLA_A0201	HLA_A0202	HLA_A0203	HLA_A0205	HLA_A0206
	SLYKYLLLR	439002	I1L	Yes	HLA_A0203	HLA_A0301	HLA_A1101	HLA_A3101	HLA_A6801
	WPLLNIGIV	439053	A32L	No	HLA_B0702	HLA_B3501	HLA_B5101	HLA_B5301	HLA_B5401
	AVYGNIKHK	438975	K3L	Yes	HLA_A0301	HLA_A1101	HLA_A3101	HLA_A3301	HLA_A6801
	DYYFIGISL	438993	M3L	Yes	HLA_A2301	HLA_A2402	HLA_A2403	HLA_A2405	HLA_A2407
	LYTISSESL	439028	A7L	Yes	HLA_A2301	HLA_A2402	HLA_A2403	HLA_A2405	HLA_A2407
	SYNFTTSGI	439042	A22L	Yes	HLA_A2301	HLA_A2402	HLA_A2403	HLA_A2405	HLA_A2407
	NFSLSSIRF	438981	H1L	Yes	HLA_A2301	HLA_A2402	HLA_A2403	HLA_A2405	HLA_A2407
	DYILRQQSA	438990	H9R	No	HLA_A2301	HLA_A2402	HLA_A2403	HLA_A2405	HLA_A2407
	EPFVNQSGI	439019	N1L	Yes	HLA_B0702	HLA_B3501	HLA_B5101	HLA_B5301	HLA_B5401
	FYEVYFKRL	438968	E9L	Yes	HLA_A2301	HLA_A2402	HLA_A2403	HLA_A2405	HLA_A2407
	NYKLIQKPI	438961	E2L	Yes	HLA_A2301	HLA_A2402	HLA_A2403	HLA_A2405	HLA_A2407
	DPLGKYNKV	439029	A8L	Yes	HLA_B0702	HLA_B5101	HLA_B5301	HLA_B5401	HLA_B8
	DYKFLSRLV	438920	D5L	No	HLA_A2301	HLA_A2402	HLA_A2403	HLA_A2405	HLA_A2407
	VYSMATARS	438955	C17L	No	HLA_A2301	HLA_A2402	HLA_A2403	HLA_A2405	HLA_A2407
	AYSIVRIFM	439013	F5R	No	HLA_A2301	HLA_A2402	HLA_A2403	HLA_A2405	HLA_A2407
	KYQSPVNIF	439043	A21R	Yes	HLA_A2301	HLA_A2402	HLA_A2403	HLA_A2405	HLA_A2407
	SMFLMTATL	438980	K8R	Yes	HLA_A0201	HLA_A0202	HLA_A0203	HLA_A0206	HLA_A6802
	FLSIVVDHV	439007	I6R	Yes	HLA_A0201	HLA_A0202	HLA_A0203	HLA_A0205	HLA_A0206
	KIFYKHIHK	439053	A32L	No	HLA_A0301	HLA_A1101	HLA_A3101	HLA_A3301	HLA_A6801
	RPQHMLMRV	438976	K4L	Yes	HLA_B0702	HLA_B3501	HLA_B5101	HLA_B5301	HLA_B5401
	IPIIIKDFL	439005	I4L	Yes	HLA_B0702	HLA_B3501	HLA_B5101	HLA_B5301	HLA_B5401
	NPARTVLEV	439044	A23R	Yes	HLA_B0702	HLA_B3501	HLA_B5101	HLA_B5301	HLA_B5401
	FFNKFSQGL	439026	A5L	Yes	HLA_A2301	HLA_A2402	HLA_A2403	HLA_A2405	HLA_A2407
	MYLAIGDNM	438940	C2L	No	HLA_A2301	HLA_A2402	HLA_A2403	HLA_A2405	HLA_A2407
	FLQQSIFRF	438998	L3R	Yes	HLA_A0202	HLA_A0203	HLA_A0205	HLA_A0206	HLA_B4402
	DYLTRKKTY	439072	J2R	Yes	HLA_A2301	HLA_A2402	HLA_A2403	HLA_A2405	HLA_A2407
	MPYNILDRI	439032	A11L	Yes	HLA_B0702	HLA_B3501	HLA_B5101	HLA_B5301	HLA_B5401
	TPPDGSSGI	438980	K8R	Yes	HLA_B0702	HLA_B3501	HLA_B5101	HLA_B5401	HLA_Cw0102
	TYGLRNSLL	438976	K4L	Yes	HLA_A2301	HLA_A2402	HLA_A2403	HLA_A2405	HLA_A2407
	AYYHVGDIV	439015	F7R	Yes	HLA_A2301	HLA_A2402	HLA_A2403	HLA_A2405	HLA_A2407
	YYQRQLREQ	439026	A5L	No	HLA_A2301	HLA_A2402	HLA_A2403	HLA_A2405	HLA_A2407
	HPTSNSLNA	439091	B13R	No	HLA_B0702	HLA_B3501	HLA_B5101	HLA_B5301	HLA_B5401
	KIVNGVLSR	439032	A11L	Yes	HLA_A0301	HLA_A1101	HLA_A3101	HLA_A3301	HLA_A6801
	DYIETVNKI	439034	A13L	Yes	HLA_A2301	HLA_A2402	HLA_A2403	HLA_A2405	HLA_A2407
	SKKDKLTVY	438927	D12L	Yes	HLA_B1501_B62	HLA_B1502	HLA_B4402	HLA_B8	HLA_Cw0702
	KYTLPNSNI	439002	I1L	Yes	HLA_A2301	HLA_A2402	HLA_A2403	HLA_A2405	HLA_A2407
	ELVEKVLKI	438964	E5R	No	HLA_A0201	HLA_A0202	HLA_A0203	HLA_A0205	HLA_A0206
	NYFTKINNF	439005	I4L	Yes	HLA_A2301	HLA_A2402	HLA_A2403	HLA_A2405	HLA_A2407
	SAESKAKDL	439021	N3L	No	HLA_A0207	HLA_B4402	HLA_B8	HLA_Cw0102	HLA_Cw0304
	VPAMFTAAL	438991	M1R	Yes	HLA_B0702	HLA_B3501	HLA_B5101	HLA_B5301	HLA_B5401
	MPFRDLILF	438983	H2R	Yes	HLA_B0702	HLA_B3501	HLA_B5101	HLA_B5301	HLA_B5401
	KFFTNIKTI	439019	N1L	Yes	HLA_A2301	HLA_A2402	HLA_A2403	HLA_A2405	HLA_A2407
	LYNNVVEFV	438961	E2L	No	HLA_A2301	HLA_A2402	HLA_A2403	HLA_A2405	HLA_A2407
	FIFSALDEK	438985	H5R	No	HLA_A0301	HLA_A1101	HLA_A3101	HLA_A3301	HLA_A6801
	NPGARNARL	439025	A4L	Yes	HLA_B0702	HLA_B3501	HLA_B5101	HLA_B5301	HLA_B5401
	LPLTSLVIT	439039	A18L	No	HLA_B0702	HLA_B3501	HLA_B5101	HLA_B5301	HLA_B5401
	SIIEAAINR	438955	C17L	Yes	HLA_A0301	HLA_A1101	HLA_A3101	HLA_A3301	HLA_A6801
	RYGSIPEEL	438980	K8R	Yes	HLA_A2301	HLA_A2402	HLA_A2403	HLA_A2405	HLA_A2407
	TIIALLFAL	439014	F6R	Yes	HLA_A0201	HLA_A0202	HLA_A0203	HLA_A0206	HLA_Cw0304
	DYFHMYFML	438998	L3R	Yes	HLA_A2301	HLA_A2402	HLA_A2403	HLA_A2405	HLA_A2407
	EILKSEIEK	438984	H4L	Yes	HLA_A0301	HLA_A1101	HLA_A3101	HLA_A3301	HLA_A6801
	NPNCDTIHV	439013	F5R	Yes	HLA_B0702	HLA_B3501	HLA_B5101	HLA_B5301	HLA_B5401
	WPDIYNSII	438955	C17L	Yes	HLA_B0702	HLA_B3501	HLA_B5101	HLA_B5301	HLA_B5401
	VLCSEIVLL	438968	E9L	Yes	HLA_A0201	HLA_A0202	HLA_A0203	HLA_A0205	HLA_A0206
	QYEYTTVLL	439044	A23R	Yes	HLA_A2301	HLA_A2402	HLA_A2403	HLA_A2405	HLA_A2407
	SYNGTAPNC	438990	H9R	Yes	HLA_A2301	HLA_A2402	HLA_A2403	HLA_A2405	HLA_A2407
	TPSPFYTVM	438981	H1L	No	HLA_B0702	HLA_B3501	HLA_B5101	HLA_B5301	HLA_B5401
	KIIMTKLKK	439059	A38R	No	HLA_A0301	HLA_A1101	HLA_A3101	HLA_A3301	HLA_A6801
	GLGVRLATI	438943	C5L	Yes	HLA_A0201	HLA_A0202	HLA_A0203	HLA_A0205	HLA_A0206
	VPCVITYAY	439015	F7R	Yes	HLA_B0702	HLA_B3501	HLA_B5101	HLA_B5301	HLA_B5401
	EFSTALEEF	438952	C14L	Yes	HLA_A2301	HLA_A2402	HLA_A2403	HLA_A2405	HLA_A2407
	SIIDYVQDV	438961	E2L	No	HLA_A0201	HLA_A0202	HLA_A0203	HLA_A0206	HLA_Cw0304
	DLLNSMMNR	438960	E1L	No	HLA_A0301	HLA_A1101	HLA_A3101	HLA_A3301	HLA_A6801
	KVIVRNLNK	438976	K4L	No	HLA_A0301	HLA_A1101	HLA_A3101	HLA_A3301	HLA_A6801
	TVIVSTFNK	439005	I4L	No	HLA_A0301	HLA_A1101	HLA_A3101	HLA_A3301	HLA_A6801
	VPFMRTDML	438959	C21R	Yes	HLA_B0702	HLA_B3501	HLA_B5101	HLA_B5301	HLA_B5401
	TWYLEISAL	473688	L6R	Yes	HLA_A2301	HLA_A2402	HLA_A2403	HLA_A2405	HLA_A2407
	TTFQQKISK	439013	F5R	No	HLA_A0301	HLA_A1101	HLA_A3101	HLA_A3301	HLA_A6801
	HYETNVGEM	439094	B16R	No	HLA_A2301	HLA_A2402	HLA_A2403	HLA_A2405	HLA_A2407
	VIQKAVIEY	473688	L6R	Yes	HLA_A0202	HLA_A1	HLA_B1501_B62	HLA_B5801	HLA_Cw0702
	IPFNMKNLL	439005	I4L	Yes	HLA_B0702	HLA_B3501	HLA_B5101	HLA_B5301	HLA_B5401
	TFIEDEDNI	473688	L6R	No	HLA_A2301	HLA_A2402	HLA_A2403	HLA_A2405	HLA_A2407
	DYINTMRGN	439041	A20L	No	HLA_A2301	HLA_A2402	HLA_A2403	HLA_A2405	HLA_A2407
	KYFENPLHI	438964	E5R	Yes	HLA_A2301	HLA_A2402	HLA_A2403	HLA_A2405	HLA_A2407
	YFEHMKKNL	439032	A11L	Yes	HLA_A2301	HLA_A2402	HLA_A2403	HLA_A2405	HLA_A2407
	TWEEALTRL	439007	I6R	Yes	HLA_A2301	HLA_A2402	HLA_A2403	HLA_A2405	HLA_A2407
	KLEKLSTNK	438994	M4R	Yes	HLA_A0301	HLA_A1101	HLA_A3101	HLA_A3301	HLA_A6801
	CYIYKSGKL	439058	A37R	Yes	HLA_A2301	HLA_A2402	HLA_A2403	HLA_A2405	HLA_A2407
	WYSNSNRLM	439019	N1L	No	HLA_A2301	HLA_A2402	HLA_A2403	HLA_A2405	HLA_A2407
	SPKSYDDFI	439005	I4L	Yes	HLA_B0702	HLA_B3501	HLA_B5101	HLA_B5301	HLA_B5401
	TLIAMKRTL	439013	F5R	Yes	HLA_A0201	HLA_A0202	HLA_A0203	HLA_A0206	HLA_A6802
	EYLYIMRVM	438988	H7L	No	HLA_A2301	HLA_A2402	HLA_A2403	HLA_A2405	HLA_A2407
	MYYNELREI	439017	F9R	No	HLA_A2301	HLA_A2402	HLA_A2403	HLA_A2405	HLA_A2407
	KIKSSNSSK	439059	A38R	Yes	HLA_A0301	HLA_A1101	HLA_A3101	HLA_A3301	HLA_A6801
	YMATTILEM	439007	I6R	No	HLA_A0201	HLA_A0202	HLA_A0203	HLA_A0205	HLA_A0206
	PYQGQLKLL	438998	L3R	Yes	HLA_A2301	HLA_A2402	HLA_A2403	HLA_A2405	HLA_A2407
	EPVHGKDKV	439069	A48R	No	HLA_B0702	HLA_B3501	HLA_B5101	HLA_B5301	HLA_B5401
	AYAEVNNII	438951	C13L	Yes	HLA_A2301	HLA_A2402	HLA_A2403	HLA_A2405	HLA_A2407
	IPISDYTGY	473688	L6R	Yes	HLA_B0702	HLA_B1501_B62	HLA_B3501	HLA_B5301	HLA_B5401
	MPTYKHLIM	439032	A11L	No	HLA_B0702	HLA_B3501	HLA_B5101	HLA_B5301	HLA_B5401
	KINNKIVER	438976	K4L	No	HLA_A0301	HLA_A1101	HLA_A3101	HLA_A3301	HLA_A6801
	LYYQGSCYI	439057	A36R	No	HLA_A2301	HLA_A2402	HLA_A2403	HLA_A2405	HLA_A2407
	SPMVIATTD	438991	M1R	No	HLA_B0702	HLA_B3501	HLA_B5101	HLA_B5301	HLA_B5401
	MYLVLGIAL	439031	A10L	Yes	HLA_A2301	HLA_A2402	HLA_A2403	HLA_A2405	HLA_A2407
	LYAKSQSDT	438920	D5L	No	HLA_A2301	HLA_A2402	HLA_A2403	HLA_A2405	HLA_A2407
	SPETLVGVV	438968	E9L	No	HLA_B0702	HLA_B3501	HLA_B5101	HLA_B5301	HLA_B5401
	LPMIIGEPI	438988	H7L	Yes	HLA_B0702	HLA_B3501	HLA_B5101	HLA_B5301	HLA_B5401
	YLFDFVISL	438996	L1R	Yes	HLA_A0201	HLA_A0202	HLA_A0203	HLA_A0205	HLA_A0206
	DFSKSTSPT	439036	A15L	No	HLA_A2301	HLA_A2402	HLA_A2403	HLA_A2405	HLA_A2407
	EYKNSNMCL	439074	J4R	No	HLA_A2301	HLA_A2402	HLA_A2403	HLA_A2405	HLA_A2407
	SINNTEYPQ	439010	F3L	No	HLA_A0301	HLA_A1101	HLA_A3101	HLA_A3301	HLA_A6801
	IILAISALL	439003	I2R	Yes	HLA_A0201	HLA_A0202	HLA_A0203	HLA_A0206	HLA_A6802
	EYAKSISKS	438975	K3L	No	HLA_A2301	HLA_A2402	HLA_A2403	HLA_A2405	HLA_A2407
	KPAATKRST	439006	I5R	No	HLA_B0702	HLA_B3501	HLA_B5101	HLA_B5301	HLA_B5401
	DYIIKIWKL	439027	A6R	Yes	HLA_A2301	HLA_A2402	HLA_A2403	HLA_A2405	HLA_A2407
	IYIDERSDA	438962	E3L	No	HLA_A2301	HLA_A2402	HLA_A2403	HLA_A2405	HLA_A2407
	IYSKGKNMV	439043	A21R	Yes	HLA_A2301	HLA_A2402	HLA_A2403	HLA_A2405	HLA_A2407
	ILSTIISGI	439058	A37R	Yes	HLA_A0201	HLA_A0202	HLA_A0203	HLA_A0205	HLA_A0206
	SIYNVEIRK	439017	F9R	No	HLA_A0301	HLA_A1101	HLA_A3101	HLA_A3301	HLA_A6801
	ILNPVASSL	438998	L3R	Yes	HLA_A0201	HLA_A0202	HLA_A0205	HLA_A0206	HLA_B1501_B62
	DYRGNIGVI	438944	C6L	No	HLA_A2301	HLA_A2402	HLA_A2403	HLA_A2405	HLA_A2407
	SIQTTVNTL	438991	M1R	Yes	HLA_A0201	HLA_A0202	HLA_A0203	HLA_A0206	HLA_B8
	DWSFRIESV	438962	E3L	Yes	HLA_A2301	HLA_A2402	HLA_A2403	HLA_A2405	HLA_A2407
	FYSGTGLDI	439040	A19R	Yes	HLA_A2301	HLA_A2402	HLA_A2403	HLA_A2405	HLA_A2407
	HPTYLPKVL	438961	E2L	Yes	HLA_B0702	HLA_B3501	HLA_B5101	HLA_B5301	HLA_B5401
	RYYNMLDDF	439039	A18L	Yes	HLA_A2301	HLA_A2402	HLA_A2403	HLA_A2405	HLA_A2407
	TISKDNLER	439028	A7L	Yes	HLA_A0301	HLA_A1101	HLA_A3101	HLA_A3301	HLA_A6801
	IPGDTLFKI	438980	K8R	Yes	HLA_B0702	HLA_B3501	HLA_B5301	HLA_B5401	HLA_Cw0304
	TPIVNSVQE	439019	N1L	No	HLA_B0702	HLA_B3501	HLA_B5101	HLA_B5301	HLA_B5401
	NYEYERGNI	438952	C14L	Yes	HLA_A2301	HLA_A2402	HLA_A2403	HLA_A2405	HLA_A2407
	VPILGRANI	439056	A35L	Yes	HLA_B0702	HLA_B3501	HLA_B5101	HLA_B5301	HLA_B5401
	LFLNYSNYL	439018	F10R	Yes	HLA_A2301	HLA_A2402	HLA_A2403	HLA_A2405	HLA_A2407
	NVSITDSKL	439000	L5L	Yes	HLA_A2301	HLA_A2402	HLA_A2403	HLA_A2405	HLA_A2407
	FVKNKIIDL	438948	C10L	Yes	HLA_A0202	HLA_A0203	HLA_A0205	HLA_A0206	HLA_B8
	LFTSTNDKI	438991	M1R	Yes	HLA_A2301	HLA_A2402	HLA_A2403	HLA_A2405	HLA_A2407
	KFDYIQETI	439009	F1R	No	HLA_A2301	HLA_A2402	HLA_A2403	HLA_A2405	HLA_A2407
	QYASTLSVV	439054	A33L	No	HLA_A2301	HLA_A2402	HLA_A2403	HLA_A2405	HLA_A2407
	IIFLKLFKK	438965	E6R	No	HLA_A0301	HLA_A1101	HLA_A3101	HLA_A3301	HLA_A6801
	MYHLIPHRL	439061	A40R	Yes	HLA_A2301	HLA_A2402	HLA_A2403	HLA_A2405	HLA_A2407
	ILLLLISLV	439077	J7R	No	HLA_A0201	HLA_A0202	HLA_A0203	HLA_A0206	HLA_A6802
	KLIGITAIM	438943	C5L	No	HLA_A0201	HLA_A0202	HLA_A0203	HLA_A0206	HLA_A6802
	NIVSTLLDK	439094	B16R	Yes	HLA_A0301	HLA_A1101	HLA_A3101	HLA_A3301	HLA_A6801
	AFKKFPSGM	439074	J4R	No	HLA_A2301	HLA_A2402	HLA_A2403	HLA_A2405	HLA_A2407
	VILYSMYKR	438993	M3L	No	HLA_A0301	HLA_A1101	HLA_A3101	HLA_A3301	HLA_A6801
	LFQEQDKEL	439014	F6R	Yes	HLA_A2301	HLA_A2402	HLA_A2403	HLA_A2405	HLA_A2407
	IVIYPNFSK	438981	H1L	Yes	HLA_A0301	HLA_A1101	HLA_A3101	HLA_A3301	HLA_A6801
	LLKEYTPQI	438983	H2R	No	HLA_A0201	HLA_A0202	HLA_A0203	HLA_A0205	HLA_A0206
	LIKNMRMTL	438934	P1L	Yes	HLA_A0202	HLA_A0203	HLA_A0205	HLA_A0206	HLA_B8
	IVNENLAER	438946	C8L	No	HLA_A0301	HLA_A1101	HLA_A3101	HLA_A3301	HLA_A6801
	YYPIPEAEI	438976	K4L	Yes	HLA_A2301	HLA_A2402	HLA_A2403	HLA_A2405	HLA_A2407
	DLYDYITRI	438981	H1L	Yes	HLA_A0201	HLA_A0202	HLA_A0203	HLA_A0205	HLA_A0206
	SPEEISSQL	439033	A12R	Yes	HLA_B0702	HLA_B3501	HLA_B5101	HLA_B5301	HLA_B5401
	LPALENAYV	439025	A4L	No	HLA_B0702	HLA_B3501	HLA_B5101	HLA_B5301	HLA_B5401
	EYMGIEVYV	439065	A44L	Yes	HLA_A2301	HLA_A2402	HLA_A2403	HLA_A2405	HLA_A2407
	PPHPSIVKV	439014	F6R	No	HLA_B0702	HLA_B3501	HLA_B5101	HLA_B5301	HLA_B5401
	CPASKKESV	438988	H7L	No	HLA_B0702	HLA_B3501	HLA_B5101	HLA_B5301	HLA_B5401
	NPLSNPFYM	438968	E9L	No	HLA_B0702	HLA_B3501	HLA_B5101	HLA_B5301	HLA_B5401
	DYLYQPCDL	473688	L6R	Yes	HLA_A2301	HLA_A2402	HLA_A2403	HLA_A2405	HLA_A2407
	AILSLNLRI	438980	K8R	Yes	HLA_A0201	HLA_A0202	HLA_A0203	HLA_A0205	HLA_A0206
	IPANNKLYV	438945	C7L	No	HLA_B0702	HLA_B3501	HLA_B5101	HLA_B5301	HLA_B5401
	TVFIFKVTR	438920	D5L	No	HLA_A0301	HLA_A1101	HLA_A3101	HLA_A3301	HLA_A6801
	TPINSRIKL	439029	A8L	Yes	HLA_B0702	HLA_B3501	HLA_B5101	HLA_B5301	HLA_B5401
	RIYNELLTK	439021	N3L	Yes	HLA_A0301	HLA_A1101	HLA_A3101	HLA_A3301	HLA_A6801
	AILLTTDNK	439018	F10R	No	HLA_A0301	HLA_A1101	HLA_A3101	HLA_A3301	HLA_A6801
	KIITRISAV	439006	I5R	Yes	HLA_A0201	HLA_A0202	HLA_A0203	HLA_A0206	HLA_A6802
	FYVSKMLNL	439005	I4L	Yes	HLA_A2301	HLA_A2402	HLA_A2403	HLA_A2405	HLA_A2407
	MYQYIFLSF	438981	H1L	No	HLA_A2301	HLA_A2402	HLA_A2403	HLA_A2405	HLA_A2407
	SYEGKDSHL	439046	A25R	Yes	HLA_A2301	HLA_A2402	HLA_A2403	HLA_A2405	HLA_A2407
	SLPDVVISA	439022	A1L	No	HLA_A0201	HLA_A0202	HLA_A0203	HLA_A0205	HLA_A0206
	RLPKRSVML	473689	B1R	Yes	HLA_A0201	HLA_A0205	HLA_A0207	HLA_B8	HLA_Cw0102
	YFNKRLNQL	473688	L6R	Yes	HLA_A2301	HLA_A2402	HLA_A2403	HLA_A2405	HLA_A2407
	TYHIIIVAL	439084	B6R	Yes	HLA_A2301	HLA_A2402	HLA_A2403	HLA_A2405	HLA_A2407
	QYVSYSNFI	439046	A25R	No	HLA_A2301	HLA_A2402	HLA_A2403	HLA_A2405	HLA_A2407
	LPNLISEIA	438968	E9L	No	HLA_B0702	HLA_B3501	HLA_B5101	HLA_B5301	HLA_B5401
	QVLDSDFLK	438961	E2L	No	HLA_A0301	HLA_A1101	HLA_A3101	HLA_A3301	HLA_A6801
	NPFDFMENI	438946	C8L	Yes	HLA_B0702	HLA_B3501	HLA_B5101	HLA_B5301	HLA_B5401
	NPIINTHSF	439032	A11L	Yes	HLA_B0702	HLA_B3501	HLA_B5101	HLA_B5301	HLA_B5401
	CYESLSEEY	438996	L1R	Yes	HLA_A2301	HLA_A2402	HLA_A2403	HLA_A2405	HLA_A2407
	TFGDNKALL	473688	L6R	Yes	HLA_A2301	HLA_A2402	HLA_A2403	HLA_A2405	HLA_A2407
	KYGSLNPSL	439067	A46R	Yes	HLA_A2301	HLA_A2402	HLA_A2403	HLA_A2405	HLA_A2407
	VYNPSTMST	439009	F1R	No	HLA_A2301	HLA_A2402	HLA_A2403	HLA_A2405	HLA_A2407
	VYNDSYCGI	438978	K6L	Yes	HLA_A2301	HLA_A2402	HLA_A2403	HLA_A2405	HLA_A2407
	KFINGASTM	439009	F1R	Yes	HLA_A2301	HLA_A2402	HLA_A2403	HLA_A2405	HLA_A2407
	FLSKTIALK	439019	N1L	Yes	HLA_A0203	HLA_A0206	HLA_A0301	HLA_A1101	HLA_A6801
	YYETSPGEI	439038	A17L	Yes	HLA_A2301	HLA_A2402	HLA_A2403	HLA_A2405	HLA_A2407
	NYHKNSILI	438961	E2L	Yes	HLA_A2301	HLA_A2402	HLA_A2403	HLA_A2405	HLA_A2407
	RYQSLIPRL	439032	A11L	Yes	HLA_A2301	HLA_A2402	HLA_A2403	HLA_A2405	HLA_A2407
	TVLITVYEK	439030	A9R	No	HLA_A0301	HLA_A1101	HLA_A3101	HLA_A3301	HLA_A6801
	TFSDIQKEF	439046	A25R	Yes	HLA_A2301	HLA_A2402	HLA_A2403	HLA_A2405	HLA_A2407
	LYNLVKSSV	439035	A14L	No	HLA_A2301	HLA_A2402	HLA_A2403	HLA_A2405	HLA_A2407
	ELYNEHSKK	439030	A9R	No	HLA_A0301	HLA_A1101	HLA_A3101	HLA_A3301	HLA_A6801
	DYQHFVARV	439019	N1L	No	HLA_A2301	HLA_A2402	HLA_A2403	HLA_A2405	HLA_A2407
	SYSKLTSMH	438976	K4L	No	HLA_A2301	HLA_A2402	HLA_A2403	HLA_A2405	HLA_A2407
	AILYQIRKR	438935	N2L	No	HLA_A0301	HLA_A1101	HLA_A3101	HLA_A3301	HLA_A6801
	MYSLLIDTY	438946	C8L	Yes	HLA_A2301	HLA_A2402	HLA_A2403	HLA_A2405	HLA_A2407
	KYVEHDPRL	439004	I3L	Yes	HLA_A2301	HLA_A2402	HLA_A2403	HLA_A2405	HLA_A2407
	NFTTVPLVI	439013	F5R	Yes	HLA_A2301	HLA_A2402	HLA_A2403	HLA_A2405	HLA_A2407
	ATYIDALAK	439009	F1R	Yes	HLA_A0301	HLA_A1101	HLA_A3101	HLA_A3301	HLA_A6801
	IYSPSNHHI	439025	A4L	No	HLA_A2301	HLA_A2402	HLA_A2403	HLA_A2405	HLA_A2407
	APYIVVNPM	439025	A4L	No	HLA_B0702	HLA_B3501	HLA_B5101	HLA_B5301	HLA_B5401
	ILDGATVVY	438998	L3R	Yes	HLA_A0207	HLA_A1	HLA_B1501_B62	HLA_B1502	HLA_B5801
	VYLHTNLLM	439021	N3L	No	HLA_A2301	HLA_A2402	HLA_A2403	HLA_A2405	HLA_A2407
	AVDKLLGYV	438962	E3L	No	HLA_A0202	HLA_A0203	HLA_A0205	HLA_A0207	HLA_A6802
	DLISTITKL	438961	E2L	Yes	HLA_A0201	HLA_A0202	HLA_A0203	HLA_A0206	HLA_A6802
	RYHSIYDVF	438979	K7L	Yes	HLA_A2301	HLA_A2402	HLA_A2403	HLA_A2405	HLA_A2407
	CPDINFITV	438955	C17L	Yes	HLA_B0702	HLA_B3501	HLA_B5101	HLA_B5301	HLA_B5401
	SLLKMEYNL	439040	A19R	Yes	HLA_A0201	HLA_A0202	HLA_A0203	HLA_A0205	HLA_A0206
	IPNRTFAKI	439066	A45R	Yes	HLA_B0702	HLA_B3501	HLA_B5101	HLA_B5301	HLA_B5401
	CPMMMKRLM	438961	E2L	No	HLA_B0702	HLA_B3501	HLA_B5101	HLA_B5301	HLA_B5401
	FPDDVQELL	439010	F3L	Yes	HLA_B0702	HLA_B3501	HLA_B5101	HLA_B5301	HLA_B5401
	LYQLLEAVY	438975	K3L	Yes	HLA_A2301	HLA_A2402	HLA_A2403	HLA_A2405	HLA_A2407
	NPFMIEGLM	439071	J1L	No	HLA_B0702	HLA_B3501	HLA_B5101	HLA_B5301	HLA_B5401
	APFNFLVFV	473688	L6R	Yes	HLA_B0702	HLA_B3501	HLA_B5101	HLA_B5301	HLA_B5401
	SFRMTSCNI	438958	C20L	Yes	HLA_A2301	HLA_A2402	HLA_A2403	HLA_A2405	HLA_A2407
	SPEIMLNGI	439025	A4L	Yes	HLA_B0702	HLA_B3501	HLA_B5101	HLA_B5301	HLA_B5401
	SVFAASKQQ	439025	A4L	No	HLA_A0301	HLA_A1101	HLA_A3101	HLA_A3301	HLA_A6801
	DLFRVVVQI	438965	E6R	Yes	HLA_A0201	HLA_A0202	HLA_A0203	HLA_A0205	HLA_A0206
	FYEKLNYTL	473688	L6R	Yes	HLA_A2301	HLA_A2402	HLA_A2403	HLA_A2405	HLA_A2407
	TFNVPERQL	439071	J1L	Yes	HLA_A2301	HLA_A2402	HLA_A2403	HLA_A2405	HLA_A2407
	LFRIVSTVL	439032	A11L	Yes	HLA_A2301	HLA_A2402	HLA_A2403	HLA_A2405	HLA_A2407
	QFTLDKDKI	438976	K4L	Yes	HLA_A2301	HLA_A2402	HLA_A2403	HLA_A2405	HLA_A2407
	YLRQKKISI	439005	I4L	No	HLA_A0201	HLA_A0202	HLA_A0205	HLA_A0206	HLA_B8
	EDSKEMIDY	438990	H9R	Yes	HLA_A1	HLA_B1502	HLA_B4402	HLA_B5801	HLA_Cw0702
	DYFSFKKCL	438960	E1L	Yes	HLA_A2301	HLA_A2402	HLA_A2403	HLA_A2405	HLA_A2407
	MFNICTDIL	438993	M3L	Yes	HLA_A2301	HLA_A2402	HLA_A2403	HLA_A2405	HLA_A2407
	TYRIIKSSF	438978	K6L	Yes	HLA_A2301	HLA_A2402	HLA_A2403	HLA_A2405	HLA_A2407
	QYEIAKYAL	439018	F10R	Yes	HLA_A2301	HLA_A2402	HLA_A2403	HLA_A2405	HLA_A2407
	LPNKVRIFI	438981	H1L	Yes	HLA_B0702	HLA_B3501	HLA_B5101	HLA_B5301	HLA_B5401
	KVLDTYKKV	439011	F2R	Yes	HLA_A0201	HLA_A0203	HLA_A0207	HLA_A6802	HLA_Cw0304
	LYDLFFNTL	439005	I4L	Yes	HLA_A2301	HLA_A2402	HLA_A2403	HLA_A2405	HLA_A2407
	LLENKSLTI	438985	H5R	No	HLA_A0201	HLA_A0202	HLA_A0205	HLA_A0206	HLA_A0207
	ASLKNTISK	439032	A11L	No	HLA_A0301	HLA_A1101	HLA_A3101	HLA_A3301	HLA_A6801
	SLFTELKEK	439019	N1L	Yes	HLA_A0301	HLA_A1101	HLA_A3101	HLA_A3301	HLA_A6801
	SLFSTLVKK	439056	A35L	No	HLA_A0301	HLA_A1101	HLA_A3101	HLA_A3301	HLA_A6801
	VPTMNNAKL	439084	B6R	Yes	HLA_B0702	HLA_B3501	HLA_B5101	HLA_B5301	HLA_B5401
	CYTAILKSV	439031	A10L	Yes	HLA_A2301	HLA_A2402	HLA_A2403	HLA_A2405	HLA_A2407
	QLVDAIDNI	439009	F1R	Yes	HLA_A0201	HLA_A0203	HLA_A0205	HLA_A0206	HLA_Cw0304
	KYENDIITV	439014	F6R	No	HLA_A2301	HLA_A2402	HLA_A2403	HLA_A2405	HLA_A2407
	ATSLSVYTK	439021	N3L	Yes	HLA_A0301	HLA_A1101	HLA_A3101	HLA_A3301	HLA_A6801
	VPECLSREI	439018	F10R	Yes	HLA_B0702	HLA_B3501	HLA_B5101	HLA_B5301	HLA_B5401
	SYTTVSTSS	439077	J7R	No	HLA_A2301	HLA_A2402	HLA_A2403	HLA_A2405	HLA_A2407
	YPDKSIVRI	439000	L5L	Yes	HLA_A0207	HLA_B0702	HLA_B5101	HLA_B5301	HLA_B5401
	TLLGLILFV	439039	A18L	No	HLA_A0201	HLA_A0202	HLA_A0203	HLA_A0205	HLA_A0206
	DFITLVNNM	439043	A21R	Yes	HLA_A2301	HLA_A2402	HLA_A2403	HLA_A2405	HLA_A2407
	IFSRKTISM	439046	A25R	No	HLA_A2301	HLA_A2402	HLA_A2403	HLA_A2405	HLA_A2407
	KYGTKTVPM	438940	C2L	Yes	HLA_A2301	HLA_A2402	HLA_A2403	HLA_A2405	HLA_A2407
	RYAFSGVAY	439072	J2R	Yes	HLA_A2301	HLA_A2402	HLA_A2403	HLA_A2405	HLA_A2407
	LLSYYVVYV	439009	F1R	No	HLA_A0201	HLA_A0202	HLA_A0203	HLA_A0205	HLA_A0206
	QYKINCYNI	439005	I4L	No	HLA_A2301	HLA_A2402	HLA_A2403	HLA_A2405	HLA_A2407
	LYNEHSKKF	439030	A9R	Yes	HLA_A2301	HLA_A2402	HLA_A2403	HLA_A2405	HLA_A2407
	YLSYIYNML	439017	F9R	Yes	HLA_A0201	HLA_A0202	HLA_A0203	HLA_A0206	HLA_A6802
	HLTQDKATV	439046	A25R	Yes	HLA_A0201	HLA_A0205	HLA_A0206	HLA_A0207	HLA_A6802
	SFTILFRMI	438934	P1L	Yes	HLA_A2301	HLA_A2402	HLA_A2403	HLA_A2405	HLA_A2407
	LFKNLATSI	439032	A11L	No	HLA_A2301	HLA_A2402	HLA_A2403	HLA_A2405	HLA_A2407
	QYIYSEHTI	438980	K8R	Yes	HLA_A2301	HLA_A2402	HLA_A2403	HLA_A2405	HLA_A2407
	KYLIIKLLL	439074	J4R	Yes	HLA_A2301	HLA_A2402	HLA_A2403	HLA_A2405	HLA_A2407
	NLSKFMMVL	473688	L6R	Yes	HLA_A0201	HLA_A0202	HLA_A0203	HLA_A0205	HLA_A0206
	IADRSVISV	438999	L4R	Yes	HLA_A0202	HLA_A0205	HLA_A0207	HLA_B5801	HLA_Cw0102
	YFNNIMSQL	438952	C14L	Yes	HLA_A2301	HLA_A2402	HLA_A2403	HLA_A2405	HLA_A2407
	EYLSKEDRI	439028	A7L	Yes	HLA_A2301	HLA_A2402	HLA_A2403	HLA_A2405	HLA_A2407
	VINEDIVSK	439053	A32L	No	HLA_A0301	HLA_A1101	HLA_A3101	HLA_A3301	HLA_A6801
	DLFEIIQSK	439019	N1L	Yes	HLA_A0301	HLA_A1101	HLA_A3101	HLA_A3301	HLA_A6801
	VVSEVVSNM	439040	A19R	Yes	HLA_A0201	HLA_A0202	HLA_A0203	HLA_A0205	HLA_A0206
	TFSSCVHQI	439029	A8L	Yes	HLA_A2301	HLA_A2402	HLA_A2403	HLA_A2405	HLA_A2407
	KYNDIQCSV	439067	A46R	Yes	HLA_A2301	HLA_A2402	HLA_A2403	HLA_A2405	HLA_A2407
	VPEFAKQYV	439038	A17L	No	HLA_B0702	HLA_B3501	HLA_B5101	HLA_B5301	HLA_B5401
	NYTKILGSV	473688	L6R	Yes	HLA_A2301	HLA_A2402	HLA_A2403	HLA_A2405	HLA_A2407
	LPNPAFIHI	438980	K8R	Yes	HLA_B0702	HLA_B3501	HLA_B5101	HLA_B5301	HLA_B5401
	IPCTIDNPT	439062	A41L	No	HLA_B0702	HLA_B3501	HLA_B5101	HLA_B5301	HLA_B5401
	RAIDLSSKK	439019	N1L	Yes	HLA_A1101	HLA_A3101	HLA_A3301	HLA_A6801	HLA_Cw0304
	KAFKNNLSR	439032	A11L	No	HLA_A0301	HLA_A1101	HLA_A3101	HLA_A3301	HLA_A6801
	NYALQNVMI	438998	L3R	Yes	HLA_A2301	HLA_A2402	HLA_A2403	HLA_A2405	HLA_A2407
	MFTLLSHTI	438943	C5L	Yes	HLA_A2301	HLA_A2402	HLA_A2403	HLA_A2405	HLA_A2407
	PYVKFIYFI	439044	A23R	Yes	HLA_A2301	HLA_A2402	HLA_A2403	HLA_A2405	HLA_A2407
	SFDLKLHLI	438990	H9R	Yes	HLA_A2301	HLA_A2402	HLA_A2403	HLA_A2405	HLA_A2407
	VIFQTVVIL	438993	M3L	Yes	HLA_A0201	HLA_A0202	HLA_A0203	HLA_A0205	HLA_A0206
	HLSNYIVSI	438984	H4L	No	HLA_A0201	HLA_A0202	HLA_A0203	HLA_A0205	HLA_A0206
	IPPGERQLI	438944	C6L	Yes	HLA_B0702	HLA_B3501	HLA_B5101	HLA_B5301	HLA_B5401
	YYFSLQRRL	439013	F5R	Yes	HLA_A2301	HLA_A2402	HLA_A2403	HLA_A2405	HLA_A2407
	DMFNLLLMK	439068	A47L	Yes	HLA_A0301	HLA_A1101	HLA_A3101	HLA_A3301	HLA_A6801
	TPTIEDDKI	439028	A7L	Yes	HLA_B0702	HLA_B3501	HLA_B5101	HLA_B5301	HLA_B5401
	RLSNGMPTV	439019	N1L	No	HLA_A0201	HLA_A0202	HLA_A0205	HLA_A0206	HLA_A6802
	NPHSCKVKI	439013	F5R	Yes	HLA_B0702	HLA_B3501	HLA_B5101	HLA_B5301	HLA_B5401
	VPLDGNKLF	439013	F5R	Yes	HLA_B0702	HLA_B3501	HLA_B5101	HLA_B5301	HLA_B5401
	RVMANNVKK	438988	H7L	Yes	HLA_A0301	HLA_A1101	HLA_A3101	HLA_A3301	HLA_A6801
	EYFDNERIM	438965	E6R	No	HLA_A2301	HLA_A2402	HLA_A2403	HLA_A2405	HLA_A2407
	LPKMLETEI	438999	L4R	Yes	HLA_B0702	HLA_B3501	HLA_B5101	HLA_B5301	HLA_B5401
	LYKIDGLSI	439005	I4L	Yes	HLA_A2301	HLA_A2402	HLA_A2403	HLA_A2405	HLA_A2407
	SFAYEKMII	438978	K6L	Yes	HLA_A2301	HLA_A2402	HLA_A2403	HLA_A2405	HLA_A2407
	NPFIANMHL	439013	F5R	Yes	HLA_B0702	HLA_B3501	HLA_B5101	HLA_B5301	HLA_B5401
	AFSNVMDIL	438996	L1R	Yes	HLA_A2301	HLA_A2402	HLA_A2403	HLA_A2405	HLA_A2407
	TTCESEIHK	439065	A44L	No	HLA_A0301	HLA_A1101	HLA_A3101	HLA_A3301	HLA_A6801
	DPEKFNARM	438960	E1L	No	HLA_B0702	HLA_B3501	HLA_B5101	HLA_B5301	HLA_B5401
	FVSNKVFDK	439014	F6R	Yes	HLA_A0301	HLA_A1101	HLA_A3101	HLA_A3301	HLA_A6801
	GPFTTTSEV	439009	F1R	No	HLA_B0702	HLA_B3501	HLA_B5101	HLA_B5301	HLA_B5401
	SPEGEETII	439032	A11L	Yes	HLA_B0702	HLA_B3501	HLA_B5101	HLA_B5301	HLA_B5401
	APKQKMFSN	438968	E9L	No	HLA_B0702	HLA_B3501	HLA_B5301	HLA_B5401	HLA_B8
	EPSTVYVYI	439021	N3L	Yes	HLA_B0702	HLA_B3501	HLA_B5101	HLA_B5301	HLA_B5401
	MPIDERRMI	439094	B16R	Yes	HLA_B0702	HLA_B3501	HLA_B5101	HLA_B5301	HLA_B5401
	IPKETNELT	473688	L6R	No	HLA_B0702	HLA_B3501	HLA_B5101	HLA_B5301	HLA_B5401
	RALKNQYKK	439025	A4L	No	HLA_A0301	HLA_A1101	HLA_A3101	HLA_A3301	HLA_A6801
	EYIKSRYML	439094	B16R	Yes	HLA_A2301	HLA_A2402	HLA_A2403	HLA_A2405	HLA_A2407
	IYYFLRSHL	439029	A8L	Yes	HLA_A2301	HLA_A2402	HLA_A2403	HLA_A2405	HLA_A2407
	PYLRNYMVI	438960	E1L	Yes	HLA_A2301	HLA_A2402	HLA_A2403	HLA_A2405	HLA_A2407
	TLVAIFSYI	439005	I4L	Yes	HLA_A0201	HLA_A0202	HLA_A0203	HLA_A0206	HLA_A6802
	KIRSDNIKK	439013	F5R	No	HLA_A0301	HLA_A1101	HLA_A3101	HLA_A3301	HLA_A6801
	MPTVDEDLF	439019	N1L	Yes	HLA_B0702	HLA_B3501	HLA_B5101	HLA_B5301	HLA_B5401
	QYYILKNEY	439051	A30L	Yes	HLA_A2301	HLA_A2402	HLA_A2403	HLA_A2405	HLA_A2407
	CPEIIPSSI	438981	H1L	Yes	HLA_B0702	HLA_B3501	HLA_B5101	HLA_B5301	HLA_B5401
	KVREHTFVK	439043	A21R	No	HLA_A0301	HLA_A1101	HLA_A3101	HLA_A3301	HLA_A6801
	DFTKTDKSL	438984	H4L	Yes	HLA_A2301	HLA_A2402	HLA_A2403	HLA_A2405	HLA_A2407
	FPRSMLSIF	438994	M4R	Yes	HLA_B0702	HLA_B3501	HLA_B4402	HLA_B5301	HLA_B5401
	SIYKTHIVK	473688	L6R	Yes	HLA_A0301	HLA_A1101	HLA_A3101	HLA_A3301	HLA_A6801
	KLLKDLFPK	439029	A8L	Yes	HLA_A0301	HLA_A1101	HLA_A3101	HLA_A3301	HLA_A6801
	NYKLLKDLF	439029	A8L	Yes	HLA_A2301	HLA_A2402	HLA_A2403	HLA_A2405	HLA_A2407
	KPNSFTFSF	439046	A25R	Yes	HLA_B0702	HLA_B3501	HLA_B5301	HLA_B5401	HLA_B5801
	RPTRSVYNF	439019	N1L	Yes	HLA_B0702	HLA_B3501	HLA_B5301	HLA_B5401	HLA_B5801
	NFVSSQESL	439056	A35L	Yes	HLA_A2301	HLA_A2402	HLA_A2403	HLA_A2405	HLA_A2407
	FPTNTLTSI	438978	K6L	Yes	HLA_B0702	HLA_B3501	HLA_B5101	HLA_B5301	HLA_B5401
	TIFDFSEAR	438920	D5L	Yes	HLA_A0301	HLA_A1101	HLA_A3101	HLA_A3301	HLA_A6801
	LISELGFKK	438946	C8L	No	HLA_A0301	HLA_A1101	HLA_A3101	HLA_A3301	HLA_A6801
	YPGACDFLV	439029	A8L	No	HLA_B0702	HLA_B3501	HLA_B5101	HLA_B5301	HLA_B5401
	EYIIKKNDI	439009	F1R	Yes	HLA_A2301	HLA_A2402	HLA_A2403	HLA_A2405	HLA_A2407
	QFKNCALRI	438951	C13L	Yes	HLA_A2301	HLA_A2402	HLA_A2403	HLA_A2405	HLA_A2407
	ELIKEAYAK	473688	L6R	No	HLA_A0301	HLA_A1101	HLA_A3101	HLA_A3301	HLA_A6801
	QFVNEDKNI	439029	A8L	No	HLA_A2301	HLA_A2402	HLA_A2403	HLA_A2405	HLA_A2407
	AIMMILSTI	439058	A37R	Yes	HLA_A0201	HLA_A0202	HLA_A0203	HLA_A0206	HLA_A6802
	ELISGLAKL	438940	C2L	Yes	HLA_A0201	HLA_A0202	HLA_A0203	HLA_A0206	HLA_A0207
	VPKIFIDNI	438960	E1L	No	HLA_B0702	HLA_B3501	HLA_B5101	HLA_B5301	HLA_B5401
	VYSQKQKLA	473688	L6R	No	HLA_A2301	HLA_A2402	HLA_A2403	HLA_A2405	HLA_A2407
	RLTNLEKKI	439052	A31L	Yes	HLA_A2301	HLA_A2402	HLA_A2403	HLA_A2405	HLA_A2407
	AYVYLDTDV	439069	A48R	Yes	HLA_A2301	HLA_A2402	HLA_A2403	HLA_A2405	HLA_A2407
	HPNNTIFSV	439008	I7R	No	HLA_B0702	HLA_B3501	HLA_B5101	HLA_B5301	HLA_B5401
	YFKRLTSEI	438968	E9L	Yes	HLA_A2301	HLA_A2402	HLA_A2403	HLA_A2405	HLA_A2407
	FLSRLVLYA	438920	D5L	No	HLA_A0201	HLA_A0202	HLA_A0203	HLA_A0205	HLA_A0206
	YYQLAGYIL	439062	A41L	Yes	HLA_A2301	HLA_A2402	HLA_A2403	HLA_A2405	HLA_A2407
	PYKSTEVNK	439033	A12R	Yes	HLA_A2301	HLA_A2402	HLA_A2403	HLA_A2405	HLA_A2407
	EYIKTTPRL	439008	I7R	Yes	HLA_A2301	HLA_A2402	HLA_A2403	HLA_A2405	HLA_A2407
	HLISLLSLL	438990	H9R	Yes	HLA_A0201	HLA_A0202	HLA_A0203	HLA_A0206	HLA_A6802
	SFTLMVESF	438951	C13L	Yes	HLA_A2301	HLA_A2402	HLA_A2403	HLA_A2405	HLA_A2407
	IYEVNDITL	438965	E6R	Yes	HLA_A2301	HLA_A2402	HLA_A2403	HLA_A2405	HLA_A2407
	IASTLIVTI	439067	A46R	No	HLA_A0202	HLA_A0205	HLA_B0702	HLA_B5101	HLA_Cw0304
	DFNDEVTSL	439014	F6R	Yes	HLA_A2301	HLA_A2402	HLA_A2403	HLA_A2405	HLA_A2407
	QPEGVILFY	439009	F1R	Yes	HLA_A1	HLA_B0702	HLA_B5301	HLA_B5401	HLA_B5801
	LIYQKLISI	473688	L6R	Yes	HLA_A0201	HLA_A0202	HLA_A0203	HLA_A0205	HLA_A0206
	FDLNIFMTL	439028	A7L	Yes	HLA_B0702	HLA_B3501	HLA_B5301	HLA_B5401	HLA_Cw0304
	FLIDLAFLI	438960	E1L	Yes	HLA_A0202	HLA_A0203	HLA_A0205	HLA_A0206	HLA_Cw0304
	TFALKKLII	438975	K3L	Yes	HLA_A2301	HLA_A2402	HLA_A2403	HLA_A2405	HLA_A2407
	IYLSDSDNI	438985	H5R	Yes	HLA_A2301	HLA_A2402	HLA_A2403	HLA_A2405	HLA_A2407
	DVYKNAQRR	438967	E8R	No	HLA_A0301	HLA_A1101	HLA_A3101	HLA_A3301	HLA_A6801
	STIQESFIR	439009	F1R	No	HLA_A0301	HLA_A1101	HLA_A3101	HLA_A3301	HLA_A6801
	DPECSNANV	438990	H9R	Yes	HLA_B0702	HLA_B3501	HLA_B5101	HLA_B5301	HLA_B5401
	MLIFNVKSK	439004	I3L	No	HLA_A0301	HLA_A1101	HLA_A3101	HLA_A3301	HLA_A6801
	PPERRYVNV	439019	N1L	No	HLA_B0702	HLA_B3501	HLA_B5101	HLA_B5301	HLA_B5401
	NFIHGHETI	438993	M3L	Yes	HLA_A2301	HLA_A2402	HLA_A2403	HLA_A2405	HLA_A2407
	DYIDEKSPI	439029	A8L	No	HLA_A2301	HLA_A2402	HLA_A2403	HLA_A2405	HLA_A2407
	IQDEIVAAY	473688	L6R	Yes	HLA_A1	HLA_B1501_B62	HLA_B1502	HLA_B5801	HLA_Cw0702
	RYMRIKNTV	439003	I2R	Yes	HLA_A2301	HLA_A2402	HLA_A2403	HLA_A2405	HLA_A2407
	YYLPLRKDI	439010	F3L	Yes	HLA_A2301	HLA_A2402	HLA_A2403	HLA_A2405	HLA_A2407
	QPLQPTIHI	439026	A5L	Yes	HLA_B0702	HLA_B3501	HLA_B5101	HLA_B5301	HLA_B5401
	MYRLKSAVC	439025	A4L	Yes	HLA_A2301	HLA_A2402	HLA_A2403	HLA_A2405	HLA_A2407
	FIKNKIHLL	473688	L6R	Yes	HLA_A0202	HLA_A0203	HLA_A0205	HLA_A0206	HLA_B8
	SYEDVDNNI	439029	A8L	Yes	HLA_A2301	HLA_A2402	HLA_A2403	HLA_A2405	HLA_A2407
	TPMMIQTRA	438963	E4L	No	HLA_B0702	HLA_B3501	HLA_B5101	HLA_B5301	HLA_B5401
	LLRKFLYCI	439046	A25R	No	HLA_A0201	HLA_A0202	HLA_A0203	HLA_A0205	HLA_A0206
	HIADPSYSK	438976	K4L	No	HLA_A0301	HLA_A1101	HLA_A3101	HLA_A3301	HLA_A6801
	RIFNSTSVK	438978	K6L	Yes	HLA_A0301	HLA_A1101	HLA_A3101	HLA_A3301	HLA_A6801
	APAKLLEYV	438990	H9R	No	HLA_B0702	HLA_B3501	HLA_B5101	HLA_B5301	HLA_B5401
	DVYSMATAR	438955	C17L	Yes	HLA_A0301	HLA_A1101	HLA_A3101	HLA_A3301	HLA_A6801
	AALDGTFQR	438997	L2R	Yes	HLA_A1101	HLA_A3101	HLA_A3301	HLA_A6801	HLA_Cw0304
	KYNINRLIL	439005	I4L	Yes	HLA_A2301	HLA_A2402	HLA_A2403	HLA_A2405	HLA_A2407
	AFEFINSLL	439071	J1L	Yes	HLA_A2301	HLA_A2402	HLA_A2403	HLA_A2405	HLA_A2407
	TFECFNEII	438955	C17L	Yes	HLA_A2301	HLA_A2402	HLA_A2403	HLA_A2405	HLA_A2407
	KYVNVKQWI	439005	I4L	Yes	HLA_A2301	HLA_A2402	HLA_A2403	HLA_A2405	HLA_A2407
	PYNVNNLSV	438978	K6L	No	HLA_A2301	HLA_A2402	HLA_A2403	HLA_A2405	HLA_A2407
	TPINISSET	439032	A11L	Yes	HLA_B0702	HLA_B3501	HLA_B5101	HLA_B5301	HLA_B5401
	IYSMEFTNL	438981	H1L	Yes	HLA_A2301	HLA_A2402	HLA_A2403	HLA_A2405	HLA_A2407
	FFIRLFNNL	438969	E10R	Yes	HLA_A2301	HLA_A2402	HLA_A2403	HLA_A2405	HLA_A2407
	TLYVKALTK	438965	E6R	Yes	HLA_A0301	HLA_A1101	HLA_A3101	HLA_A3301	HLA_A6801
	IFVKRIKII	439033	A12R	Yes	HLA_A2301	HLA_A2402	HLA_A2403	HLA_A2405	HLA_A2407
	RVHDTNATK	439005	I4L	No	HLA_A0301	HLA_A1101	HLA_A3101	HLA_A3301	HLA_A6801
	VARSQSTDI	473688	L6R	Yes	HLA_B1501_B62	HLA_B5101	HLA_B8	HLA_Cw0102	HLA_Cw0304
	IPSLSNGLI	439084	B6R	Yes	HLA_B0702	HLA_B3501	HLA_B5101	HLA_B5301	HLA_B5401
	IYNCCESNI	438988	H7L	Yes	HLA_A2301	HLA_A2402	HLA_A2403	HLA_A2405	HLA_A2407
	NLTQLFKFV	438985	H5R	No	HLA_A0201	HLA_A0202	HLA_A0203	HLA_A0206	HLA_A6802
	AIVDYKTTK	439066	A45R	Yes	HLA_A0301	HLA_A1101	HLA_A3101	HLA_A3301	HLA_A6801
	NINRKSTHK	439094	B16R	No	HLA_A0301	HLA_A1101	HLA_A3101	HLA_A3301	HLA_A6801
	VYLDTDVNI	439069	A48R	Yes	HLA_A2301	HLA_A2402	HLA_A2403	HLA_A2405	HLA_A2407
	APYIALLTI	439030	A9R	Yes	HLA_B0702	HLA_B3501	HLA_B5101	HLA_B5301	HLA_B5401
	SPATIIERV	439033	A12R	Yes	HLA_B0702	HLA_B3501	HLA_B5101	HLA_B5301	HLA_B5401
	GIFKNNDVR	439039	A18L	Yes	HLA_A0301	HLA_A1101	HLA_A3101	HLA_A3301	HLA_A6801
	NYDLVLNPL	438965	E6R	No	HLA_A2301	HLA_A2402	HLA_A2403	HLA_A2405	HLA_A2407
	IPSRYLSSW	438961	E2L	Yes	HLA_B0702	HLA_B3501	HLA_B5301	HLA_B5401	HLA_B5801
	FLQMALLYI	438952	C14L	Yes	HLA_A0201	HLA_A0202	HLA_A0203	HLA_A0205	HLA_A0206
	TPYIYDSEI	439051	A30L	Yes	HLA_B0702	HLA_B3501	HLA_B5101	HLA_B5301	HLA_B5401
	VPNINILKI	439014	F6R	No	HLA_B0702	HLA_B3501	HLA_B5101	HLA_B5301	HLA_B5401
	TFAIVTSKM	439014	F6R	No	HLA_A2301	HLA_A2402	HLA_A2403	HLA_A2405	HLA_A2407
	DPGEYAQEI	439019	N1L	Yes	HLA_B0702	HLA_B3501	HLA_B5101	HLA_B5301	HLA_B5401
	GVGKTMTTV	439019	N1L	No	HLA_A0201	HLA_A0202	HLA_A0205	HLA_A0206	HLA_B1501_B62
	PFVKFKLTL	439093	B15L	Yes	HLA_A2301	HLA_A2402	HLA_A2403	HLA_A2405	HLA_A2407
	NLIMQSKKK	438968	E9L	No	HLA_A0301	HLA_A1101	HLA_A3101	HLA_A3301	HLA_A6801
	LFSTDGIVL	438993	M3L	Yes	HLA_A2301	HLA_A2402	HLA_A2403	HLA_A2405	HLA_A2407
	HWQIISSEF	439072	J2R	Yes	HLA_A2301	HLA_A2402	HLA_A2403	HLA_A2405	HLA_A2407
	VPEDGIVSI	439021	N3L	No	HLA_B0702	HLA_B3501	HLA_B5101	HLA_B5301	HLA_B5401
	SYKIVESAS	439027	A6R	No	HLA_A2301	HLA_A2402	HLA_A2403	HLA_A2405	HLA_A2407
	QYISLSGVM	439021	N3L	No	HLA_A2301	HLA_A2402	HLA_A2403	HLA_A2405	HLA_A2407
	SSNSSKSSK	439059	A38R	Yes	HLA_A0301	HLA_A1101	HLA_A3101	HLA_A3301	HLA_A6801
	NVGQYILYI	439051	A30L	Yes	HLA_A0201	HLA_A0202	HLA_A0203	HLA_A0205	HLA_A0206
	AVQEYTSII	473688	L6R	No	HLA_A0201	HLA_A0202	HLA_A0203	HLA_A0205	HLA_A6802
	AINAMFNSV	439029	A8L	Yes	HLA_A0201	HLA_A0202	HLA_A0203	HLA_A0206	HLA_A0207
	YLLMHLVSL	439085	B7R	Yes	HLA_A0201	HLA_A0202	HLA_A0203	HLA_A0205	HLA_A0206
	YYNELREIF	439017	F9R	Yes	HLA_A2301	HLA_A2402	HLA_A2403	HLA_A2405	HLA_A2407
	KPEFISEII	473688	L6R	No	HLA_B0702	HLA_B3501	HLA_B5101	HLA_B5301	HLA_B5401
	PPTVFIFKV	438920	D5L	No	HLA_B0702	HLA_B3501	HLA_B5101	HLA_B5301	HLA_B5401
	QMDKTSSLR	438990	H9R	No	HLA_A0301	HLA_A1101	HLA_A3101	HLA_A3301	HLA_A6801
	SYDMKLQAA	439025	A4L	No	HLA_A2301	HLA_A2402	HLA_A2403	HLA_A2405	HLA_A2407
	GYTALHCYL	439094	B16R	Yes	HLA_A2301	HLA_A2402	HLA_A2403	HLA_A2405	HLA_A2407
	SPITNTPNT	439014	F6R	No	HLA_B0702	HLA_B3501	HLA_B5101	HLA_B5301	HLA_B5401
	KYALDTAKL	439018	F10R	Yes	HLA_A2301	HLA_A2402	HLA_A2403	HLA_A2405	HLA_A2407
	IPLKIVRFF	438999	L4R	Yes	HLA_B0702	HLA_B3501	HLA_B5101	HLA_B5301	HLA_B5401
	MVISLLSMI	439057	A36R	Yes	HLA_A0201	HLA_A0202	HLA_A0203	HLA_A0206	HLA_A6802
	MYIIHGKVL	438980	K8R	Yes	HLA_A2301	HLA_A2402	HLA_A2403	HLA_A2405	HLA_A2407
	STLSDSSGR	439037	A16L	Yes	HLA_A0301	HLA_A1101	HLA_A3101	HLA_A3301	HLA_A6801
	PYLESSVTI	438980	K8R	Yes	HLA_A2301	HLA_A2402	HLA_A2403	HLA_A2405	HLA_A2407
	KYFFTVSNI	473688	L6R	Yes	HLA_A2301	HLA_A2402	HLA_A2403	HLA_A2405	HLA_A2407
	RPSIGNVFK	438927	D12L	Yes	HLA_B0702	HLA_B3501	HLA_B5301	HLA_B5401
	SLVEMMWDL	438981	H1L	Yes	HLA_A0201	HLA_A0202	HLA_A0203	HLA_Cw0304
	SILNTLRFL	439055	A34R	Yes	HLA_A0202	HLA_A0203	HLA_A0206	HLA_A6802
	IRRNLALKY	438951	C13L	Yes	HLA_A1	HLA_B1501_B62	HLA_B5801	HLA_Cw0702
	HLIRSHYRV	439011	F2R	Yes	HLA_A0201	HLA_A0202	HLA_A0205	HLA_A0206
	CFKEASFSK	438997	L2R	Yes	HLA_A0301	HLA_A1101	HLA_A3101	HLA_A3301
	LPAVVYSTC	439084	B6R	No	HLA_B0702	HLA_B3501	HLA_B5301	HLA_B5401
	IIDSEVVVF	439009	F1R	Yes	HLA_A0207	HLA_A1	HLA_B1502	HLA_B5801
	YLLFGIKCI	438963	E4L	Yes	HLA_A0201	HLA_A0202	HLA_A0203	HLA_A0206
	IIFRSPDKK	438968	E9L	Yes	HLA_A0301	HLA_A1101	HLA_A3301	HLA_A6801
	FLKDDTLSK	438965	E6R	No	HLA_A0301	HLA_A1101	HLA_A3301	HLA_A6801
	VPVTSLPIH	438961	E2L	No	HLA_B0702	HLA_B3501	HLA_B5301	HLA_B5401
	TAVTRFLAY	439040	A19R	Yes	HLA_A1	HLA_B1502	HLA_B5801	HLA_Cw0304
	ATNDGLIKK	438981	H1L	Yes	HLA_A1101	HLA_A3101	HLA_A3301	HLA_A6801
	FIFNIIMSF	439005	I4L	Yes	HLA_A0202	HLA_A0203	HLA_A0206	HLA_B5801
	TPDVIINST	439046	A25R	No	HLA_B0702	HLA_B3501	HLA_B5301	HLA_B5401
	EPRKEIDVS	438985	H5R	No	HLA_B0702	HLA_B3501	HLA_B5301	HLA_B5401
	AVYKNLIMQ	438968	E9L	No	HLA_A0301	HLA_A1101	HLA_A3101	HLA_A6801
	VPNITISSN	438973	K1L	No	HLA_B0702	HLA_B3501	HLA_B5301	HLA_B5401
	DAIKRVSKI	439013	F5R	No	HLA_A6802	HLA_B5101	HLA_B8	HLA_Cw0304
	FPIPPLIIR	473688	L6R	No	HLA_B0702	HLA_B3501	HLA_B5301	HLA_B5401
	LPGLDDRIY	439074	J4R	Yes	HLA_B0702	HLA_B3501	HLA_B5301	HLA_B5401
	SLLDASIQF	438958	C20L	Yes	HLA_A0206	HLA_B1501_B62	HLA_B1502	HLA_B4402
	ILTYNKTSK	439062	A41L	No	HLA_A0301	HLA_A1101	HLA_A3301	HLA_A6801
	INVPNSLIY	473688	L6R	Yes	HLA_A1	HLA_B1501_B62	HLA_B1502	HLA_Cw0702
	VTNAGKIVY	439034	A13L	Yes	HLA_A1	HLA_B1501_B62	HLA_B1502	HLA_B5801
	MPFRMVLTG	439056	A35L	No	HLA_B0702	HLA_B3501	HLA_B5301	HLA_B5401
	IIIHLKDKK	438952	C14L	No	HLA_A0301	HLA_A1101	HLA_A3301	HLA_A6801
	KTYETIIDR	438968	E9L	Yes	HLA_A1101	HLA_A3101	HLA_A3301	HLA_A6801
	ILISDVRSK	438998	L3R	Yes	HLA_A0301	HLA_A1101	HLA_A3301	HLA_A6801
	DVLDDALTR	439074	J4R	Yes	HLA_A0301	HLA_A1101	HLA_A3101	HLA_A6801
	IPRTNIVFS	438993	M3L	No	HLA_B0702	HLA_B3501	HLA_B5301	HLA_B5401
	LLLIYLYLK	438974	K2L	No	HLA_A0301	HLA_A1101	HLA_A3301	HLA_A6801
	SPVLNIVLF	439033	A12R	Yes	HLA_B0702	HLA_B3501	HLA_B5301	HLA_B5401
	TSSGVIYKL	439055	A34R	Yes	HLA_B5301	HLA_B5801	HLA_Cw0304	HLA_Cw0702
	NMESASTEY	438994	M4R	Yes	HLA_A1	HLA_B1501_B62	HLA_B1502	HLA_Cw0702
	RPNSFWFVV	439031	A10L	No	HLA_B0702	HLA_B3501	HLA_B5301	HLA_B5401
	ELINKFVEL	438970	E11L	Yes	HLA_A0201	HLA_A0203	HLA_A0206	HLA_B8
	VLYNNVVEF	438961	E2L	Yes	HLA_A0202	HLA_A0205	HLA_B1502	HLA_B5801
	LISEQRQQR	439033	A12R	Yes	HLA_A0301	HLA_A1101	HLA_A3301	HLA_A6801
	GIKSTVKLV	439062	A41L	Yes	HLA_A0203	HLA_A0206	HLA_A6802	HLA_B8
	NPVASSLKW	438998	L3R	Yes	HLA_B0702	HLA_B3501	HLA_B5301	HLA_B5801
	VVIGNTLIK	473688	L6R	No	HLA_A0301	HLA_A1101	HLA_A3301	HLA_A6801
	YPGVMYAFT	439004	I3L	No	HLA_B0702	HLA_B3501	HLA_B5301	HLA_B5401
	RPNIPLKIV	438999	L4R	Yes	HLA_B0702	HLA_B5101	HLA_B5301	HLA_B5401
	TLVKKYKHI	439056	A35L	No	HLA_A0202	HLA_A0207	HLA_A6802	HLA_B8
	ILNKFSFKR	438972	Q2L	Yes	HLA_A0301	HLA_A3101	HLA_A3301	HLA_A6801
	LMRYVNMSK	439019	N1L	Yes	HLA_A0301	HLA_A1101	HLA_A3301	HLA_A6801
	QPWIKTISK	439045	A24R	Yes	HLA_B0702	HLA_B3501	HLA_B5301	HLA_B5401
	SIYSRPKIK	439038	A17L	No	HLA_A0301	HLA_A1101	HLA_A3301	HLA_A6801
	IVSEQGYEY	439023	A2L	Yes	HLA_A1	HLA_B1501_B62	HLA_B1502	HLA_Cw0702
	NISSRTVEI	439045	A24R	No	HLA_A0201	HLA_A0202	HLA_A0205	HLA_A0207
	SLNRTIVTK	439055	A34R	No	HLA_A0301	HLA_A1101	HLA_A3101	HLA_A6801
	VIILAISAL	439003	I2R	Yes	HLA_A0201	HLA_A0206	HLA_A6802	HLA_Cw0304
	VISVVTNHK	438970	E11L	No	HLA_A0301	HLA_A1101	HLA_A3301	HLA_A6801
	LPIDYRFRF	438968	E9L	Yes	HLA_B0702	HLA_B3501	HLA_B5301	HLA_B5401
	NPSFKRQII	439002	I1L	Yes	HLA_B0702	HLA_B3501	HLA_B5101	HLA_B5301
	FPLALYSAD	438952	C14L	No	HLA_B0702	HLA_B3501	HLA_B5301	HLA_B5401
	KIMEIVSHL	439028	A7L	Yes	HLA_A0201	HLA_A0202	HLA_A0203	HLA_A0206
	AILFLMSRR	439016	F8L	No	HLA_A1101	HLA_A3101	HLA_A3301	HLA_A6801
	KLSKDVVQY	439084	B6R	Yes	HLA_A0301	HLA_B1502	HLA_B5801	HLA_Cw0702
	LPENMVYRF	438943	C5L	Yes	HLA_B0702	HLA_B5301	HLA_B5401	HLA_B5801
	ELKKTSSFK	439030	A9R	No	HLA_A0301	HLA_A1101	HLA_A3301	HLA_A6801
	IPISASDMQ	438988	H7L	No	HLA_B0702	HLA_B3501	HLA_B5301	HLA_B5401
	YLKIGTLLV	439013	F5R	Yes	HLA_A0201	HLA_A0202	HLA_A0205	HLA_A0206
	SVEPYTSNI	438976	K4L	No	HLA_A0201	HLA_A0202	HLA_A0207	HLA_A6802
	ELEPSLATF	439053	A32L	Yes	HLA_A0206	HLA_B1501_B62	HLA_B1502	HLA_B4402
	TLANISTIL	438967	E8R	Yes	HLA_A0201	HLA_A0202	HLA_A6802	HLA_Cw0304
	LNVQTLISL	439028	A7L	Yes	HLA_B0702	HLA_B3501	HLA_B5301	HLA_B5401
	TILDDNLYK	438985	H5R	No	HLA_A0301	HLA_A1101	HLA_A3301	HLA_A6801
	AAQTHYETL	438964	E5R	Yes	HLA_B5101	HLA_B8	HLA_Cw0102	HLA_Cw0304
	VAVQEYTSI	473688	L6R	Yes	HLA_A6802	HLA_B5101	HLA_Cw0102	HLA_Cw0304
	QTPSLGVVY	439033	A12R	Yes	HLA_A1	HLA_B1501_B62	HLA_B1502	HLA_B5801
	SVTNSVYLI	438960	E1L	Yes	HLA_A0201	HLA_A0202	HLA_A0205	HLA_A0206
	APIKEFKAK	439032	A11L	No	HLA_B0702	HLA_B3501	HLA_B5301	HLA_B5401
	LVFYEDKEK	439022	A1L	No	HLA_A0301	HLA_A1101	HLA_A3301	HLA_A6801
	TTITANVSR	439021	N3L	Yes	HLA_A1101	HLA_A3101	HLA_A3301	HLA_A6801
	TPPSYEEIA	438950	C12L	No	HLA_B0702	HLA_B3501	HLA_B5101	HLA_B5301
	EILLLYFKV	439019	N1L	No	HLA_A0202	HLA_A0203	HLA_A0206	HLA_A6802
	TPYLESSVT	438980	K8R	No	HLA_B0702	HLA_B3501	HLA_B5101	HLA_B5401
	FLKYLLEHL	439011	F2R	Yes	HLA_A0202	HLA_A0203	HLA_A0205	HLA_A0206
	IPNRIVFSE	439074	J4R	No	HLA_B0702	HLA_B3501	HLA_B5301	HLA_B5401
	KPVYSYVLY	438935	N2L	Yes	HLA_B0702	HLA_B3501	HLA_B5301	HLA_B5401
	VSNNKMLTI	438958	C20L	Yes	HLA_A0205	HLA_B0702	HLA_B5101	HLA_B5301
	SLSKQDISL	438981	H1L	Yes	HLA_A0201	HLA_A0202	HLA_A0205	HLA_A0207
	IADDRIVVY	439009	F1R	Yes	HLA_A1	HLA_B1502	HLA_B5801	HLA_Cw0702
	GLVIKYIML	439014	F6R	Yes	HLA_A0202	HLA_A0203	HLA_A0206	HLA_A6802
	EITELVVEY	473688	L6R	Yes	HLA_A0203	HLA_A1	HLA_B5801	HLA_Cw0702
	LPENMDFRS	438955	C17L	No	HLA_B0702	HLA_B3501	HLA_B5301	HLA_B5401
	DLLSYYVVY	439009	F1R	Yes	HLA_A0203	HLA_A0206	HLA_B1502	HLA_Cw0702
	SVLYPVIFI	439093	B15L	Yes	HLA_A0202	HLA_A0203	HLA_A0206	HLA_A6802
	ILVCYILYI	439059	A38R	Yes	HLA_A0202	HLA_A0203	HLA_A0205	HLA_A0206
	FLHNYILYA	438980	K8R	No	HLA_A0202	HLA_A0203	HLA_A0205	HLA_A0206
	RPDTRHLRV	439058	A37R	No	HLA_B0702	HLA_B3501	HLA_B5301	HLA_B5401
	RLKSAVCYK	439025	A4L	No	HLA_A0301	HLA_A1101	HLA_A3301	HLA_A6801
	YPDQVKISK	439046	A25R	Yes	HLA_B0702	HLA_B3501	HLA_B5301	HLA_B5401
	FPQRSTVTG	439072	J2R	No	HLA_B0702	HLA_B3501	HLA_B5301	HLA_B5401
	IPSVITKSG	439043	A21R	No	HLA_B0702	HLA_B3501	HLA_B5301	HLA_B5401
	KRKPAMSTY	439038	A17L	Yes	HLA_B1501_B62	HLA_B1502	HLA_B2705	HLA_Cw0702
	SPVNIFKLA	439043	A21R	No	HLA_B0702	HLA_B3501	HLA_B5301	HLA_B5401
	ILQNNYIDI	438961	E2L	No	HLA_A0201	HLA_A0202	HLA_A0205	HLA_A0207
	IPPLIIRPA	473688	L6R	No	HLA_B0702	HLA_B3501	HLA_B5401	HLA_Cw0102
	KSYDALATF	439046	A25R	Yes	HLA_B1502	HLA_B4402	HLA_B5801	HLA_Cw0702
	IPPRWFMTT	438962	E3L	No	HLA_B0702	HLA_B3501	HLA_B5301	HLA_B5401
	KADTSSFTK	439006	I5R	Yes	HLA_A1	HLA_A1101	HLA_A3101	HLA_A6801
	ISITKISSY	439046	A25R	Yes	HLA_A1	HLA_B1501_B62	HLA_B1502	HLA_B5801
	KTDIVNTTY	438988	H7L	Yes	HLA_A1	HLA_B1501_B62	HLA_B1502	HLA_B5801
	FIKGFLYHT	439044	A23R	No	HLA_A0202	HLA_A0203	HLA_A0205	HLA_A0206
	LVVEYMIER	473688	L6R	No	HLA_A1101	HLA_A3101	HLA_A3301	HLA_A6801
	NPISHTSYC	438968	E9L	Yes	HLA_B0702	HLA_B3501	HLA_B5301	HLA_B5401
	YPLPENMVY	438943	C5L	Yes	HLA_B1502	HLA_B3501	HLA_B5301	HLA_B5401
	FEREKSSLV	439045	A24R	Yes	HLA_B4402	HLA_B5301	HLA_B5401	HLA_B8
	SMSQELAEL	438988	H7L	Yes	HLA_A0201	HLA_A0202	HLA_A0205	HLA_A0207
	FVSFNSIDK	438955	C17L	Yes	HLA_A0301	HLA_A1101	HLA_A3301	HLA_A6801
	IIITSYLQK	438999	L4R	Yes	HLA_A0301	HLA_A1101	HLA_A3301	HLA_A6801
	GVKVKKLNR	439093	B15L	Yes	HLA_A3101	HLA_A3301	HLA_A6801	HLA_B8
	SIATNLEYK	438963	E4L	No	HLA_A0301	HLA_A1101	HLA_A3301	HLA_A6801
	KLITSAFDL	439032	A11L	Yes	HLA_A0201	HLA_A0202	HLA_A0205	HLA_A0206
	LIQEIVHEV	439029	A8L	Yes	HLA_A0201	HLA_A0202	HLA_A0205	HLA_A0206
	SVINNSNGR	438958	C20L	Yes	HLA_A0301	HLA_A1101	HLA_A3301	HLA_A6801
	IPLSEMVVK	438997	L2R	No	HLA_B0702	HLA_B3501	HLA_B5301	HLA_B5401
	RERAAYVNY	439042	A22L	Yes	HLA_B1502	HLA_B4402	HLA_B5801	HLA_Cw0702
	MESDSFLKY	438981	H1L	Yes	HLA_A1	HLA_B1501_B62	HLA_B5801	HLA_Cw0702
	NPSLIVSLS	439067	A46R	No	HLA_B0702	HLA_B3501	HLA_B5301	HLA_B5401
	RIAVSNLHK	438976	K4L	Yes	HLA_A0301	HLA_A1101	HLA_A3301	HLA_A6801
	ILVKDVDHL	439043	A21R	Yes	HLA_A0202	HLA_A0205	HLA_A0206	HLA_A0207
	TPIFSDLLK	439071	J1L	No	HLA_B0702	HLA_B3501	HLA_B5301	HLA_B5401
	NLFSKNILK	438965	E6R	No	HLA_A0301	HLA_A1101	HLA_A3101	HLA_A6801
	FPQHVITKD	438965	E6R	No	HLA_B0702	HLA_B3501	HLA_B5301	HLA_B5401
	IVFSELTNI	439074	J4R	Yes	HLA_A0201	HLA_A0202	HLA_A0205	HLA_A0207
	YVVMSAWYK	439077	J7R	Yes	HLA_A0301	HLA_A1101	HLA_A3301	HLA_A6801
	ALSSDGDTV	439029	A8L	Yes	HLA_A0201	HLA_A0202	HLA_A0205	HLA_A0207
	GCYYESLKK	439018	F10R	No	HLA_A0301	HLA_A1101	HLA_A3101	HLA_A6801
	KITPAVEYL	438967	E8R	Yes	HLA_A0201	HLA_A0202	HLA_A0206	HLA_A0207
	TLWAIINTI	438940	C2L	No	HLA_A0201	HLA_A0202	HLA_A0205	HLA_A0206
	TYLPQAIRR	439003	I2R	Yes	HLA_A3101	HLA_A3301	HLA_A6801	HLA_Cw0702
	LPLTTFQQK	439013	F5R	No	HLA_B0702	HLA_B3501	HLA_B5301	HLA_B5401
	KIYSNIMNE	439094	B16R	No	HLA_A0301	HLA_A1101	HLA_A3101	HLA_A6801
	TPRLKRFIK	439008	I7R	Yes	HLA_B0702	HLA_B3501	HLA_B5301	HLA_B5401
	YVNGKYFSK	439043	A21R	No	HLA_A0301	HLA_A1101	HLA_A3301	HLA_A6801
	SALKRRYTR	439027	A6R	Yes	HLA_A1101	HLA_A3101	HLA_A3301	HLA_A6801
	LVRSETKQK	438968	E9L	No	HLA_A0301	HLA_A1101	HLA_A3301	HLA_A6801
	LIHSRASPR	439025	A4L	No	HLA_A0301	HLA_A1101	HLA_A3301	HLA_A6801
	KQATSSTEK	438968	E9L	Yes	HLA_A1101	HLA_A6801	HLA_B1501_B62	HLA_B2705
	NAMFNSVQK	439029	A8L	Yes	HLA_A1101	HLA_A3101	HLA_A3301	HLA_A6801
	FSGKDIYTY	473688	L6R	Yes	HLA_B1501_B62	HLA_B1502	HLA_B5801	HLA_Cw0702
	NIERQDYRR	439039	A18L	Yes	HLA_A0301	HLA_A3101	HLA_A3301	HLA_A6801
	NIWYSNSNR	439019	N1L	No	HLA_A0301	HLA_A3101	HLA_A3301	HLA_A6801
	SVPAAIMMI	439058	A37R	No	HLA_A0203	HLA_A0205	HLA_A0206	HLA_Cw0102
	IIKSSYVFK	473688	L6R	Yes	HLA_A0301	HLA_A1101	HLA_A3301	HLA_A6801
	VNVASITAF	439051	A30L	Yes	HLA_B1501_B62	HLA_B1502	HLA_B5801	HLA_Cw0304
	SPLELFMLS	438968	E9L	No	HLA_B0702	HLA_B3501	HLA_B5301	HLA_B5401
	YPLIGARRT	439017	F9R	No	HLA_B0702	HLA_B3501	HLA_B5301	HLA_B5401
	VPNSLIYQK	473688	L6R	No	HLA_B0702	HLA_B3501	HLA_B5301	HLA_B5401
	SLLVIWILI	438990	H9R	Yes	HLA_A0202	HLA_A0203	HLA_A0206	HLA_A6802
	DKLEESLKY	438990	H9R	Yes	HLA_A1	HLA_B1502	HLA_B4402	HLA_Cw0702
	IPRWMLKMY	439068	A47L	Yes	HLA_B0702	HLA_B3501	HLA_B5301	HLA_B5401
	SPAYYMLKQ	438993	M3L	No	HLA_B0702	HLA_B3501	HLA_B5301	HLA_B5401
	DPVLMFLLF	438967	E8R	Yes	HLA_B0702	HLA_B3501	HLA_B5301	HLA_B5401
	NIPTTSTEK	438998	L3R	No	HLA_A0301	HLA_A1101	HLA_A6801	HLA_Cw0102
	YPVIFITHT	439093	B15L	No	HLA_B0702	HLA_B3501	HLA_B5301	HLA_B5401
	FLESGSKEI	439072	J2R	Yes	HLA_A0201	HLA_A0205	HLA_A0206	HLA_A0207
	ILYRRLKNV	438920	D5L	Yes	HLA_A0201	HLA_A0202	HLA_A0205	HLA_A0206
	FPRFTRIRE	439074	J4R	No	HLA_B0702	HLA_B3501	HLA_B5301	HLA_B5401
	APVNRLLEP	438993	M3L	No	HLA_B0702	HLA_B3501	HLA_B5301	HLA_B5401
	NAVQDIISK	439026	A5L	No	HLA_A0301	HLA_A1101	HLA_A3101	HLA_A6801
	NIQQPEIVK	439029	A8L	Yes	HLA_A0301	HLA_A1101	HLA_A3101	HLA_A6801
	KLFNIAQRI	439013	F5R	No	HLA_A0201	HLA_A0202	HLA_A0203	HLA_A0206
	FPAEFRDGY	439046	A25R	Yes	HLA_B0702	HLA_B3501	HLA_B5301	HLA_B5401
	KVFDKSLLY	439014	F6R	Yes	HLA_A0301	HLA_A1	HLA_B1502	HLA_Cw0702
	LVTENRLHK	439009	F1R	Yes	HLA_A0301	HLA_A1101	HLA_A3301	HLA_A6801
	EPKVLEMVY	438935	N2L	Yes	HLA_A1	HLA_B0702	HLA_B3501	HLA_B5301
	VLYNGVNYL	439009	F1R	Yes	HLA_A0201	HLA_A0202	HLA_A0205	HLA_A0206
	SPGEIKPKF	439038	A17L	Yes	HLA_B0702	HLA_B3501	HLA_B5301	HLA_B5401
	EEKNGNTSW	439084	B6R	Yes	HLA_B1501_B62	HLA_B1502	HLA_B4402	HLA_B5801
	AIVGVQAAK	439003	I2R	No	HLA_A0301	HLA_A1101	HLA_A3301	HLA_A6801
	KIIETYLGR	438960	E1L	No	HLA_A1101	HLA_A3101	HLA_A3301	HLA_A6801
	MPWDDVKDC	439091	B13R	No	HLA_B0702	HLA_B3501	HLA_B5301	HLA_B5401
	IPKRGENVP	439018	F10R	No	HLA_B0702	HLA_B3501	HLA_B5301	HLA_B5401
	LISETLKSI	439032	A11L	Yes	HLA_A0201	HLA_A0202	HLA_A0205	HLA_A0207
	TPINPMLAE	439074	J4R	No	HLA_B0702	HLA_B3501	HLA_B5301	HLA_B5401
	MPEELDLHF	439005	I4L	Yes	HLA_B0702	HLA_B3501	HLA_B5301	HLA_B5401
	CVNDVTAYV	439065	A44L	Yes	HLA_A0201	HLA_A0202	HLA_A0205	HLA_A0207
	NTPSKTINY	439023	A2L	Yes	HLA_A1	HLA_B1502	HLA_B5801	HLA_Cw0102
	NPVTIINEY	438962	E3L	Yes	HLA_B0702	HLA_B3501	HLA_B5101	HLA_B5401
	LLSKNTFYL	438981	H1L	No	HLA_A0201	HLA_A0202	HLA_A0205	HLA_A0207
	PPPTFRREL	439033	A12R	Yes	HLA_B0702	HLA_B3501	HLA_B5101	HLA_Cw0102
	RAIASMIMY	439031	A10L	Yes	HLA_A1	HLA_B1502	HLA_B5801	HLA_Cw0702
	FPIDHAVII	439061	A40R	Yes	HLA_B0702	HLA_B3501	HLA_B5301	HLA_B5401
	GLVRLNAFL	439046	A25R	Yes	HLA_A0202	HLA_A0203	HLA_A0206	HLA_A6802
	DIDSAIETY	438976	K4L	Yes	HLA_A0207	HLA_A1	HLA_B1502	HLA_B5801
	SLNREALEY	439005	I4L	Yes	HLA_A0301	HLA_A1	HLA_B1501_B62	HLA_B1502
	LISGSTFSI	439084	B6R	Yes	HLA_A0201	HLA_A0202	HLA_A0205	HLA_A0207
	TPPERRYVN	439019	N1L	No	HLA_B0702	HLA_B3501	HLA_B5301	HLA_B5401
	QLYLTVSFI	438981	H1L	Yes	HLA_A0201	HLA_A0202	HLA_A0206	HLA_A6802
	IIDDVSREK	438962	E3L	Yes	HLA_A0301	HLA_A1101	HLA_A3301	HLA_A6801
	TLSERISSK	438991	M1R	No	HLA_A0301	HLA_A1101	HLA_A3301	HLA_A6801
	KSLTDSKTK	439003	I2R	No	HLA_A0301	HLA_A1101	HLA_A3101	HLA_A6801
	VVILYSMYK	438993	M3L	Yes	HLA_A0301	HLA_A1101	HLA_A3301	HLA_A6801
	KENSQIIDI	439022	A1L	Yes	HLA_A0207	HLA_B4402	HLA_B5801	HLA_Cw0702
	DCDETVSSY	439053	A32L	Yes	HLA_A1	HLA_B1501_B62	HLA_B1502	HLA_B5801
	DLKCVVMLI	439074	J4R	Yes	HLA_A0202	HLA_A0203	HLA_A0206	HLA_A6802
	QISFDVSEK	439046	A25R	No	HLA_A0301	HLA_A1101	HLA_A3101	HLA_A6801
	FMNKHILSY	438979	K7L	Yes	HLA_A0205	HLA_A1	HLA_B1502	HLA_Cw0702
	DPSAQQFCQ	439003	I2R	No	HLA_B0702	HLA_B3501	HLA_B5301	HLA_B5401
	KPQTVKNYT	439023	A2L	No	HLA_B0702	HLA_B3501	HLA_B5301	HLA_B5401
	YIIRVTTAL	439004	I3L	Yes	HLA_A0201	HLA_A0202	HLA_A0203	HLA_Cw0304
	SQLSVLSSI	439046	A25R	Yes	HLA_A0203	HLA_A0206	HLA_B4402	HLA_Cw0304
	TPRELISIK	439017	F9R	Yes	HLA_B0702	HLA_B3501	HLA_B5301	HLA_B5401
	VPWTKKLVN	438968	E9L	No	HLA_B0702	HLA_B3501	HLA_B5301	HLA_B5401
	KIQGKNKRK	439057	A36R	Yes	HLA_A0301	HLA_A1101	HLA_A3101	HLA_A6801
	SLVNLEILK	438984	H4L	Yes	HLA_A0301	HLA_A1101	HLA_A3101	HLA_A6801
	TLDYLVRTI	439014	F6R	Yes	HLA_A0201	HLA_A0202	HLA_A0203	HLA_A0207
	TPQIYTYSN	438983	H2R	No	HLA_B0702	HLA_B3501	HLA_B5301	HLA_B5401
	LPEETNIGC	439070	A49R	No	HLA_B0702	HLA_B3501	HLA_B5301	HLA_B5401
	SFIYNISKK	439021	N3L	No	HLA_A0301	HLA_A1101	HLA_A3101	HLA_A6801
	QLSNDIRER	439073	J3R	No	HLA_A0301	HLA_A3101	HLA_A3301	HLA_A6801
	LSEELSMEF	438983	H2R	Yes	HLA_A1	HLA_B1501_B62	HLA_B4402	HLA_B5801
	LMYPTTLLK	473688	L6R	No	HLA_A0301	HLA_A1101	HLA_A3301	HLA_A6801
	ILFYSKGPK	439009	F1R	Yes	HLA_A0301	HLA_A1101	HLA_A3301	HLA_A6801
	LLIGICVAV	439035	A14L	No	HLA_A0202	HLA_A0203	HLA_A0205	HLA_A0206
	MVIAGAKSK	438994	M4R	No	HLA_A0301	HLA_A1101	HLA_A3301	HLA_A6801
	IFCESVFQK	439023	A2L	Yes	HLA_A0301	HLA_A1101	HLA_A3301	HLA_A6801
	ALHKKSEPI	473688	L6R	Yes	HLA_A0201	HLA_A0205	HLA_A0207	HLA_B8
	VVVCNDLYK	439021	N3L	No	HLA_A0301	HLA_A1101	HLA_A3301	HLA_A6801
	KRFTHTTAF	438988	H7L	No	HLA_B1501_B62	HLA_B1502	HLA_B2705	HLA_Cw0702
	FTEEQQQSF	439039	A18L	Yes	HLA_A1	HLA_B1502	HLA_B4402	HLA_B8
	FLYNFWTNV	439007	I6R	Yes	HLA_A0202	HLA_A0203	HLA_A0205	HLA_A0206
	TLLCVLPAV	439084	B6R	No	HLA_A0201	HLA_A0203	HLA_A0206	HLA_A6802
	CVHQIDVEK	439029	A8L	Yes	HLA_A0301	HLA_A1101	HLA_A3301	HLA_A6801
	SLVSYIKTT	439045	A24R	Yes	HLA_A0201	HLA_A0202	HLA_A0203	HLA_A0206
	KAISNARLK	439016	F8L	Yes	HLA_A0301	HLA_A1101	HLA_A3101	HLA_A6801
	KPKTKRATT	439006	I5R	No	HLA_B0702	HLA_B3501	HLA_B5101	HLA_B8
	YVNAILYQI	438935	N2L	No	HLA_A0201	HLA_A0202	HLA_A0203	HLA_A0205
	FVYTQKKTL	439029	A8L	Yes	HLA_A0205	HLA_B1502	HLA_B5101	HLA_Cw0102
	FLAHMRSKK	439023	A2L	Yes	HLA_A0301	HLA_A1101	HLA_A3301	HLA_A6801
	FKAMETFKI	438927	D12L	Yes	HLA_B0702	HLA_B3501	HLA_B5301	HLA_B5401
	SVQEFTMLV	439019	N1L	Yes	HLA_A0201	HLA_A0202	HLA_A0203	HLA_A6802
	CPQKKKSQA	438973	K1L	No	HLA_B0702	HLA_B3501	HLA_B5301	HLA_B5401
	TPRKPAATK	439006	I5R	Yes	HLA_B0702	HLA_B3501	HLA_B5101	HLA_B5401
	FLFNKLSER	439007	I6R	Yes	HLA_A0301	HLA_A3101	HLA_A3301	HLA_A6801
	GAANTITEV	439046	A25R	No	HLA_A0202	HLA_A0205	HLA_B5801	HLA_Cw0304
	FLDVKYVYL	439005	I4L	Yes	HLA_A0202	HLA_A0205	HLA_A0206	HLA_A0207
	LPSIFLIIT	439062	A41L	No	HLA_B0702	HLA_B3501	HLA_B5301	HLA_B5401
	SKHITIVRY	439011	F2R	Yes	HLA_A1	HLA_B1502	HLA_B5801	HLA_Cw0702
	IAISAKVAR	438934	P1L	No	HLA_A1101	HLA_A3301	HLA_A6801	HLA_Cw0304
	IPDEQKTIR	439091	B13R	Yes	HLA_B0702	HLA_B3501	HLA_B5301	HLA_B5401
	IPLAYFFKP	438979	K7L	No	HLA_B0702	HLA_B3501	HLA_B5301	HLA_B5401
	SQIFNIISY	439039	A18L	Yes	HLA_B1502	HLA_B2705	HLA_B4402	HLA_Cw0702
	KTVEESTLK	439005	I4L	No	HLA_A0301	HLA_A1101	HLA_A3101	HLA_A6801
	SPMGKLTFF	439053	A32L	Yes	HLA_B0702	HLA_B3501	HLA_B4402	HLA_B5301
	LLINLSNNK	439054	A33L	No	HLA_A0301	HLA_A1101	HLA_A3301	HLA_A6801
	LVFNSISAR	438973	K1L	Yes	HLA_A0301	HLA_A3101	HLA_A3301	HLA_A6801
	ILYDPETDK	439046	A25R	Yes	HLA_A0301	HLA_A1101	HLA_A3301	HLA_A6801
	SLVKKNKKR	438960	E1L	No	HLA_A0301	HLA_A3101	HLA_A3301	HLA_A6801
	NRYGVAYVY	439069	A48R	Yes	HLA_B1502	HLA_B2705	HLA_B4402	HLA_Cw0702
	ILTAILFLM	439016	F8L	No	HLA_A0201	HLA_A0202	HLA_A0203	HLA_A0206
	KERDRSNAY	439046	A25R	Yes	HLA_B1501_B62	HLA_B1502	HLA_B4402	HLA_Cw0702
	YPANLFYTD	473688	L6R	No	HLA_B0702	HLA_B3501	HLA_B5301	HLA_B5401
	VICDKLTTK	438979	K7L	No	HLA_A0301	HLA_A1101	HLA_A3301	HLA_A6801
	FIKTWMINI	439029	A8L	Yes	HLA_A0202	HLA_A0203	HLA_A0205	HLA_A0206
	IVSPYILNF	439029	A8L	Yes	HLA_A0203	HLA_B1502	HLA_B5801	HLA_Cw0702
	VPLPCQLMY	438985	H5R	Yes	HLA_B0702	HLA_B3501	HLA_B5301	HLA_B5401
	SPRPTASSD	438975	K3L	No	HLA_B0702	HLA_B3501	HLA_B5301	HLA_B5401
	ALCKKRSHK	439013	F5R	No	HLA_A0301	HLA_A1101	HLA_A3301	HLA_A6801
	HVFQEYRLK	439053	A32L	Yes	HLA_A0301	HLA_A1101	HLA_A3101	HLA_A6801
	GLKTGMYYL	438976	K4L	Yes	HLA_A0202	HLA_A0203	HLA_A0205	HLA_A0206
	LISLLSLLV	438990	H9R	No	HLA_A0201	HLA_A0202	HLA_A0205	HLA_A6802
	TLKYAISVV	439005	I4L	No	HLA_A0201	HLA_A0202	HLA_A0206	HLA_A6802
	KIDNYVVKF	438952	C14L	Yes	HLA_A0207	HLA_A1	HLA_B5801	HLA_Cw0702
	VPLTNNYME	438920	D5L	No	HLA_B0702	HLA_B3501	HLA_B5301	HLA_B5401
	AIEKYNSLV	439043	A21R	Yes	HLA_A0201	HLA_A0202	HLA_A0206	HLA_A6802
	LPQSCYLNF	438993	M3L	Yes	HLA_B0702	HLA_B3501	HLA_B5301	HLA_B5401
	IMGSNNISI	439032	A11L	Yes	HLA_A0201	HLA_A0205	HLA_B1501_B62	HLA_B1502
	ELLNILTEL	438956	C18L	Yes	HLA_A0201	HLA_A0202	HLA_A0203	HLA_A0206
	LPLPNVDLT	439032	A11L	No	HLA_B0702	HLA_B3501	HLA_B5301	HLA_B5401
	RMIAISAKV	438934	P1L	Yes	HLA_A0201	HLA_A0202	HLA_A0203	HLA_A0206
	FFLDKIFDI	439023	A2L	Yes	HLA_A0202	HLA_A0203	HLA_A0205	HLA_A0206
	KPVSDLYTS	439071	J1L	No	HLA_B0702	HLA_B3501	HLA_B5301	HLA_B5401
	VIIPSTKPK	439006	I5R	No	HLA_A0301	HLA_A1101	HLA_A3301	HLA_A6801
	TLCSKDASV	438990	H9R	No	HLA_A0201	HLA_A0202	HLA_A0205	HLA_A0207
	SILTHVNNV	439033	A12R	No	HLA_A0201	HLA_A0202	HLA_A0203	HLA_A0206
	SPFIVISPM	439053	A32L	No	HLA_B0702	HLA_B3501	HLA_B5301	HLA_B5401
	LVIFPSHLK	439005	I4L	No	HLA_A1101	HLA_A3101	HLA_A3301	HLA_A6801
	NPVFNELTR	439003	I2R	No	HLA_B0702	HLA_B3501	HLA_B5301	HLA_B5401
	ELSINTFNV	438978	K6L	No	HLA_A0201	HLA_A0202	HLA_A0205	HLA_A0207
	LTIKQTAEV	439007	I6R	No	HLA_A0205	HLA_A0207	HLA_A6802	HLA_B5101
	VIKRIIDTI	439043	A21R	Yes	HLA_A0202	HLA_A0203	HLA_A0205	HLA_A0206
	TLKNKHIEI	439007	I6R	Yes	HLA_A0201	HLA_A0205	HLA_A0207	HLA_B8
	HPSQYLYFC	439046	A25R	Yes	HLA_B0702	HLA_B3501	HLA_B5301	HLA_B5401
	KLLLETKTI	438968	E9L	No	HLA_A0201	HLA_A0202	HLA_A0206	HLA_A6802
	IIEDTIINK	439018	F10R	No	HLA_A0301	HLA_A1101	HLA_A3301	HLA_A6801
	SLQRRLEDL	439013	F5R	Yes	HLA_A0201	HLA_A0207	HLA_B4402	HLA_B8
	LPNEYVLSS	439016	F8L	No	HLA_B0702	HLA_B3501	HLA_B5301	HLA_B5401
	ELYEKTLSS	439013	F5R	No	HLA_A0301	HLA_A1101	HLA_A3101	HLA_B1502
	TPQLKNLLA	439034	A13L	No	HLA_B0702	HLA_B3501	HLA_B5301	HLA_B5401
	IPTLRDYFT	439065	A44L	No	HLA_B0702	HLA_B3501	HLA_B5301	HLA_B5401
	FLRYLLFGI	438963	E4L	Yes	HLA_A0202	HLA_A0203	HLA_A0205	HLA_A0206
	TILEMVKDK	439007	I6R	Yes	HLA_A0301	HLA_A1101	HLA_A3301	HLA_A6801
	SPLFKYVIS	439029	A8L	No	HLA_B0702	HLA_B3501	HLA_B5301	HLA_B5401
	NPCKKMCTV	439084	B6R	Yes	HLA_B0702	HLA_B5101	HLA_B5401	HLA_B8
	SLINLYNKM	438990	H9R	No	HLA_A0201	HLA_A0203	HLA_A6802	HLA_Cw0304
	IPTFNSLNT	439039	A18L	No	HLA_B0702	HLA_B3501	HLA_B5301	HLA_B5401
	AMFTTMYNI	438994	M4R	No	HLA_A0201	HLA_A0202	HLA_A0205	HLA_A0206
	TFLHTLYKR	438952	C14L	Yes	HLA_A1101	HLA_A3101	HLA_A3301	HLA_A6801
	NLMNNLDTL	439014	F6R	No	HLA_A0201	HLA_A0202	HLA_A0203	HLA_A0206
	HPVVHHAAS	439054	A33L	No	HLA_B0702	HLA_B3501	HLA_B5301	HLA_B5401
	LPSSENYMS	439009	F1R	No	HLA_B0702	HLA_B3501	HLA_B5301	HLA_B5401
	LQSVLVTTY	438960	E1L	Yes	HLA_A1	HLA_B1501_B62	HLA_B1502	HLA_B5801
	VRGDVIVSY	439005	I4L	Yes	HLA_B1501_B62	HLA_B1502	HLA_B5801	HLA_Cw0702
	LLLETKTIL	438968	E9L	Yes	HLA_A0201	HLA_A0202	HLA_A0206	HLA_A6802
	MVLPGAANK	473688	L6R	Yes	HLA_A0301	HLA_A1101	HLA_A3301	HLA_A6801
	IQNDLITEF	439033	A12R	Yes	HLA_B1501_B62	HLA_B1502	HLA_B5801	HLA_Cw0702
	TISSESLVY	439028	A7L	Yes	HLA_A0301	HLA_A1	HLA_B1501_B62	HLA_B1502
	QLIKTDISM	438944	C6L	No	HLA_A0201	HLA_A0202	HLA_A0203	HLA_A0206
	TATGKSTTK	439013	F5R	Yes	HLA_A0301	HLA_A1101	HLA_A3301	HLA_A6801
	SLEAQDLNK	438976	K4L	Yes	HLA_A0301	HLA_A1101	HLA_A3301	HLA_A6801
	FILGIIITV	439036	A15L	Yes	HLA_A0202	HLA_A0203	HLA_A0205	HLA_A0206
	RRMATTFTF	439019	N1L	Yes	HLA_B1502	HLA_B2705	HLA_B4402	HLA_Cw0702
	LPPHPSIVK	439014	F6R	No	HLA_B0702	HLA_B3501	HLA_B5301	HLA_B5401
	GIIILMEYI	438927	D12L	No	HLA_A0202	HLA_A0203	HLA_A0206	HLA_A6802
	FISEIIRLL	473688	L6R	Yes	HLA_A0201	HLA_A0202	HLA_A0203	HLA_A0206
	FVKETNRAK	438944	C6L	Yes	HLA_A0301	HLA_A1101	HLA_A3301	HLA_A6801
	HMIDKLFYV	439045	A24R	No	HLA_A0202	HLA_A0203	HLA_A0205	HLA_A0206
	VYFSTQQNK	439070	A49R	No	HLA_A0301	HLA_A1101	HLA_A3301	HLA_A6801
	LPKIILFQN	439028	A7L	No	HLA_B0702	HLA_B3501	HLA_B5301	HLA_B5401
	MVTSVIKNK	439014	F6R	Yes	HLA_A0301	HLA_A1101	HLA_A3301	HLA_A6801
	SPSCSYDMF	439068	A47L	Yes	HLA_B0702	HLA_B3501	HLA_B5301	HLA_B5401
	LPQAIRRGT	439003	I2R	No	HLA_B0702	HLA_B3501	HLA_B5301	HLA_B5401
	ILYKDACNK	438976	K4L	Yes	HLA_A0301	HLA_A1101	HLA_A3301	HLA_A6801
	VIRSLVDQL	439094	B16R	Yes	HLA_A0201	HLA_A0202	HLA_A0203	HLA_A0205
	ALAKNASEL	439009	F1R	Yes	HLA_A0201	HLA_A0202	HLA_A0205	HLA_A0207
	LMSEETIDF	439014	F6R	Yes	HLA_B1501_B62	HLA_B1502	HLA_B4402	HLA_B5801
	SIPEELINK	438980	K8R	Yes	HLA_A0301	HLA_A1101	HLA_A3101	HLA_A6801
	VPDPKAGVF	439046	A25R	Yes	HLA_B0702	HLA_B3501	HLA_B5301	HLA_B5401
	YPTNKLQAA	438982	H3L	No	HLA_B0702	HLA_B3501	HLA_B5301	HLA_B5401
	STDGIVLEI	438993	M3L	Yes	HLA_A0203	HLA_A0207	HLA_A1	HLA_B5801
	ELVRATKFV	439093	B15L	No	HLA_A0201	HLA_A0202	HLA_A0206	HLA_A6802
	SISDYYDEV	439043	A21R	Yes	HLA_A0201	HLA_A0203	HLA_A0205	HLA_A0207
	IPVSLWTSQ	439021	N3L	No	HLA_B0702	HLA_B3501	HLA_B5301	HLA_B5401
	AIINTIYFK	438940	C2L	Yes	HLA_A0301	HLA_A1101	HLA_A3101	HLA_A6801
	IISEEYLSK	439028	A7L	Yes	HLA_A0301	HLA_A1101	HLA_A3301	HLA_A6801
	VLSAATETY	438991	M1R	Yes	HLA_A0207	HLA_A1	HLA_B1501_B62	HLA_B1502
	TPENDEEQT	439057	A36R	No	HLA_B0702	HLA_B3501	HLA_B5301	HLA_B5401
	MPVRRPVAK	438964	E5R	No	HLA_B0702	HLA_B3501	HLA_B5301	HLA_B5401
	KLFNKVPIV	438996	L1R	No	HLA_A0201	HLA_A0202	HLA_A0206	HLA_A6802
	VPRIFFGKT	438972	Q2L	No	HLA_B0702	HLA_B3501	HLA_B5301	HLA_B5401
	QLEQGITLI	439072	J2R	Yes	HLA_A0201	HLA_A0203	HLA_A0206	HLA_A6802
	LQMDKTSSL	438990	H9R	Yes	HLA_B1501_B62	HLA_B4402	HLA_Cw0304	HLA_Cw0702
	KTFPTTKAK	438998	L3R	No	HLA_A1101	HLA_A3101	HLA_A3301	HLA_A6801
	RIFYEVYFK	438968	E9L	Yes	HLA_A0301	HLA_A1101	HLA_A3101	HLA_A6801
	KMDNGTLEF	473689	B1R	Yes	HLA_A0207	HLA_A1	HLA_B5801	HLA_Cw0702
	IPNIEKYFT	439029	A8L	No	HLA_B0702	HLA_B3501	HLA_B5301	HLA_B5401
	EILNTIQFM	473689	B1R	Yes	HLA_A0202	HLA_A0203	HLA_A0206	HLA_A6802
	NVASITAFK	439051	A30L	Yes	HLA_A0301	HLA_A1101	HLA_A3301	HLA_A6801
	LVSDDISKL	473688	L6R	Yes	HLA_A0201	HLA_A0205	HLA_A0207	HLA_Cw0304
	YLFTFTIYT	438981	H1L	No	HLA_A0202	HLA_A0203	HLA_A0205	HLA_A0206
	ISIPRSVGF	439046	A25R	Yes	HLA_B1501_B62	HLA_B1502	HLA_B4402	HLA_B5801
	LPIKLLKDR	439030	A9R	Yes	HLA_B0702	HLA_B3501	HLA_B5301	HLA_B5401
	YPVKRIIDS	439009	F1R	No	HLA_B0702	HLA_B3501	HLA_B5301	HLA_B5401
	IPLKSLYIT	439005	I4L	Yes	HLA_B0702	HLA_B3501	HLA_B5301	HLA_B5401
	LPLVSEFSD	439027	A6R	No	HLA_B0702	HLA_B3501	HLA_B5301	HLA_B5401
	SILDRIDTR	439032	A11L	Yes	HLA_A0301	HLA_A1101	HLA_A3101	HLA_A3301
	FLDTRVVYC	439014	F6R	No	HLA_A0203	HLA_A0205	HLA_A0206	HLA_A0207
	HVSNKLIHL	439023	A2L	Yes	HLA_A0202	HLA_A0203	HLA_A0205	HLA_A0206
	YLYETYHLI	438981	H1L	Yes	HLA_A0201	HLA_A0202	HLA_A0205	HLA_A0206
	AIFTDASTV	438982	H3L	Yes	HLA_A0201	HLA_A0202	HLA_A0205	HLA_A0207
	TIIKMAADR	438976	K4L	Yes	HLA_A1101	HLA_A3101	HLA_A3301	HLA_A6801
	ATGKSTTKR	439013	F5R	No	HLA_A3101	HLA_A3301	HLA_A6801	HLA_B1501_B62
	SVNEYHMLK	438960	E1L	No	HLA_A0301	HLA_A1101	HLA_A3101	HLA_A6801
	IPGTIILYA	438977	K5L	No	HLA_B0702	HLA_B3501	HLA_B5301	HLA_B5401
	IVSTVLPHL	439032	A11L	Yes	HLA_A0203	HLA_A0205	HLA_A0206	HLA_A6802
	FLHTLYKRV	438952	C14L	No	HLA_A0201	HLA_A0202	HLA_A0203	HLA_A0206
	TPIDSHKGY	473689	B1R	Yes	HLA_B0702	HLA_B3501	HLA_B5301	HLA_B5401
	VELGSGNSF	439043	A21R	Yes	HLA_B1501_B62	HLA_B1502	HLA_B4402	HLA_Cw0304
	YESDDLTEY	439027	A6R	Yes	HLA_B1501_B62	HLA_B1502	HLA_B4402	HLA_Cw0702
	TLLVSSSVK	439013	F5R	No	HLA_A0301	HLA_A1101	HLA_A3301	HLA_A6801
	KTFAIVTSK	439014	F6R	Yes	HLA_A1101	HLA_A3101	HLA_A3301	HLA_A6801
	QILQNLFDK	438983	H2R	Yes	HLA_A0301	HLA_A1101	HLA_A3101	HLA_A6801
	IMLNGIMYR	439025	A4L	No	HLA_A0301	HLA_A1101	HLA_A3301	HLA_A6801
	VLLTNILSV	439061	A40R	Yes	HLA_A0201	HLA_A0202	HLA_A0205	HLA_A0206
	VINRNVLLR	438999	L4R	No	HLA_A0301	HLA_A3101	HLA_A3301	HLA_A6801
	LLLIQSKNK	438996	L1R	No	HLA_A0301	HLA_A1101	HLA_A3301	HLA_A6801
	SLQNISSKK	438927	D12L	No	HLA_A0301	HLA_A1101	HLA_A3301	HLA_A6801
	ILTAAYSAK	439046	A25R	Yes	HLA_A0301	HLA_A1101	HLA_A3301	HLA_A6801
	VATENIAVR	439000	L5L	No	HLA_A0301	HLA_A1101	HLA_A3301	HLA_A6801
	KPAMSTYSD	439038	A17L	No	HLA_B0702	HLA_B3501	HLA_B5301	HLA_B5401
	HLIKIPLLI	439046	A25R	Yes	HLA_A0201	HLA_A0202	HLA_A0203	HLA_A0206
	LLPDKSINI	439010	F3L	Yes	HLA_A0201	HLA_A0205	HLA_A0207	HLA_Cw0102
	TPSKTINYS	439023	A2L	No	HLA_B0702	HLA_B3501	HLA_B5301	HLA_B5401
	TTKNVLAAI	439066	A45R	Yes	HLA_A0202	HLA_A0203	HLA_A6802	HLA_B8
	GLTPILCYI	439094	B16R	Yes	HLA_A0202	HLA_A0203	HLA_A0206	HLA_A6802
	SLLNNYTLK	439068	A47L	No	HLA_A0301	HLA_A1101	HLA_A3301	HLA_A6801
	SKNNIGIEY	438963	E4L	Yes	HLA_A1	HLA_B1501_B62	HLA_B5801	HLA_Cw0702
	KTAVNTAAI	439078	J8R	Yes	HLA_A6802	HLA_B3501	HLA_B5101	HLA_Cw0102
	IAPAKLLEY	438990	H9R	Yes	HLA_A1	HLA_B5801	HLA_Cw0102	HLA_Cw0702
	LPVKTDIVN	438988	H7L	No	HLA_B0702	HLA_B3501	HLA_B5301	HLA_B5401
	YLRSIKKQL	438998	L3R	Yes	HLA_A0201	HLA_A0202	HLA_A0203	HLA_A0206
	FLTGTFVTA	439004	I3L	No	HLA_A0202	HLA_A0203	HLA_A0205	HLA_A0206
	SSADFIVSY	439005	I4L	Yes	HLA_A1	HLA_B1501_B62	HLA_B5801	HLA_Cw0702
	YPESAEIVE	439021	N3L	No	HLA_B0702	HLA_B3501	HLA_B5301	HLA_B5401
	IPIFNLDAA	439005	I4L	No	HLA_B0702	HLA_B3501	HLA_B5301	HLA_B5401
	RLHSNTILK	438980	K8R	Yes	HLA_A0301	HLA_A1101	HLA_A3101	HLA_A6801
	YAKSQSDTV	438920	D5L	No	HLA_A0205	HLA_B5101	HLA_B8	HLA_Cw0102
	KITSRIRKL	438976	K4L	Yes	HLA_A0201	HLA_A0203	HLA_A0207	HLA_B8
	LLFASMGFK	439032	A11L	No	HLA_A0301	HLA_A1101	HLA_A3301	HLA_A6801
	EPPTVFIFK	438920	D5L	No	HLA_B0702	HLA_B3501	HLA_B5301	HLA_B5401
	ALFMYYAKR	438991	M1R	Yes	HLA_A0301	HLA_A3101	HLA_A3301	HLA_A6801
	TVYILKHLK	439019	N1L	No	HLA_A1101	HLA_A3101	HLA_A3301	HLA_A6801
	APMQWLTQY	439051	A30L	Yes	HLA_B0702	HLA_B3501	HLA_B5301	HLA_B5401
	ALYRRIQRR	438927	D12L	No	HLA_A0301	HLA_A3101	HLA_A3301	HLA_A6801
	KVIGFVSIL	438935	N2L	Yes	HLA_A0201	HLA_A0203	HLA_A0206	HLA_A6802
	RVSKHITIV	439011	F2R	Yes	HLA_A0201	HLA_A0202	HLA_A0205	HLA_A6802
	FPKQTIQTP	439029	A8L	No	HLA_B0702	HLA_B3501	HLA_B5301	HLA_B5401
	AIVINPFVK	439093	B15L	No	HLA_A0301	HLA_A1101	HLA_A3101	HLA_A6801
	KPFMYFEEI	438998	L3R	Yes	HLA_B0702	HLA_B3501	HLA_B5101	HLA_B5401
	ERDNYITLY	439053	A32L	Yes	HLA_A1	HLA_B1502	HLA_B5801	HLA_Cw0702
	EPVNVYLLA	439014	F6R	No	HLA_B0702	HLA_B3501	HLA_B5301	HLA_B5401
	KSFEKFISY	439094	B16R	Yes	HLA_A1	HLA_B1502	HLA_B5801	HLA_Cw0702
	TPMTEYIIK	439009	F1R	Yes	HLA_B0702	HLA_B3501	HLA_B5301	HLA_B5401
	NPDFKTTYA	439073	J3R	No	HLA_B0702	HLA_B3501	HLA_B5301	HLA_B5401
	ILFGKTPYK	439033	A12R	Yes	HLA_A0301	HLA_A1101	HLA_A3301	HLA_A6801
	ILASYNISI	438965	E6R	Yes	HLA_A0201	HLA_A0202	HLA_A0205	HLA_A0206
	VMANNVKKK	438988	H7L	Yes	HLA_A0301	HLA_A1101	HLA_A3301	HLA_A6801
	YIPDEQKTI	439091	B13R	No	HLA_A0205	HLA_A0207	HLA_B8	HLA_Cw0102
	VPTDEMLLN	438990	H9R	No	HLA_B0702	HLA_B3501	HLA_B5301	HLA_B5401
	SPMYLWFNV	439051	A30L	Yes	HLA_B0702	HLA_B3501	HLA_B5301	HLA_B5401
	EPIIITSYL	438999	L4R	Yes	HLA_B0702	HLA_B3501	HLA_B5101	HLA_B5401
	AINCLMSTL	438961	E2L	Yes	HLA_A0201	HLA_A0202	HLA_A0203	HLA_A0206
	FRNSALYSY	438968	E9L	Yes	HLA_A1	HLA_B1502	HLA_B4402	HLA_Cw0702
	TILTDVLDK	439013	F5R	Yes	HLA_A0301	HLA_A1101	HLA_A3101	HLA_A6801
	YITNRLELL	438968	E9L	Yes	HLA_A0201	HLA_A0203	HLA_A0206	HLA_B8
	RAIDQILQL	439026	A5L	Yes	HLA_A0205	HLA_B5801	HLA_Cw0304	HLA_Cw0702
	SMIDETWDK	439051	A30L	Yes	HLA_A0301	HLA_A1101	HLA_A3301	HLA_A6801
	TILVRSETK	438968	E9L	Yes	HLA_A0301	HLA_A1101	HLA_A3301	HLA_A6801
	SSKYVTFTK	439029	A8L	Yes	HLA_A1101	HLA_A3101	HLA_A3301	HLA_A6801
	YVFKRYLSI	473688	L6R	No	HLA_A0202	HLA_A0203	HLA_A0205	HLA_A0206
	KLSKLTDKK	439009	F1R	No	HLA_A0301	HLA_A3101	HLA_A3301	HLA_A6801
	VIENGILKK	438965	E6R	No	HLA_A0301	HLA_A1101	HLA_A3301	HLA_A6801
	SPPESPEPA	438963	E4L	No	HLA_B0702	HLA_B3501	HLA_B5301	HLA_B5401
	YIVDPTFQL	438960	E1L	Yes	HLA_A0205	HLA_A0206	HLA_A0207	HLA_Cw0304
	DVSREKSMR	438962	E3L	Yes	HLA_A0301	HLA_A3101	HLA_A3301	HLA_A6801
	KITPQLKNL	439034	A13L	Yes	HLA_A0201	HLA_A0206	HLA_A0207	HLA_A6802
	MPMKCIIDE	438960	E1L	Yes	HLA_B0702	HLA_B3501	HLA_B5301	HLA_B5401
	SIRRNLALK	438951	C13L	No	HLA_A0301	HLA_A1101	HLA_A3101	HLA_A6801
	KILTFVKNK	438948	C10L	No	HLA_A1101	HLA_A3101	HLA_A3301	HLA_A6801
	VSSSTIATY	439009	F1R	Yes	HLA_A1	HLA_B1501_B62	HLA_B1502	HLA_B5801
	LLLSGLGTI	439062	A41L	Yes	HLA_A0201	HLA_A0202	HLA_A0205	HLA_A0206
	TPDTYGSLC	439011	F2R	No	HLA_B0702	HLA_B3501	HLA_B5301	HLA_B5401
	SLFMILCTR	438979	K7L	Yes	HLA_A1101	HLA_A3101	HLA_A3301	HLA_A6801
	SRSKPAAMY	438981	H1L	Yes	HLA_A1	HLA_B1501_B62	HLA_B1502	HLA_B2705
	VVISVIFYF	439038	A17L	Yes	HLA_A0202	HLA_A0203	HLA_A0206	HLA_B5801
	KIIMSLNGK	438982	H3L	Yes	HLA_A0301	HLA_A1101	HLA_A3101	HLA_A6801
	DLKKKGLIY	438981	H1L	Yes	HLA_A1	HLA_B1501_B62	HLA_B1502	HLA_B8
	VLLSQYLSR	439046	A25R	Yes	HLA_A0301	HLA_A1101	HLA_A3301	HLA_A6801
	YIHPILMAL	439025	A4L	No	HLA_A0201	HLA_A0202	HLA_A0203	HLA_A0206
	IIEQALLKL	439033	A12R	Yes	HLA_A0201	HLA_A0202	HLA_A0205	HLA_A0207
	KPSKENRLS	439071	J1L	No	HLA_B0702	HLA_B3501	HLA_B5301	HLA_B5401
	LPKYYKSMA	439022	A1L	No	HLA_B0702	HLA_B3501	HLA_B5301	HLA_B5401
	LAIKNYYRK	438985	H5R	No	HLA_A1101	HLA_A3101	HLA_A3301	HLA_A6801
	LAVDKLLGY	438962	E3L	Yes	HLA_B1502	HLA_B5801	HLA_Cw0304	HLA_Cw0702
	NPFVNYNKT	439059	A38R	No	HLA_B0702	HLA_B3501	HLA_B5301	HLA_B5401
	YLDPGMKKI	439029	A8L	Yes	HLA_A0201	HLA_A0205	HLA_A0206	HLA_A0207
	YPNFSKAMC	438981	H1L	No	HLA_B0702	HLA_B3501	HLA_B5301	HLA_B5401
	RPTLVSVAR	439025	A4L	No	HLA_B0702	HLA_B3501	HLA_B5301	HLA_B5401
	IMESDSFLK	438981	H1L	No	HLA_A0301	HLA_A1101	HLA_A3301	HLA_A6801
	FLANASTSR	438981	H1L	Yes	HLA_A0301	HLA_A1101	HLA_A3301	HLA_A6801
	IAFSNVMDI	438996	L1R	No	HLA_A0205	HLA_B5101	HLA_B5401	HLA_Cw0304
	LLKMVTSVI	439014	F6R	Yes	HLA_A0201	HLA_A0202	HLA_A0206	HLA_A6802
	TISMLIEVI	439046	A25R	No	HLA_A0201	HLA_A0203	HLA_A0206	HLA_A6802
	SPMLYQLLE	438975	K3L	No	HLA_B0702	HLA_B3501	HLA_B5301	HLA_B5401
	KLFPVFTDK	439094	B16R	Yes	HLA_A0301	HLA_A1101	HLA_A3301	HLA_A6801
	NLTNLSKNK	473688	L6R	No	HLA_A0301	HLA_A1101	HLA_A3301	HLA_A6801
	RLLDDLVIV	439021	N3L	Yes	HLA_A0201	HLA_A0202	HLA_A0203	HLA_A0206
	TILATLNTL	438988	H7L	Yes	HLA_A0201	HLA_A0202	HLA_A0206	HLA_Cw0304
	STLKYAISV	439005	I4L	No	HLA_A0202	HLA_A0205	HLA_A0206	HLA_B5101
	EIKQGRVNK	438965	E6R	Yes	HLA_A0301	HLA_A1101	HLA_A3101	HLA_A6801
	FLEDRTEDL	438961	E2L	Yes	HLA_A0205	HLA_A0207	HLA_B4402	HLA_B8
	IPTLYMPQY	439021	N3L	Yes	HLA_B0702	HLA_B3501	HLA_B5301	HLA_B5401
	GILDGATVV	438998	L3R	No	HLA_A0201	HLA_A0202	HLA_A0205	HLA_A0206
	LIFVGSDSK	439007	I6R	Yes	HLA_A0301	HLA_A1101	HLA_A3301	HLA_A6801
	IVKDNKYPK	439011	F2R	No	HLA_A0301	HLA_A1101	HLA_A3301	HLA_A6801
	LLVIWILIV	438990	H9R	Yes	HLA_A0201	HLA_A0203	HLA_A0205	HLA_A0206
	KINMSSGMR	439034	A13L	Yes	HLA_A0301	HLA_A3101	HLA_A3301	HLA_A6801
	IPLENFNNK	439046	A25R	Yes	HLA_B0702	HLA_B3501	HLA_B5301	HLA_B5401
	KLNSGIKTK	439009	F1R	No	HLA_A0301	HLA_A1101	HLA_A3101	HLA_A6801
	SRHQMSSCF	438976	K4L	Yes	HLA_B1501_B62	HLA_B1502	HLA_B2705	HLA_B4402
	IPMSIISFF	438978	K6L	Yes	HLA_B0702	HLA_B3501	HLA_B5301	HLA_B5401
	AIFSYIGYK	439005	I4L	No	HLA_A0301	HLA_A1101	HLA_A3301	HLA_A6801
	CPACRRHAT	438969	E10R	No	HLA_B0702	HLA_B3501	HLA_B5301	HLA_B5401
	LVFEIINQV	439023	A2L	Yes	HLA_A0201	HLA_A0202	HLA_A0205	HLA_Cw0304
	VPDLNLEAS	439030	A9R	No	HLA_B0702	HLA_B3501	HLA_B5301	HLA_B5401
	VPIMKLYPT	439013	F5R	No	HLA_B0702	HLA_B3501	HLA_B5301	HLA_B5401
	STMHIILSK	439045	A24R	No	HLA_A1101	HLA_A3101	HLA_A3301	HLA_A6801
	LPSPKKLIA	439007	I6R	No	HLA_B0702	HLA_B3501	HLA_B5301	HLA_B5401
	FLKKNELSK	438961	E2L	No	HLA_A0301	HLA_A1101	HLA_A3301	HLA_A6801
	SLYITNTLK	439005	I4L	No	HLA_A0301	HLA_A1101	HLA_A3301	HLA_A6801
	KVVDTFISY	439070	A49R	Yes	HLA_A1	HLA_B1502	HLA_B5801	HLA_Cw0702
	VILTAAYSA	439046	A25R	No	HLA_A0202	HLA_A0205	HLA_A0206	HLA_A1101
	FIKPPLITL	439009	F1R	Yes	HLA_A0202	HLA_A0203	HLA_A0205	HLA_A0206
	YPSMFTLRH	439062	A41L	No	HLA_B0702	HLA_B3501	HLA_B5301	HLA_B5401
	PPSFRMTSC	438958	C20L	No	HLA_B0702	HLA_B3501	HLA_B5301	HLA_B5401
	EEEVVIEEY	439006	I5R	Yes	HLA_A1	HLA_B4402	HLA_B5801	HLA_Cw0702
	DPEGRGYIL	473688	L6R	Yes	HLA_B0702	HLA_B3501	HLA_B5301	HLA_B5401
	STLSVVHEL	439054	A33L	Yes	HLA_A0203	HLA_A0206	HLA_B5801	HLA_Cw0304
	KIFNNNYKT	439038	A17L	No	HLA_A0301	HLA_A1101	HLA_A3101	HLA_A6801
	MIIKGLIKI	438978	K6L	No	HLA_A0201	HLA_A0202	HLA_A0205	HLA_A0206
	KLTKLKEHV	439011	F2R	No	HLA_A0201	HLA_A0202	HLA_A0207	HLA_A6802
	VPERQLILR	439071	J1L	Yes	HLA_B0702	HLA_B3501	HLA_B5301	HLA_B5401
	SLYKDLIAM	439032	A11L	Yes	HLA_A0201	HLA_A0202	HLA_A0205	HLA_A0301
	ALKRRYTRR	439027	A6R	No	HLA_A3101	HLA_A3301	HLA_A6801	HLA_B8
	KIYKNSFSE	439005	I4L	No	HLA_A0301	HLA_A1101	HLA_A3101	HLA_A6801
	IVHEVMIVK	439029	A8L	Yes	HLA_A0301	HLA_A1101	HLA_A3301	HLA_A6801
	RLYKELMKF	438942	C4R	Yes	HLA_A0201	HLA_A0205	HLA_A3101	HLA_B1502
	SPYDDLVTT	439077	J7R	No	HLA_B0702	HLA_B3501	HLA_B5301	HLA_B5401
	FRSDHLTTF	438955	C17L	Yes	HLA_B1501_B62	HLA_B1502	HLA_B4402	HLA_Cw0702
	VIFLESGSK	439072	J2R	Yes	HLA_A0301	HLA_A1101	HLA_A3301	HLA_A6801
	KIDTTHVSK	439046	A25R	No	HLA_A0301	HLA_A1101	HLA_A3101	HLA_A6801
	LVCFPSTQR	439062	A41L	No	HLA_A1101	HLA_A3101	HLA_A3301	HLA_A6801
	FPSTQRDYY	439062	A41L	Yes	HLA_B0702	HLA_B3501	HLA_B5301	HLA_B5401
	WIMEDAISK	439043	A21R	No	HLA_A0301	HLA_A1101	HLA_A3101	HLA_A6801
	IPATEFFST	439052	A31L	No	HLA_B0702	HLA_B3501	HLA_B5301	HLA_B5401
	RTYGVNYTF	439007	I6R	Yes	HLA_B1502	HLA_B4402	HLA_B5801	HLA_Cw0702
	NRDSKTYRY	439094	B16R	Yes	HLA_A1	HLA_B2705	HLA_B5801	HLA_Cw0702
	SMITMSAFL	439057	A36R	Yes	HLA_A0201	HLA_A0202	HLA_A0203	HLA_A6802
	LLEPGTLVY	438993	M3L	Yes	HLA_A1	HLA_B1501_B62	HLA_B1502	HLA_Cw0702
	TLNTLITLI	438988	H7L	No	HLA_A0201	HLA_A0202	HLA_A0203	HLA_A0206
	KPEAKREAI	439052	A31L	Yes	HLA_B0702	HLA_B3501	HLA_B5101	HLA_B8
	SIDRLSLNR	439055	A34R	Yes	HLA_A0301	HLA_A3101	HLA_A3301	HLA_A6801
	SILSDIISA	439032	A11L	No	HLA_A0202	HLA_A0203	HLA_A0205	HLA_A0206
	IMESFAYEK	438978	K6L	Yes	HLA_A0301	HLA_A1101	HLA_A3301	HLA_A6801
	DMYQSVCRK	438997	L2R	Yes	HLA_A0301	HLA_A1101	HLA_A3101	HLA_A6801
	KKFSSEIKR	439005	I4L	Yes	HLA_A3101	HLA_A3301	HLA_A6801	HLA_B2705
	TPEQKAYVP	438991	M1R	No	HLA_B0702	HLA_B3501	HLA_B5301	HLA_B5401
	SPMLYFLYV	439002	I1L	No	HLA_B0702	HLA_B3501	HLA_B5301	HLA_B5401
	QLYSTLLSF	439091	B13R	Yes	HLA_A0301	HLA_A1101	HLA_B1502	HLA_B4402
	AIMNIRMGI	439025	A4L	No	HLA_A0202	HLA_A0203	HLA_A0206	HLA_A6802
	ILISLTNEI	438981	H1L	No	HLA_A0201	HLA_A0202	HLA_A0206	HLA_Cw0304
	EQKLRPNSF	439031	A10L	Yes	HLA_B1501_B62	HLA_B1502	HLA_B4402	HLA_B8
	HPKMIKNLT	438985	H5R	No	HLA_B0702	HLA_B3501	HLA_B5301	HLA_B5401
	KPKHSTVVK	439055	A34R	No	HLA_B0702	HLA_B3501	HLA_B5301	HLA_B5401
	SINPTNAPK	439040	A19R	No	HLA_A0301	HLA_A1101	HLA_A3301	HLA_A6801
	ALLELFNAF	439010	F3L	Yes	HLA_A0203	HLA_A0206	HLA_B5801	HLA_Cw0304
	MPVKGKRKD	439056	A35L	No	HLA_B0702	HLA_B3501	HLA_B5301	HLA_B5401
	TIKSVTNKK	438978	K6L	Yes	HLA_A0301	HLA_A1101	HLA_A3301	HLA_A6801
	FPLLKAAKR	438993	M3L	No	HLA_B0702	HLA_B3501	HLA_B5301	HLA_B5401
	YPVFNDSSQ	439045	A24R	No	HLA_B0702	HLA_B3501	HLA_B5301	HLA_B5401
	SVFIYSKGK	439043	A21R	Yes	HLA_A0301	HLA_A1101	HLA_A3301	HLA_A6801
	QLGNKVYNL	438940	C2L	Yes	HLA_A0201	HLA_A0202	HLA_A0205	HLA_A0207
	KLNGAMVEY	438975	K3L	Yes	HLA_A1	HLA_B1502	HLA_B5801	HLA_Cw0702
	RIIGTQVDK	438964	E5R	Yes	HLA_A0301	HLA_A1101	HLA_A3101	HLA_A6801
	ISFEDAIKR	439013	F5R	Yes	HLA_A1101	HLA_A3101	HLA_A3301	HLA_A6801
	IMSESYTLK	439014	F6R	Yes	HLA_A0301	HLA_A1101	HLA_A3301	HLA_A6801
	LISTITKLK	438961	E2L	Yes	HLA_A0301	HLA_A1101	HLA_A3301	HLA_A6801
	ILCKEMVNK	438964	E5R	No	HLA_A0301	HLA_A1101	HLA_A3301	HLA_A6801
	FTLNHVLAL	438965	E6R	Yes	HLA_A0205	HLA_B0702	HLA_Cw0102	HLA_Cw0304
	FPSLLDEDS	439045	A24R	No	HLA_B0702	HLA_B3501	HLA_B5301	HLA_B5401
	KKKYTTMKY	438968	E9L	Yes	HLA_A1	HLA_B1502	HLA_B5801	HLA_Cw0702
	HPLVLIHSR	439025	A4L	Yes	HLA_B0702	HLA_B3501	HLA_B5301	HLA_B5401
	LVTLNISSK	439014	F6R	No	HLA_A0301	HLA_A1101	HLA_A3301	HLA_A6801
	RPRDAIRFL	438961	E2L	Yes	HLA_B0702	HLA_B3501	HLA_B5301	HLA_B5401
	NAVSNKYEL	438961	E2L	Yes	HLA_B5101	HLA_Cw0102	HLA_Cw0304	HLA_Cw0702
	IIVTNVIII	439033	A12R	Yes	HLA_A0201	HLA_A0202	HLA_A0205	HLA_A0206
	SVIGPSTSI	473688	L6R	Yes	HLA_A0202	HLA_A0206	HLA_A0207	HLA_Cw0304
	NPFISFLDT	439073	J3R	No	HLA_B0702	HLA_B3501	HLA_B5301	HLA_B5401
	ARPINGISY	439025	A4L	Yes	HLA_A1	HLA_B1501_B62	HLA_B1502	HLA_Cw0102
	APIKTFMLP	439009	F1R	No	HLA_B0702	HLA_B3501	HLA_B5301	HLA_B5401
	VLGSRIADI	439073	J3R	Yes	HLA_A0201	HLA_A0202	HLA_A0205	HLA_A0207
	WPNHINFVS	439056	A35L	No	HLA_B0702	HLA_B3501	HLA_B5301	HLA_B5401
	VPNVIGGVF	439046	A25R	Yes	HLA_B0702	HLA_B3501	HLA_B5301	HLA_B5401
	LLDRTVYVF	439040	A19R	Yes	HLA_A0207	HLA_A1	HLA_B5801
	IPLASLTPK	438980	K8R	Yes	HLA_B0702	HLA_B3501	HLA_B5401
	MLTITSFRR	438958	C20L	No	HLA_A3101	HLA_A3301	HLA_A6801
	DIIQNEYFK	439045	A24R	Yes	HLA_A0301	HLA_A1101	HLA_A6801
	SPKKLIALT	439007	I6R	No	HLA_B0702	HLA_B5301	HLA_B5401
	LPCCDNFLH	438952	C14L	No	HLA_B0702	HLA_B5301	HLA_B5401
	YAIDVSKVK	438969	E10R	Yes	HLA_A1101	HLA_A3301	HLA_A6801
	YVKALTKNY	438965	E6R	Yes	HLA_A1	HLA_B1501_B62	HLA_B1502
	VADRLISEL	438946	C8L	Yes	HLA_A0207	HLA_B5801	HLA_Cw0304
	EVSYFTNKR	439009	F1R	Yes	HLA_A3101	HLA_A3301	HLA_A6801
	DIMNNHKNR	439046	A25R	Yes	HLA_A0301	HLA_A3301	HLA_A6801
	ANMHTMIRK	439025	A4L	Yes	HLA_A1101	HLA_A3101	HLA_A6801
	QVAGTGVQF	438991	M1R	Yes	HLA_B1501_B62	HLA_B1502	HLA_B4402
	ILQEMSETY	439014	F6R	Yes	HLA_A1	HLA_B1501_B62	HLA_B1502
	MSRGALIVF	439072	J2R	Yes	HLA_B4402	HLA_B5801	HLA_Cw0702
	ATSSTEKAI	438968	E9L	No	HLA_A6802	HLA_B5101	HLA_B8
	ITMSAFLIV	439057	A36R	Yes	HLA_B0702	HLA_B5301	HLA_B5401
	LLTLRMTQL	439029	A8L	Yes	HLA_A0201	HLA_A0202	HLA_A0205
	LLSHFYPAV	438952	C14L	No	HLA_A0201	HLA_A0205	HLA_A6802
	YVKTLLISM	439009	F1R	No	HLA_A0202	HLA_A0203	HLA_A0206
	YDIINSVSI	439085	B7R	Yes	HLA_B0702	HLA_B3501	HLA_B5401
	CPNCKSRNT	438963	E4L	No	HLA_B0702	HLA_B5301	HLA_B5401
	TMFFIRFGK	439007	I6R	Yes	HLA_A1101	HLA_A3101	HLA_A3301
	STLDKITDF	438980	K8R	Yes	HLA_B4402	HLA_B5801	HLA_Cw0304
	NVIDDVREK	473688	L6R	No	HLA_A0301	HLA_A1101	HLA_A3101
	RAAYVNYKR	439042	A22L	No	HLA_A3101	HLA_A3301	HLA_A6801
	VLKLHRSMY	439093	B15L	Yes	HLA_A1	HLA_B1501_B62	HLA_B1502
	LTMEEAMSM	439025	A4L	No	HLA_A0205	HLA_A1101	HLA_Cw0304
	AVAKYFSPL	439029	A8L	No	HLA_A0202	HLA_A0203	HLA_A0205
	YPFDSLEAQ	438976	K4L	No	HLA_B3501	HLA_B5301	HLA_B5401
	IDRPPSETF	439004	I3L	Yes	HLA_B1501_B62	HLA_B1502	HLA_B4402
	FITVNIVLL	439046	A25R	Yes	HLA_A0201	HLA_A0205	HLA_A0206
	APTPSVEPT	439005	I4L	No	HLA_B0702	HLA_B5101	HLA_B5401
	HLATPINSR	439029	A8L	No	HLA_A3101	HLA_A3301	HLA_A6801
	FPQLDLDIT	439029	A8L	No	HLA_B0702	HLA_B5301	HLA_B5401
	HLNTSIILL	439056	A35L	Yes	HLA_A0201	HLA_A0205	HLA_A0206
	RLTSNEIFI	438981	H1L	No	HLA_A0201	HLA_A0205	HLA_A6802
	SLNECIISF	438978	K6L	Yes	HLA_A0203	HLA_B1502	HLA_B5801
	YIRNTLTEK	473688	L6R	No	HLA_A0301	HLA_A1101	HLA_A3301
	SQIETGTPF	438976	K4L	Yes	HLA_B1501_B62	HLA_B1502	HLA_B4402
	EPEIKKIPF	439005	I4L	Yes	HLA_B0702	HLA_B3501	HLA_B5301
	SIDVDKRTK	439071	J1L	No	HLA_A0301	HLA_A1101	HLA_A6801
	NIEDYLFTY	439013	F5R	Yes	HLA_A0203	HLA_A1	HLA_Cw0702
	SLDTIVLFT	439005	I4L	No	HLA_A0202	HLA_A0203	HLA_A0206
[truncated: 6,108 more rows]

## Sheet: Additional_File_S5B.xls
	Additional File S5. A. Predicted HLA II-restricted T cell epitopes shared between pathogenic orthopoxviruses
	EPITOPE	GI	ORF NAME					HLA II-binding profile
	IVIARTHTA	439066	A45R	DRB1_0101	DRB1_0102	DRB1_0301	DRB1_0311	DRB1_0401	DRB1_0402	DRB1_0404	DRB1_0405	DRB1_0408	DRB1_0410	DRB1_0801	DRB1_0802	DRB1_0804	DRB1_0806	DRB1_0901	DRB1_1101	DRB1_1102	DRB1_1104	DRB1_1106	DRB1_1301	DRB1_1302	DRB1_1304	DRB1_1305	DRB1_1501	DRB1_1502	DRB3_0101	DRB5_0101
	FVLLNNRWI	439043	A21R	DRB1_0101	DRB1_0102	DRB1_0401	DRB1_0402	DRB1_0404	DRB1_0405	DRB1_0407	DRB1_0408	DRB1_0410	DRB1_0801	DRB1_0802	DRB1_0901	DRB1_1101	DRB1_1102	DRB1_1103	DRB1_1104	DRB1_1106	DRB1_1201	DRB1_1301	DRB1_1302	DRB1_1304	DRB1_1305	DRB1_1501	DRB1_1502	DRB3_0101	DRB3_0202	DRB5_0101
	MRFLNSLAI	438979	K7L	DRB1_0101	DRB1_0102	DRB1_0301	DRB1_0311	DRB1_0401	DRB1_0402	DRB1_0404	DRB1_0405	DRB1_0408	DRB1_0410	DRB1_0801	DRB1_0802	DRB1_0804	DRB1_0806	DRB1_1101	DRB1_1102	DRB1_1103	DRB1_1104	DRB1_1106	DRB1_1301	DRB1_1302	DRB1_1304	DRB1_1305	DRB1_1501	DRB1_1502	DRB5_0101
	LVIFTVAIC	438951	C13L	DRB1_0101	DRB1_0102	DRB1_0301	DRB1_0311	DRB1_0401	DRB1_0402	DRB1_0404	DRB1_0405	DRB1_0407	DRB1_0408	DRB1_0410	DRB1_0801	DRB1_0802	DRB1_0804	DRB1_0806	DRB1_1101	DRB1_1102	DRB1_1104	DRB1_1106	DRB1_1301	DRB1_1302	DRB1_1304	DRB1_1305	DRB1_1501	DRB1_1502	DRB3_0101
	LVNLEILKS	438984	H4L	DRB1_0101	DRB1_0102	DRB1_0301	DRB1_0311	DRB1_0401	DRB1_0402	DRB1_0404	DRB1_0405	DRB1_0408	DRB1_0410	DRB1_0801	DRB1_0802	DRB1_0804	DRB1_0806	DRB1_1101	DRB1_1102	DRB1_1103	DRB1_1104	DRB1_1106	DRB1_1301	DRB1_1302	DRB1_1304	DRB1_1305	DRB1_1501	DRB1_1502	DRB5_0101
	VVRFRTHFS	439013	F5R	DRB1_0101	DRB1_0102	DRB1_0301	DRB1_0311	DRB1_0401	DRB1_0402	DRB1_0404	DRB1_0405	DRB1_0408	DRB1_0410	DRB1_0801	DRB1_0802	DRB1_0804	DRB1_0806	DRB1_1101	DRB1_1102	DRB1_1103	DRB1_1104	DRB1_1106	DRB1_1301	DRB1_1302	DRB1_1304	DRB1_1305	DRB1_1501	DRB1_1502	DRB5_0101
	LVLIHSRAS	439025	A4L	DRB1_0101	DRB1_0102	DRB1_0301	DRB1_0311	DRB1_0401	DRB1_0402	DRB1_0404	DRB1_0405	DRB1_0407	DRB1_0408	DRB1_0410	DRB1_0801	DRB1_0802	DRB1_0804	DRB1_0806	DRB1_1101	DRB1_1102	DRB1_1104	DRB1_1106	DRB1_1301	DRB1_1302	DRB1_1304	DRB1_1305	DRB1_1501	DRB1_1502	DRB5_0101
	VVALSSLVS	439070	A49R	DRB1_0101	DRB1_0102	DRB1_0301	DRB1_0311	DRB1_0401	DRB1_0402	DRB1_0404	DRB1_0405	DRB1_0408	DRB1_0410	DRB1_0802	DRB1_0804	DRB1_0806	DRB1_1101	DRB1_1102	DRB1_1104	DRB1_1106	DRB1_1301	DRB1_1302	DRB1_1304	DRB1_1305	DRB1_1501	DRB1_1502	DRB4_0101	DRB5_0101
	MMILSTIIS	439058	A37R	DRB1_0101	DRB1_0102	DRB1_0301	DRB1_0311	DRB1_0401	DRB1_0402	DRB1_0404	DRB1_0405	DRB1_0408	DRB1_0410	DRB1_0801	DRB1_0802	DRB1_0804	DRB1_0806	DRB1_1101	DRB1_1102	DRB1_1104	DRB1_1106	DRB1_1301	DRB1_1302	DRB1_1304	DRB1_1305	DRB1_1501	DRB1_1502	DRB5_0101
	IVIVAALDG	438997	L2R	DRB1_0101	DRB1_0102	DRB1_0301	DRB1_0311	DRB1_0402	DRB1_0404	DRB1_0405	DRB1_0408	DRB1_0410	DRB1_0801	DRB1_0802	DRB1_0804	DRB1_0806	DRB1_1101	DRB1_1102	DRB1_1104	DRB1_1106	DRB1_1301	DRB1_1302	DRB1_1304	DRB1_1305	DRB1_1501	DRB1_1502	DRB4_0101	DRB5_0101
	VVINVPCVI	439015	F7R	DRB1_0101	DRB1_0102	DRB1_0301	DRB1_0311	DRB1_0401	DRB1_0402	DRB1_0404	DRB1_0408	DRB1_0410	DRB1_0801	DRB1_0802	DRB1_0804	DRB1_0806	DRB1_0901	DRB1_1101	DRB1_1102	DRB1_1104	DRB1_1106	DRB1_1301	DRB1_1302	DRB1_1304	DRB1_1305	DRB1_1501	DRB3_0101	DRB5_0101
	LKIIAVFDS	439028	A7L	DRB1_0101	DRB1_0102	DRB1_0301	DRB1_0311	DRB1_0401	DRB1_0402	DRB1_0404	DRB1_0405	DRB1_0408	DRB1_0410	DRB1_0801	DRB1_0802	DRB1_0804	DRB1_0806	DRB1_1101	DRB1_1102	DRB1_1104	DRB1_1106	DRB1_1301	DRB1_1302	DRB1_1304	DRB1_1305	DRB1_1501	DRB1_1502	DRB5_0101
	IVILFIMFM	439004	I3L	DRB1_0101	DRB1_0102	DRB1_0301	DRB1_0311	DRB1_0401	DRB1_0402	DRB1_0404	DRB1_0405	DRB1_0408	DRB1_0410	DRB1_0801	DRB1_0802	DRB1_0804	DRB1_0806	DRB1_1101	DRB1_1102	DRB1_1104	DRB1_1106	DRB1_1301	DRB1_1302	DRB1_1304	DRB1_1305	DRB1_1501	DRB1_1502	DRB5_0101
	VIILAALFM	438991	M1R	DRB1_0101	DRB1_0102	DRB1_0301	DRB1_0311	DRB1_0401	DRB1_0402	DRB1_0404	DRB1_0405	DRB1_0408	DRB1_0410	DRB1_0801	DRB1_0804	DRB1_0806	DRB1_1101	DRB1_1102	DRB1_1104	DRB1_1106	DRB1_1301	DRB1_1302	DRB1_1304	DRB1_1305	DRB1_1501	DRB1_1502	DRB4_0101	DRB5_0101
	LVVISVIFY	439038	A17L	DRB1_0101	DRB1_0102	DRB1_0301	DRB1_0311	DRB1_0401	DRB1_0402	DRB1_0404	DRB1_0405	DRB1_0408	DRB1_0410	DRB1_0801	DRB1_0802	DRB1_0804	DRB1_0806	DRB1_1101	DRB1_1102	DRB1_1104	DRB1_1106	DRB1_1301	DRB1_1302	DRB1_1304	DRB1_1305	DRB1_1501	DRB1_1502	DRB5_0101
	FRNLNVTTQ	438963	E4L	DRB1_0101	DRB1_0102	DRB1_0301	DRB1_0311	DRB1_0401	DRB1_0402	DRB1_0404	DRB1_0405	DRB1_0408	DRB1_0410	DRB1_0801	DRB1_0802	DRB1_0804	DRB1_0806	DRB1_1101	DRB1_1102	DRB1_1104	DRB1_1106	DRB1_1201	DRB1_1301	DRB1_1302	DRB1_1304	DRB1_1305	DRB5_0101
	CVIGRPCFS	439013	F5R	DRB1_0101	DRB1_0102	DRB1_0301	DRB1_0311	DRB1_0401	DRB1_0402	DRB1_0404	DRB1_0408	DRB1_0801	DRB1_0802	DRB1_0804	DRB1_0806	DRB1_1101	DRB1_1102	DRB1_1104	DRB1_1106	DRB1_1301	DRB1_1302	DRB1_1304	DRB1_1305	DRB1_1501	DRB1_1502	DRB3_0101	DRB5_0101
	MRRIAVVRF	439013	F5R	DRB1_0101	DRB1_0102	DRB1_0301	DRB1_0311	DRB1_0401	DRB1_0402	DRB1_0404	DRB1_0405	DRB1_0408	DRB1_0410	DRB1_0801	DRB1_0802	DRB1_0804	DRB1_0806	DRB1_1101	DRB1_1102	DRB1_1104	DRB1_1106	DRB1_1301	DRB1_1302	DRB1_1304	DRB1_1305	DRB1_1501	DRB5_0101
	CRRHATIAI	438969	E10R	DRB1_0101	DRB1_0102	DRB1_0301	DRB1_0311	DRB1_0401	DRB1_0402	DRB1_0404	DRB1_0405	DRB1_0408	DRB1_0410	DRB1_0802	DRB1_0804	DRB1_1101	DRB1_1102	DRB1_1103	DRB1_1104	DRB1_1106	DRB1_1301	DRB1_1302	DRB1_1304	DRB1_1305	DRB1_1501	DRB1_1502	DRB5_0101
	CRLVETLPE	438955	C17L	DRB1_0101	DRB1_0301	DRB1_0311	DRB1_0401	DRB1_0402	DRB1_0404	DRB1_0405	DRB1_0408	DRB1_0410	DRB1_0801	DRB1_0802	DRB1_0804	DRB1_0806	DRB1_1101	DRB1_1102	DRB1_1104	DRB1_1106	DRB1_1301	DRB1_1302	DRB1_1304	DRB1_1305	DRB1_1501	DRB1_1502	DRB5_0101
	CQLMYALEP	438985	H5R	DRB1_0101	DRB1_0102	DRB1_0311	DRB1_0401	DRB1_0402	DRB1_0404	DRB1_0405	DRB1_0408	DRB1_0410	DRB1_0801	DRB1_0802	DRB1_0804	DRB1_0806	DRB1_1101	DRB1_1102	DRB1_1104	DRB1_1106	DRB1_1301	DRB1_1302	DRB1_1304	DRB1_1305	DRB1_1501	DRB1_1502	DRB5_0101
	CRIIPKNNH	438970	E11L	DRB1_0101	DRB1_0102	DRB1_0301	DRB1_0311	DRB1_0402	DRB1_0404	DRB1_0405	DRB1_0408	DRB1_0410	DRB1_0801	DRB1_0802	DRB1_0804	DRB1_0806	DRB1_1101	DRB1_1102	DRB1_1104	DRB1_1106	DRB1_1301	DRB1_1302	DRB1_1304	DRB1_1305	DRB1_1501	DRB1_1502	DRB5_0101
	LRIQSLMEM	438968	E9L	DRB1_0101	DRB1_0102	DRB1_0301	DRB1_0311	DRB1_0401	DRB1_0402	DRB1_0404	DRB1_0405	DRB1_0408	DRB1_0410	DRB1_0801	DRB1_0802	DRB1_0804	DRB1_0806	DRB1_1101	DRB1_1102	DRB1_1104	DRB1_1106	DRB1_1301	DRB1_1302	DRB1_1304	DRB1_1305	DRB1_1501	DRB1_1502
	VVYLVNAII	439046	A25R	DRB1_0101	DRB1_0102	DRB1_0401	DRB1_0402	DRB1_0404	DRB1_0405	DRB1_0408	DRB1_0410	DRB1_0801	DRB1_0802	DRB1_0804	DRB1_0806	DRB1_1101	DRB1_1102	DRB1_1104	DRB1_1106	DRB1_1301	DRB1_1302	DRB1_1304	DRB1_1305	DRB1_1501	DRB1_1502	DRB3_0202	DRB5_0101
	WVNMPSLLK	438945	C7L	DRB1_0101	DRB1_0102	DRB1_0311	DRB1_0401	DRB1_0402	DRB1_0404	DRB1_0405	DRB1_0407	DRB1_0408	DRB1_0410	DRB1_0801	DRB1_0802	DRB1_0804	DRB1_1101	DRB1_1102	DRB1_1104	DRB1_1106	DRB1_1301	DRB1_1302	DRB1_1304	DRB1_1305	DRB1_1501	DRB1_1502	DRB5_0101
	LVIKYIMLS	439014	F6R	DRB1_0301	DRB1_0311	DRB1_0401	DRB1_0402	DRB1_0404	DRB1_0405	DRB1_0408	DRB1_0410	DRB1_0801	DRB1_0802	DRB1_0804	DRB1_0806	DRB1_1101	DRB1_1102	DRB1_1104	DRB1_1106	DRB1_1301	DRB1_1302	DRB1_1304	DRB1_1305	DRB1_1501	DRB1_1502	DRB4_0101
	VVILYSMYK	438993	M3L	DRB1_0101	DRB1_0102	DRB1_0301	DRB1_0311	DRB1_0401	DRB1_0402	DRB1_0404	DRB1_0405	DRB1_0408	DRB1_0410	DRB1_0802	DRB1_0804	DRB1_0806	DRB1_1101	DRB1_1102	DRB1_1104	DRB1_1106	DRB1_1301	DRB1_1302	DRB1_1305	DRB1_1501	DRB1_1502	DRB5_0101
	YVLNLTMDK	439002	I1L	DRB1_0301	DRB1_0311	DRB1_0401	DRB1_0402	DRB1_0404	DRB1_0405	DRB1_0408	DRB1_0410	DRB1_0801	DRB1_0802	DRB1_0804	DRB1_0901	DRB1_1101	DRB1_1102	DRB1_1103	DRB1_1104	DRB1_1106	DRB1_1201	DRB1_1302	DRB1_1305	DRB1_1502	DRB3_0101	DRB5_0101
	IVLLSQYLS	439046	A25R	DRB1_0101	DRB1_0102	DRB1_0301	DRB1_0311	DRB1_0402	DRB1_0404	DRB1_0405	DRB1_0408	DRB1_0410	DRB1_0801	DRB1_0802	DRB1_0804	DRB1_0806	DRB1_1101	DRB1_1102	DRB1_1104	DRB1_1106	DRB1_1301	DRB1_1302	DRB1_1304	DRB1_1305	DRB1_1501	DRB5_0101
	LRAAMISLA	439052	A31L	DRB1_0101	DRB1_0102	DRB1_0301	DRB1_0311	DRB1_0401	DRB1_0402	DRB1_0404	DRB1_0405	DRB1_0406	DRB1_0408	DRB1_0410	DRB1_0802	DRB1_0804	DRB1_0901	DRB1_1101	DRB1_1102	DRB1_1104	DRB1_1106	DRB1_1301	DRB1_1302	DRB1_1304	DRB1_1501	DRB1_1502
	CVITYAYYH	439015	F7R	DRB1_0101	DRB1_0102	DRB1_0401	DRB1_0402	DRB1_0404	DRB1_0405	DRB1_0408	DRB1_0410	DRB1_0801	DRB1_0802	DRB1_0804	DRB1_0806	DRB1_1101	DRB1_1102	DRB1_1104	DRB1_1106	DRB1_1301	DRB1_1302	DRB1_1304	DRB1_1305	DRB1_1501	DRB1_1502	DRB5_0101
	VRLATISFI	438943	C5L	DRB1_0101	DRB1_0102	DRB1_0301	DRB1_0311	DRB1_0401	DRB1_0402	DRB1_0404	DRB1_0405	DRB1_0408	DRB1_0410	DRB1_0801	DRB1_0802	DRB1_0804	DRB1_0806	DRB1_1101	DRB1_1102	DRB1_1104	DRB1_1106	DRB1_1301	DRB1_1302	DRB1_1304	DRB1_1501	DRB1_1502
	VRNIVTFIN	438985	H5R	DRB1_0101	DRB1_0102	DRB1_0301	DRB1_0311	DRB1_0401	DRB1_0402	DRB1_0404	DRB1_0405	DRB1_0408	DRB1_0410	DRB1_0801	DRB1_0804	DRB1_0806	DRB1_1101	DRB1_1102	DRB1_1104	DRB1_1106	DRB1_1301	DRB1_1302	DRB1_1304	DRB1_1305	DRB1_1501	DRB5_0101
	IRLFNNLAS	438969	E10R	DRB1_0101	DRB1_0102	DRB1_0311	DRB1_0401	DRB1_0402	DRB1_0404	DRB1_0405	DRB1_0408	DRB1_0410	DRB1_0801	DRB1_0802	DRB1_0804	DRB1_0806	DRB1_1101	DRB1_1102	DRB1_1104	DRB1_1106	DRB1_1301	DRB1_1302	DRB1_1304	DRB1_1305	DRB1_1501	DRB1_1502
	CNIVRCNTS	438990	H9R	DRB1_0101	DRB1_0102	DRB1_0301	DRB1_0311	DRB1_0401	DRB1_0402	DRB1_0404	DRB1_0405	DRB1_0408	DRB1_0410	DRB1_0801	DRB1_0802	DRB1_0804	DRB1_1101	DRB1_1102	DRB1_1104	DRB1_1106	DRB1_1301	DRB1_1302	DRB1_1305	DRB1_1501	DRB1_1502	DRB5_0101
	LVRLHSNTI	438980	K8R	DRB1_0101	DRB1_0102	DRB1_0301	DRB1_0311	DRB1_0401	DRB1_0402	DRB1_0404	DRB1_0405	DRB1_0408	DRB1_0410	DRB1_0804	DRB1_1101	DRB1_1102	DRB1_1104	DRB1_1106	DRB1_1301	DRB1_1302	DRB1_1304	DRB1_1305	DRB1_1501	DRB1_1502	DRB3_0202	DRB5_0101
	LVIAINAMF	439029	A8L	DRB1_0101	DRB1_0102	DRB1_0301	DRB1_0401	DRB1_0402	DRB1_0404	DRB1_0405	DRB1_0407	DRB1_0408	DRB1_0410	DRB1_0804	DRB1_0806	DRB1_0901	DRB1_1102	DRB1_1104	DRB1_1106	DRB1_1301	DRB1_1302	DRB1_1304	DRB1_1305	DRB1_1501	DRB3_0202	DRB5_0101
	VIIIVINII	439033	A12R	DRB1_0101	DRB1_0102	DRB1_0301	DRB1_0311	DRB1_0401	DRB1_0402	DRB1_0404	DRB1_0405	DRB1_0408	DRB1_0410	DRB1_0802	DRB1_0804	DRB1_1101	DRB1_1102	DRB1_1104	DRB1_1106	DRB1_1301	DRB1_1302	DRB1_1304	DRB1_1305	DRB1_1501	DRB1_1502	DRB5_0101
	LVFIKPPLI	439009	F1R	DRB1_0101	DRB1_0102	DRB1_0301	DRB1_0311	DRB1_0401	DRB1_0402	DRB1_0404	DRB1_0405	DRB1_0408	DRB1_0410	DRB1_0802	DRB1_0804	DRB1_0806	DRB1_1101	DRB1_1102	DRB1_1104	DRB1_1106	DRB1_1301	DRB1_1305	DRB1_1501	DRB1_1502	DRB5_0101
	LRFANPLSN	438968	E9L	DRB1_0101	DRB1_0102	DRB1_0301	DRB1_0311	DRB1_0402	DRB1_0404	DRB1_0405	DRB1_0407	DRB1_0410	DRB1_0801	DRB1_0804	DRB1_0806	DRB1_1101	DRB1_1102	DRB1_1104	DRB1_1106	DRB1_1301	DRB1_1302	DRB1_1304	DRB1_1305	DRB1_1501	DRB5_0101
	VVIGNTLIK	473688	L6R	DRB1_0301	DRB1_0311	DRB1_0401	DRB1_0402	DRB1_0404	DRB1_0408	DRB1_0410	DRB1_0802	DRB1_0804	DRB1_1101	DRB1_1102	DRB1_1103	DRB1_1104	DRB1_1106	DRB1_1301	DRB1_1305	DRB1_1501	DRB1_1502	DRB3_0101	DRB3_0202	DRB4_0101	DRB5_0101
	YRIAKFLFM	439010	F3L	DRB1_0101	DRB1_0102	DRB1_0401	DRB1_0402	DRB1_0404	DRB1_0405	DRB1_0408	DRB1_0410	DRB1_0801	DRB1_0802	DRB1_0901	DRB1_1101	DRB1_1102	DRB1_1103	DRB1_1104	DRB1_1106	DRB1_1301	DRB1_1302	DRB1_1305	DRB1_1501	DRB1_1502	DRB5_0101
	CGMFISLFM	438979	K7L	DRB1_0101	DRB1_0102	DRB1_0401	DRB1_0402	DRB1_0404	DRB1_0405	DRB1_0408	DRB1_0410	DRB1_0801	DRB1_0802	DRB1_0804	DRB1_0806	DRB1_1101	DRB1_1102	DRB1_1104	DRB1_1106	DRB1_1301	DRB1_1302	DRB1_1304	DRB1_1305	DRB1_1501	DRB1_1502
	LRQMSILTH	439033	A12R	DRB1_0311	DRB1_0401	DRB1_0402	DRB1_0404	DRB1_0405	DRB1_0408	DRB1_0410	DRB1_0801	DRB1_0802	DRB1_0804	DRB1_0806	DRB1_1101	DRB1_1102	DRB1_1104	DRB1_1106	DRB1_1301	DRB1_1302	DRB1_1304	DRB1_1305	DRB1_1501	DRB1_1502	DRB5_0101
	WRLYNSLKR	438988	H7L	DRB1_0101	DRB1_0401	DRB1_0402	DRB1_0404	DRB1_0405	DRB1_0407	DRB1_0408	DRB1_0801	DRB1_0802	DRB1_0804	DRB1_0806	DRB1_1101	DRB1_1103	DRB1_1104	DRB1_1106	DRB1_1201	DRB1_1301	DRB1_1302	DRB1_1305	DRB1_1501	DRB1_1502	DRB5_0101
	MKMITTSDS	439025	A4L	DRB1_0101	DRB1_0102	DRB1_0301	DRB1_0311	DRB1_0401	DRB1_0402	DRB1_0404	DRB1_0405	DRB1_0408	DRB1_0410	DRB1_0801	DRB1_0802	DRB1_0804	DRB1_0806	DRB1_1101	DRB1_1102	DRB1_1104	DRB1_1106	DRB1_1301	DRB1_1305	DRB1_1501	DRB5_0101
	VRLNAFLES	439046	A25R	DRB1_0101	DRB1_0102	DRB1_0301	DRB1_0311	DRB1_0401	DRB1_0402	DRB1_0404	DRB1_0408	DRB1_0410	DRB1_0802	DRB1_0804	DRB1_0806	DRB1_1101	DRB1_1102	DRB1_1104	DRB1_1106	DRB1_1301	DRB1_1302	DRB1_1304	DRB1_1305	DRB1_1501	DRB1_1502
	LYIMRVMAN	438988	H7L	DRB1_0102	DRB1_0301	DRB1_0311	DRB1_0401	DRB1_0402	DRB1_0404	DRB1_0405	DRB1_0408	DRB1_0410	DRB1_0801	DRB1_0802	DRB1_0804	DRB1_0806	DRB1_1101	DRB1_1102	DRB1_1104	DRB1_1106	DRB1_1301	DRB1_1302	DRB1_1304	DRB1_1305	DRB1_1501
	YRFLVINRL	473689	B1R	DRB1_0101	DRB1_0102	DRB1_0311	DRB1_0401	DRB1_0404	DRB1_0405	DRB1_0408	DRB1_0410	DRB1_0801	DRB1_0802	DRB1_0901	DRB1_1101	DRB1_1102	DRB1_1104	DRB1_1106	DRB1_1301	DRB1_1302	DRB1_1304	DRB1_1305	DRB1_1501	DRB1_1502	DRB5_0101
	CVLPAVVYS	439084	B6R	DRB1_0101	DRB1_0301	DRB1_0311	DRB1_0401	DRB1_0402	DRB1_0404	DRB1_0405	DRB1_0408	DRB1_0410	DRB1_0801	DRB1_0802	DRB1_0804	DRB1_0806	DRB1_1101	DRB1_1102	DRB1_1104	DRB1_1106	DRB1_1301	DRB1_1302	DRB1_1304	DRB1_1305	DRB1_1502
	LLIYLVLGS	438961	E2L	DRB1_0301	DRB1_0311	DRB1_0401	DRB1_0402	DRB1_0404	DRB1_0405	DRB1_0408	DRB1_0410	DRB1_0801	DRB1_0802	DRB1_0804	DRB1_0806	DRB1_1101	DRB1_1102	DRB1_1104	DRB1_1106	DRB1_1301	DRB1_1302	DRB1_1304	DRB1_1305	DRB1_1501	DRB1_1502
	LVNNMRFKI	439043	A21R	DRB1_0101	DRB1_0102	DRB1_0301	DRB1_0311	DRB1_0802	DRB1_0804	DRB1_0806	DRB1_0901	DRB1_1101	DRB1_1102	DRB1_1103	DRB1_1104	DRB1_1106	DRB1_1301	DRB1_1302	DRB1_1304	DRB1_1305	DRB1_1501	DRB1_1502	DRB3_0101	DRB3_0202	DRB4_0101
	MRLLSIYTG	438998	L3R	DRB1_0101	DRB1_0102	DRB1_0301	DRB1_0402	DRB1_0404	DRB1_0405	DRB1_0408	DRB1_0410	DRB1_0801	DRB1_0802	DRB1_0804	DRB1_0806	DRB1_1101	DRB1_1102	DRB1_1104	DRB1_1106	DRB1_1301	DRB1_1302	DRB1_1304	DRB1_1305	DRB1_1501	DRB5_0101
	IVFVASVAQ	438980	K8R	DRB1_0101	DRB1_0102	DRB1_0301	DRB1_0311	DRB1_0401	DRB1_0402	DRB1_0404	DRB1_0405	DRB1_0407	DRB1_0408	DRB1_0410	DRB1_0801	DRB1_0802	DRB1_0804	DRB1_0806	DRB1_0901	DRB1_1101	DRB1_1102	DRB1_1104	DRB1_1106	DRB1_1304	DRB5_0101
	VIYLETPIC	438920	D5L	DRB1_0101	DRB1_0102	DRB1_0301	DRB1_0311	DRB1_0401	DRB1_0402	DRB1_0404	DRB1_0405	DRB1_0408	DRB1_0410	DRB1_0802	DRB1_0804	DRB1_1101	DRB1_1102	DRB1_1104	DRB1_1106	DRB1_1301	DRB1_1302	DRB1_1304	DRB1_1305	DRB4_0101
	LVIFLESGS	439072	J2R	DRB1_0101	DRB1_0102	DRB1_0301	DRB1_0402	DRB1_0404	DRB1_0405	DRB1_0408	DRB1_0410	DRB1_0802	DRB1_0804	DRB1_0806	DRB1_1101	DRB1_1102	DRB1_1104	DRB1_1106	DRB1_1301	DRB1_1302	DRB1_1304	DRB1_1305	DRB1_1501	DRB1_1502
	IVQAVTNAG	439034	A13L	DRB1_0301	DRB1_0311	DRB1_0401	DRB1_0402	DRB1_0404	DRB1_0405	DRB1_0407	DRB1_0408	DRB1_0410	DRB1_0801	DRB1_0802	DRB1_0804	DRB1_0806	DRB1_1102	DRB1_1301	DRB1_1302	DRB1_1304	DRB1_1305	DRB1_1501	DRB1_1502	DRB4_0101
	VLLFHIMGS	439014	F6R	DRB1_0301	DRB1_0311	DRB1_0402	DRB1_0404	DRB1_0405	DRB1_0408	DRB1_0410	DRB1_0801	DRB1_0802	DRB1_0804	DRB1_0806	DRB1_1101	DRB1_1102	DRB1_1104	DRB1_1106	DRB1_1301	DRB1_1302	DRB1_1304	DRB1_1305	DRB1_1501	DRB1_1502
	LHRYNVIAS	473688	L6R	DRB1_0301	DRB1_0311	DRB1_0402	DRB1_0404	DRB1_0405	DRB1_0408	DRB1_0410	DRB1_0801	DRB1_0802	DRB1_0804	DRB1_0806	DRB1_1101	DRB1_1102	DRB1_1104	DRB1_1106	DRB1_1301	DRB1_1302	DRB1_1304	DRB1_1305	DRB1_1501	DRB1_1502
	FIIHKNLPS	439009	F1R	DRB1_0101	DRB1_0102	DRB1_0311	DRB1_0401	DRB1_0402	DRB1_0404	DRB1_0405	DRB1_0407	DRB1_0408	DRB1_0410	DRB1_0802	DRB1_1101	DRB1_1102	DRB1_1104	DRB1_1106	DRB1_1301	DRB1_1302	DRB1_1304	DRB1_1305	DRB1_1501	DRB1_1502
	IVNNSVVIN	439015	F7R	DRB1_0101	DRB1_0102	DRB1_0301	DRB1_0311	DRB1_0401	DRB1_0402	DRB1_0404	DRB1_0405	DRB1_0410	DRB1_0801	DRB1_0804	DRB1_0806	DRB1_1102	DRB1_1104	DRB1_1106	DRB1_1301	DRB1_1302	DRB1_1304	DRB1_1305	DRB3_0101	DRB4_0101
	LFLLFVCIS	438982	H3L	DRB1_0102	DRB1_0301	DRB1_0311	DRB1_0401	DRB1_0402	DRB1_0404	DRB1_0405	DRB1_0408	DRB1_0410	DRB1_0801	DRB1_0802	DRB1_0804	DRB1_0806	DRB1_1101	DRB1_1102	DRB1_1104	DRB1_1106	DRB1_1301	DRB1_1302	DRB1_1304	DRB1_1305
	YIALLTIAS	439030	A9R	DRB1_0101	DRB1_0301	DRB1_0401	DRB1_0402	DRB1_0404	DRB1_0405	DRB1_0407	DRB1_0408	DRB1_0410	DRB1_0801	DRB1_0802	DRB1_0804	DRB1_1101	DRB1_1102	DRB1_1103	DRB1_1104	DRB1_1106	DRB1_1302	DRB1_1305	DRB1_1502	DRB5_0101
	FVFIIRHDI	438940	C2L	DRB1_0101	DRB1_0102	DRB1_0301	DRB1_0311	DRB1_0801	DRB1_0802	DRB1_0804	DRB1_0901	DRB1_1101	DRB1_1102	DRB1_1104	DRB1_1106	DRB1_1201	DRB1_1301	DRB1_1302	DRB1_1304	DRB1_1305	DRB1_1501	DRB1_1502	DRB3_0202	DRB5_0101
	VRVLDISKL	439044	A23R	DRB1_0101	DRB1_0102	DRB1_0301	DRB1_0311	DRB1_0401	DRB1_0404	DRB1_0405	DRB1_0408	DRB1_0410	DRB1_0804	DRB1_0806	DRB1_1101	DRB1_1102	DRB1_1104	DRB1_1106	DRB1_1301	DRB1_1304	DRB1_1305	DRB1_1501	DRB1_1502	DRB5_0101
	LVYLKRSQS	439053	A32L	DRB1_0101	DRB1_0102	DRB1_0301	DRB1_0311	DRB1_0404	DRB1_0408	DRB1_0410	DRB1_0801	DRB1_0802	DRB1_0804	DRB1_0806	DRB1_1101	DRB1_1102	DRB1_1104	DRB1_1106	DRB1_1301	DRB1_1302	DRB1_1304	DRB1_1305	DRB1_1501	DRB1_1502
	YVIYEAVIH	438926	D11L	DRB1_0101	DRB1_0102	DRB1_0401	DRB1_0402	DRB1_0404	DRB1_0405	DRB1_0408	DRB1_0410	DRB1_0801	DRB1_0802	DRB1_0804	DRB1_0806	DRB1_0901	DRB1_1101	DRB1_1102	DRB1_1301	DRB1_1302	DRB1_1304	DRB1_1501	DRB1_1502	DRB5_0101
	MYILGTYGQ	473688	L6R	DRB1_0102	DRB1_0301	DRB1_0311	DRB1_0401	DRB1_0402	DRB1_0404	DRB1_0405	DRB1_0408	DRB1_0410	DRB1_0801	DRB1_0802	DRB1_0804	DRB1_0806	DRB1_1101	DRB1_1102	DRB1_1104	DRB1_1106	DRB1_1301	DRB1_1304	DRB1_1305	DRB5_0101
	IFYFISIYS	439038	A17L	DRB1_0101	DRB1_0102	DRB1_0401	DRB1_0402	DRB1_0404	DRB1_0405	DRB1_0408	DRB1_0410	DRB1_0802	DRB1_0804	DRB1_0806	DRB1_1101	DRB1_1102	DRB1_1104	DRB1_1106	DRB1_1301	DRB1_1302	DRB1_1304	DRB1_1305	DRB1_1501	DRB1_1502
	MIMYLVLGI	439031	A10L	DRB1_0301	DRB1_0311	DRB1_0401	DRB1_0402	DRB1_0404	DRB1_0408	DRB1_0410	DRB1_0801	DRB1_0802	DRB1_0804	DRB1_0806	DRB1_1101	DRB1_1102	DRB1_1104	DRB1_1106	DRB1_1301	DRB1_1302	DRB1_1304	DRB1_1305	DRB1_1501	DRB1_1502
	LRRLLSHQC	439023	A2L	DRB1_0101	DRB1_0102	DRB1_0311	DRB1_0401	DRB1_0402	DRB1_0404	DRB1_0405	DRB1_0408	DRB1_0410	DRB1_0802	DRB1_0804	DRB1_1101	DRB1_1102	DRB1_1104	DRB1_1106	DRB1_1301	DRB1_1304	DRB1_1305	DRB1_1501	DRB1_1502	DRB5_0101
	LKILDNLRC	438988	H7L	DRB1_0101	DRB1_0102	DRB1_0311	DRB1_0401	DRB1_0402	DRB1_0404	DRB1_0405	DRB1_0408	DRB1_0410	DRB1_0802	DRB1_0804	DRB1_0806	DRB1_1101	DRB1_1102	DRB1_1104	DRB1_1106	DRB1_1301	DRB1_1304	DRB1_1305	DRB1_1501	DRB1_1502
	FVIILAISA	439003	I2R	DRB1_0101	DRB1_0102	DRB1_0301	DRB1_0311	DRB1_0401	DRB1_0402	DRB1_0404	DRB1_0405	DRB1_0407	DRB1_0408	DRB1_0410	DRB1_0801	DRB1_0802	DRB1_0804	DRB1_1101	DRB1_1104	DRB1_1106	DRB1_1305	DRB1_1501	DRB1_1502	DRB5_0101
	IVISKALET	439046	A25R	DRB1_0101	DRB1_0102	DRB1_0301	DRB1_0311	DRB1_0401	DRB1_0402	DRB1_0404	DRB1_0405	DRB1_0410	DRB1_0901	DRB1_1101	DRB1_1102	DRB1_1104	DRB1_1106	DRB1_1301	DRB1_1304	DRB1_1305	DRB1_1501	DRB1_1502	DRB5_0101
	VYLLAAVYS	439014	F6R	DRB1_0101	DRB1_0102	DRB1_0301	DRB1_0311	DRB1_0401	DRB1_0402	DRB1_0404	DRB1_0405	DRB1_0408	DRB1_0410	DRB1_0802	DRB1_0804	DRB1_1101	DRB1_1102	DRB1_1104	DRB1_1106	DRB1_1301	DRB1_1302	DRB1_1304	DRB1_1305
	LKIKVTAAS	438975	K3L	DRB1_0301	DRB1_0311	DRB1_0401	DRB1_0402	DRB1_0404	DRB1_0405	DRB1_0408	DRB1_0410	DRB1_0801	DRB1_0802	DRB1_0804	DRB1_0806	DRB1_1101	DRB1_1102	DRB1_1104	DRB1_1106	DRB1_1301	DRB1_1302	DRB1_1304	DRB1_1305
	LIIYSTWPS	439037	A16L	DRB1_0301	DRB1_0402	DRB1_0404	DRB1_0405	DRB1_0408	DRB1_0410	DRB1_0801	DRB1_0802	DRB1_0804	DRB1_0806	DRB1_1101	DRB1_1102	DRB1_1104	DRB1_1106	DRB1_1301	DRB1_1302	DRB1_1304	DRB1_1305	DRB1_1501	DRB1_1502
	VKINPTLDN	438981	H1L	DRB1_0301	DRB1_0311	DRB1_0401	DRB1_0402	DRB1_0404	DRB1_0405	DRB1_0408	DRB1_0410	DRB1_0801	DRB1_0804	DRB1_0806	DRB1_1101	DRB1_1102	DRB1_1104	DRB1_1106	DRB1_1201	DRB1_1301	DRB1_1302	DRB1_1304	DRB1_1305
	IVKDLKKII	439006	I5R	DRB1_0301	DRB1_0311	DRB1_0801	DRB1_0802	DRB1_0804	DRB1_0806	DRB1_1101	DRB1_1102	DRB1_1104	DRB1_1106	DRB1_1201	DRB1_1301	DRB1_1302	DRB1_1304	DRB1_1305	DRB1_1501	DRB1_1502	DRB3_0101	DRB3_0202	DRB4_0101
	LNIMNKLNI	439025	A4L	DRB1_0101	DRB1_0102	DRB1_0301	DRB1_0311	DRB1_0404	DRB1_0801	DRB1_0802	DRB1_0804	DRB1_0806	DRB1_1101	DRB1_1102	DRB1_1104	DRB1_1106	DRB1_1301	DRB1_1302	DRB1_1304	DRB1_1305	DRB1_1501	DRB1_1502	DRB5_0101
	FVVAMRHLS	473688	L6R	DRB1_0101	DRB1_0102	DRB1_0301	DRB1_0311	DRB1_0407	DRB1_0801	DRB1_0802	DRB1_0804	DRB1_0901	DRB1_1101	DRB1_1102	DRB1_1104	DRB1_1106	DRB1_1301	DRB1_1302	DRB1_1304	DRB1_1305	DRB1_1502	DRB4_0101	DRB5_0101
	VTLLCVLPA	439084	B6R	DRB1_0102	DRB1_0311	DRB1_0401	DRB1_0402	DRB1_0404	DRB1_0408	DRB1_0410	DRB1_0801	DRB1_0802	DRB1_0804	DRB1_0806	DRB1_1101	DRB1_1102	DRB1_1104	DRB1_1106	DRB1_1301	DRB1_1302	DRB1_1304	DRB1_1305	DRB1_1501
	YRPNIPLKI	438999	L4R	DRB1_0101	DRB1_0102	DRB1_0311	DRB1_0401	DRB1_0408	DRB1_0801	DRB1_0802	DRB1_0901	DRB1_1101	DRB1_1103	DRB1_1104	DRB1_1106	DRB1_1201	DRB1_1301	DRB1_1302	DRB1_1305	DRB1_1501	DRB1_1502	DRB3_0101	DRB5_0101
	FVFNERIKS	438952	C14L	DRB1_0101	DRB1_0102	DRB1_0301	DRB1_0311	DRB1_0401	DRB1_0406	DRB1_0801	DRB1_0802	DRB1_0804	DRB1_1101	DRB1_1102	DRB1_1103	DRB1_1104	DRB1_1106	DRB1_1301	DRB1_1302	DRB1_1305	DRB1_1501	DRB1_1502	DRB4_0101
	LYFLYVYHS	439002	I1L	DRB1_0101	DRB1_0102	DRB1_0301	DRB1_0311	DRB1_0402	DRB1_0404	DRB1_0405	DRB1_0408	DRB1_0410	DRB1_0802	DRB1_0804	DRB1_0806	DRB1_1101	DRB1_1102	DRB1_1104	DRB1_1106	DRB1_1301	DRB1_1302	DRB1_1304	DRB1_1305
	VVAMRHLSL	473688	L6R	DRB1_0101	DRB1_0102	DRB1_0404	DRB1_0405	DRB1_0410	DRB1_0801	DRB1_0804	DRB1_0806	DRB1_1101	DRB1_1102	DRB1_1103	DRB1_1104	DRB1_1106	DRB1_1301	DRB1_1304	DRB1_1305	DRB1_1501	DRB1_1502	DRB4_0101	DRB5_0101
	FRMVLTGGS	439056	A35L	DRB1_0101	DRB1_0102	DRB1_0301	DRB1_0311	DRB1_0401	DRB1_0404	DRB1_0405	DRB1_0408	DRB1_0410	DRB1_0801	DRB1_0802	DRB1_0804	DRB1_0806	DRB1_1101	DRB1_1104	DRB1_1106	DRB1_1302	DRB1_1305	DRB1_1502	DRB5_0101
	MRFFQLLRL	439032	A11L	DRB1_0101	DRB1_0102	DRB1_0402	DRB1_0404	DRB1_0410	DRB1_0801	DRB1_0802	DRB1_0804	DRB1_0806	DRB1_1101	DRB1_1102	DRB1_1103	DRB1_1104	DRB1_1106	DRB1_1301	DRB1_1302	DRB1_1304	DRB1_1305	DRB1_1501	DRB1_1502
	FMLMETMFF	439007	I6R	DRB1_0101	DRB1_0102	DRB1_0301	DRB1_0401	DRB1_0402	DRB1_0404	DRB1_0405	DRB1_0408	DRB1_0410	DRB1_0801	DRB1_0802	DRB1_1101	DRB1_1104	DRB1_1106	DRB1_1301	DRB1_1302	DRB1_1305	DRB1_1501	DRB1_1502	DRB5_0101
	VVISAPKAV	439022	A1L	DRB1_0101	DRB1_0102	DRB1_0301	DRB1_0311	DRB1_0401	DRB1_0402	DRB1_0804	DRB1_0901	DRB1_1101	DRB1_1102	DRB1_1104	DRB1_1106	DRB1_1301	DRB1_1302	DRB1_1304	DRB1_1305	DRB1_1501	DRB1_1502	DRB4_0101	DRB5_0101
	MVVKLTAVC	438997	L2R	DRB1_0311	DRB1_0401	DRB1_0402	DRB1_0404	DRB1_0405	DRB1_0407	DRB1_0408	DRB1_0410	DRB1_0801	DRB1_0802	DRB1_0804	DRB1_0806	DRB1_1101	DRB1_1102	DRB1_1104	DRB1_1106	DRB1_1301	DRB1_1302	DRB1_1304	DRB4_0101
	YFSMLVARS	473688	L6R	DRB1_0101	DRB1_0311	DRB1_0401	DRB1_0402	DRB1_0404	DRB1_0405	DRB1_0408	DRB1_0410	DRB1_0801	DRB1_0802	DRB1_0804	DRB1_0806	DRB1_1101	DRB1_1102	DRB1_1104	DRB1_1106	DRB1_1301	DRB1_1302	DRB1_1304	DRB1_1305
	FNIIVPAIS	439042	A22L	DRB1_0101	DRB1_0102	DRB1_0311	DRB1_0401	DRB1_0402	DRB1_0404	DRB1_0405	DRB1_0407	DRB1_0408	DRB1_0410	DRB1_0801	DRB1_0802	DRB1_0804	DRB1_0806	DRB1_1101	DRB1_1104	DRB1_1106	DRB1_1302	DRB1_1305	DRB5_0101
	VRVYNVMKR	439007	I6R	DRB1_0301	DRB1_0311	DRB1_0402	DRB1_0404	DRB1_0408	DRB1_0410	DRB1_0801	DRB1_0802	DRB1_0804	DRB1_0806	DRB1_1101	DRB1_1102	DRB1_1104	DRB1_1106	DRB1_1301	DRB1_1302	DRB1_1304	DRB1_1305	DRB1_1501	DRB1_1502
	MFINSTCYV	439032	A11L	DRB1_0101	DRB1_0102	DRB1_0301	DRB1_0311	DRB1_0401	DRB1_0402	DRB1_0404	DRB1_0408	DRB1_0410	DRB1_0802	DRB1_0804	DRB1_0806	DRB1_1101	DRB1_1102	DRB1_1104	DRB1_1106	DRB1_1301	DRB1_1302	DRB1_1304	DRB1_1305
	VRPFLVVDN	439046	A25R	DRB1_0101	DRB1_0102	DRB1_0402	DRB1_0404	DRB1_0405	DRB1_0408	DRB1_0410	DRB1_0801	DRB1_0804	DRB1_0806	DRB1_1101	DRB1_1102	DRB1_1104	DRB1_1106	DRB1_1301	DRB1_1302	DRB1_1304	DRB1_1305	DRB1_1501	DRB1_1502
	YRLKVSILH	438952	C14L	DRB1_0401	DRB1_0402	DRB1_0404	DRB1_0405	DRB1_0407	DRB1_0408	DRB1_0410	DRB1_0801	DRB1_0802	DRB1_0804	DRB1_0806	DRB1_1101	DRB1_1102	DRB1_1104	DRB1_1106	DRB1_1302	DRB1_1304	DRB1_1305	DRB1_1502	DRB5_0101
	VVRKKVKTC	439006	I5R	DRB1_0311	DRB1_0401	DRB1_0402	DRB1_0404	DRB1_0408	DRB1_0801	DRB1_0802	DRB1_0804	DRB1_0806	DRB1_1101	DRB1_1102	DRB1_1104	DRB1_1106	DRB1_1301	DRB1_1302	DRB1_1304	DRB1_1305	DRB3_0101	DRB3_0202	DRB4_0101
	FVFYKPKHS	439055	A34R	DRB1_0101	DRB1_0102	DRB1_0402	DRB1_0408	DRB1_0801	DRB1_0802	DRB1_0804	DRB1_0806	DRB1_0901	DRB1_1101	DRB1_1102	DRB1_1104	DRB1_1106	DRB1_1301	DRB1_1302	DRB1_1304	DRB1_1305	DRB1_1501	DRB1_1502	DRB5_0101
	VVISVIFYF	439038	A17L	DRB1_0101	DRB1_0102	DRB1_0301	DRB1_0311	DRB1_0402	DRB1_0404	DRB1_0410	DRB1_0804	DRB1_0806	DRB1_1101	DRB1_1102	DRB1_1104	DRB1_1106	DRB1_1301	DRB1_1302	DRB1_1304	DRB1_1305	DRB1_1501	DRB1_1502	DRB5_0101
	LVMVMCIQM	438961	E2L	DRB1_0101	DRB1_0102	DRB1_0301	DRB1_0311	DRB1_0402	DRB1_0404	DRB1_0405	DRB1_0408	DRB1_0410	DRB1_0801	DRB1_0804	DRB1_0806	DRB1_1101	DRB1_1104	DRB1_1106	DRB1_1301	DRB1_1305	DRB1_1501	DRB1_1502	DRB5_0101
	IKMFTLLSH	438943	C5L	DRB1_0311	DRB1_0402	DRB1_0404	DRB1_0405	DRB1_0408	DRB1_0410	DRB1_0801	DRB1_0802	DRB1_0804	DRB1_0806	DRB1_1101	DRB1_1102	DRB1_1104	DRB1_1106	DRB1_1301	DRB1_1302	DRB1_1304	DRB1_1305	DRB1_1501	DRB1_1502
	CYILYICRK	439059	A38R	DRB1_0101	DRB1_0311	DRB1_0401	DRB1_0404	DRB1_0405	DRB1_0408	DRB1_0801	DRB1_0802	DRB1_0804	DRB1_0806	DRB1_1101	DRB1_1102	DRB1_1104	DRB1_1106	DRB1_1301	DRB1_1302	DRB1_1304	DRB1_1305	DRB5_0101
	IKSMRSNFS	439013	F5R	DRB1_0101	DRB1_0102	DRB1_0311	DRB1_0401	DRB1_0402	DRB1_0404	DRB1_0405	DRB1_0408	DRB1_0410	DRB1_0804	DRB1_1102	DRB1_1104	DRB1_1106	DRB1_1301	DRB1_1302	DRB1_1304	DRB1_1501	DRB1_1502	DRB5_0101
	IIFNSSLIS	438978	K6L	DRB1_0102	DRB1_0301	DRB1_0311	DRB1_0401	DRB1_0402	DRB1_0404	DRB1_0408	DRB1_0802	DRB1_0804	DRB1_1101	DRB1_1102	DRB1_1104	DRB1_1106	DRB1_1301	DRB1_1302	DRB1_1304	DRB1_1305	DRB1_1501	DRB4_0101
	FMILCTRTP	438979	K7L	DRB1_0101	DRB1_0102	DRB1_0401	DRB1_0402	DRB1_0404	DRB1_0405	DRB1_0408	DRB1_0410	DRB1_0801	DRB1_0802	DRB1_1101	DRB1_1102	DRB1_1104	DRB1_1106	DRB1_1301	DRB1_1302	DRB1_1304	DRB1_1305	DRB5_0101
	CLRCSKLNL	439046	A25R	DRB1_0101	DRB1_0102	DRB1_0301	DRB1_0311	DRB1_0801	DRB1_0802	DRB1_0804	DRB1_0806	DRB1_1101	DRB1_1102	DRB1_1103	DRB1_1104	DRB1_1106	DRB1_1301	DRB1_1302	DRB1_1304	DRB1_1305	DRB1_1501	DRB1_1502
	LVRLNAFLE	439046	A25R	DRB1_0101	DRB1_0102	DRB1_0301	DRB1_0404	DRB1_0405	DRB1_0407	DRB1_0408	DRB1_0410	DRB1_0801	DRB1_0806	DRB1_1102	DRB1_1103	DRB1_1104	DRB1_1106	DRB1_1301	DRB1_1302	DRB1_1304	DRB1_1305	DRB5_0101
	IKNLKSLLL	438985	H5R	DRB1_0101	DRB1_0102	DRB1_0401	DRB1_0402	DRB1_0404	DRB1_0405	DRB1_0408	DRB1_0410	DRB1_0804	DRB1_0806	DRB1_1101	DRB1_1104	DRB1_1106	DRB1_1301	DRB1_1304	DRB1_1305	DRB1_1501	DRB1_1502	DRB5_0101
	MVIFRQGSS	438994	M4R	DRB1_0301	DRB1_0311	DRB1_0404	DRB1_0408	DRB1_0410	DRB1_0801	DRB1_0802	DRB1_0804	DRB1_0806	DRB1_1101	DRB1_1102	DRB1_1104	DRB1_1106	DRB1_1301	DRB1_1302	DRB1_1304	DRB1_1305	DRB1_1501	DRB1_1502
	FRIVSTVLP	439032	A11L	DRB1_0101	DRB1_0102	DRB1_0301	DRB1_0311	DRB1_0401	DRB1_0402	DRB1_0404	DRB1_0405	DRB1_0408	DRB1_0410	DRB1_0801	DRB1_0802	DRB1_1101	DRB1_1104	DRB1_1106	DRB1_1302	DRB1_1305	DRB1_1502	DRB5_0101
	IQPLQPTIH	439026	A5L	DRB1_0101	DRB1_0102	DRB1_0311	DRB1_0401	DRB1_0402	DRB1_0404	DRB1_0405	DRB1_0408	DRB1_0410	DRB1_0801	DRB1_0802	DRB1_0804	DRB1_0806	DRB1_1101	DRB1_1102	DRB1_1104	DRB1_1106	DRB1_1304	DRB5_0101
	FVFLANIVD	439015	F7R	DRB1_0101	DRB1_0102	DRB1_0401	DRB1_0404	DRB1_0405	DRB1_0408	DRB1_0410	DRB1_0801	DRB1_0806	DRB1_0901	DRB1_1101	DRB1_1103	DRB1_1104	DRB1_1106	DRB1_1304	DRB1_1305	DRB1_1501	DRB1_1502	DRB5_0101
	IKLTDSLSS	438975	K3L	DRB1_0102	DRB1_0301	DRB1_0311	DRB1_0401	DRB1_0402	DRB1_0404	DRB1_0405	DRB1_0407	DRB1_0408	DRB1_0410	DRB1_1101	DRB1_1102	DRB1_1104	DRB1_1106	DRB1_1301	DRB1_1305	DRB1_1501	DRB1_1502	DRB5_0101
	IMFAKTLDF	438920	D5L	DRB1_0102	DRB1_0301	DRB1_0311	DRB1_0401	DRB1_0402	DRB1_0404	DRB1_0405	DRB1_0408	DRB1_0410	DRB1_1101	DRB1_1102	DRB1_1103	DRB1_1104	DRB1_1106	DRB1_1301	DRB1_1302	DRB1_1304	DRB1_1305	DRB1_1501
	IIKFETMLM	439029	A8L	DRB1_0402	DRB1_0404	DRB1_0405	DRB1_0408	DRB1_0410	DRB1_0804	DRB1_0806	DRB1_1101	DRB1_1102	DRB1_1103	DRB1_1104	DRB1_1106	DRB1_1201	DRB1_1301	DRB1_1302	DRB1_1304	DRB1_1305	DRB1_1501	DRB1_1502
	MLIASTLIV	439067	A46R	DRB1_0101	DRB1_0102	DRB1_0301	DRB1_0311	DRB1_0401	DRB1_0402	DRB1_0404	DRB1_0405	DRB1_0408	DRB1_0410	DRB1_1101	DRB1_1102	DRB1_1104	DRB1_1106	DRB1_1301	DRB1_1302	DRB1_1305	DRB1_1501	DRB1_1502
	IMFMLIFNV	439004	I3L	DRB1_0101	DRB1_0102	DRB1_0301	DRB1_0402	DRB1_0404	DRB1_0408	DRB1_0410	DRB1_0801	DRB1_0802	DRB1_0804	DRB1_0806	DRB1_1102	DRB1_1104	DRB1_1106	DRB1_1301	DRB1_1302	DRB1_1304	DRB1_1501	DRB1_1502
	LLLLISLVY	439077	J7R	DRB1_0101	DRB1_0102	DRB1_0401	DRB1_0402	DRB1_0404	DRB1_0405	DRB1_0408	DRB1_0410	DRB1_0806	DRB1_1101	DRB1_1104	DRB1_1106	DRB1_1301	DRB1_1302	DRB1_1304	DRB1_1305	DRB1_1501	DRB1_1502	DRB5_0101
	IFLISVIVL	439084	B6R	DRB1_0101	DRB1_0102	DRB1_0301	DRB1_0311	DRB1_0402	DRB1_0404	DRB1_0405	DRB1_0410	DRB1_0801	DRB1_0804	DRB1_0806	DRB1_1101	DRB1_1102	DRB1_1104	DRB1_1106	DRB1_1305	DRB1_1501	DRB1_1502	DRB5_0101
	LRVLFSIFY	439058	A37R	DRB1_0101	DRB1_0102	DRB1_0301	DRB1_0401	DRB1_0402	DRB1_0404	DRB1_0405	DRB1_0408	DRB1_0410	DRB1_0806	DRB1_1101	DRB1_1104	DRB1_1106	DRB1_1301	DRB1_1304	DRB1_1305	DRB1_1501	DRB1_1502	DRB5_0101
	IQNNTKLLI	438955	C17L	DRB1_0102	DRB1_0301	DRB1_0311	DRB1_0801	DRB1_0802	DRB1_0804	DRB1_0806	DRB1_1101	DRB1_1102	DRB1_1104	DRB1_1106	DRB1_1201	DRB1_1301	DRB1_1302	DRB1_1304	DRB1_1305	DRB1_1501	DRB1_1502	DRB3_0101
	IVLILLLLI	438974	K2L	DRB1_0101	DRB1_0102	DRB1_0301	DRB1_0311	DRB1_0401	DRB1_0402	DRB1_0404	DRB1_0408	DRB1_0410	DRB1_0802	DRB1_0804	DRB1_1101	DRB1_1102	DRB1_1104	DRB1_1106	DRB1_1305	DRB1_1501	DRB1_1502	DRB5_0101
	YRRLKNVEC	438920	D5L	DRB1_0101	DRB1_0102	DRB1_0401	DRB1_0402	DRB1_0404	DRB1_0405	DRB1_0408	DRB1_0410	DRB1_0801	DRB1_0802	DRB1_1101	DRB1_1102	DRB1_1104	DRB1_1106	DRB1_1302	DRB1_1305	DRB1_1501	DRB1_1502
	YLLFGIKCI	438963	E4L	DRB1_0101	DRB1_0102	DRB1_0408	DRB1_0801	DRB1_0802	DRB1_0901	DRB1_1101	DRB1_1102	DRB1_1104	DRB1_1106	DRB1_1201	DRB1_1301	DRB1_1302	DRB1_1304	DRB1_1305	DRB1_1501	DRB1_1502	DRB5_0101
	LVFGRRLFL	438945	C7L	DRB1_0102	DRB1_0301	DRB1_0311	DRB1_0801	DRB1_0804	DRB1_0806	DRB1_1101	DRB1_1102	DRB1_1103	DRB1_1104	DRB1_1106	DRB1_1301	DRB1_1304	DRB1_1305	DRB1_1501	DRB1_1502	DRB3_0202	DRB4_0101
	LVTTITIKS	439077	J7R	DRB1_0301	DRB1_0311	DRB1_0401	DRB1_0402	DRB1_0404	DRB1_0405	DRB1_0408	DRB1_0410	DRB1_0802	DRB1_0804	DRB1_1101	DRB1_1102	DRB1_1103	DRB1_1104	DRB1_1106	DRB1_1301	DRB1_1305	DRB5_0101
	FRAFRNLNV	438963	E4L	DRB1_0101	DRB1_0102	DRB1_0401	DRB1_0402	DRB1_0404	DRB1_0405	DRB1_0408	DRB1_0410	DRB1_0802	DRB1_1101	DRB1_1103	DRB1_1104	DRB1_1106	DRB1_1301	DRB1_1302	DRB1_1305	DRB1_1501	DRB1_1502
	YIILFILFF	439039	A18L	DRB1_0301	DRB1_0401	DRB1_0405	DRB1_0408	DRB1_0801	DRB1_0802	DRB1_0806	DRB1_1101	DRB1_1102	DRB1_1103	DRB1_1104	DRB1_1106	DRB1_1301	DRB1_1302	DRB1_1304	DRB1_1305	DRB1_1502	DRB5_0101
	FVSFNSIDK	438955	C17L	DRB1_0101	DRB1_0102	DRB1_0402	DRB1_0404	DRB1_0405	DRB1_0407	DRB1_0408	DRB1_0802	DRB1_1101	DRB1_1103	DRB1_1104	DRB1_1106	DRB1_1201	DRB1_1302	DRB1_1305	DRB1_1501	DRB1_1502	DRB5_0101
	LVFYRVKQI	438958	C20L	DRB1_0102	DRB1_0311	DRB1_0402	DRB1_0801	DRB1_0802	DRB1_0804	DRB1_0806	DRB1_0901	DRB1_1102	DRB1_1104	DRB1_1106	DRB1_1301	DRB1_1302	DRB1_1304	DRB1_1305	DRB1_1501	DRB1_1502	DRB3_0202
	INIMIHMNV	439029	A8L	DRB1_0101	DRB1_0102	DRB1_0301	DRB1_0404	DRB1_0408	DRB1_0410	DRB1_0802	DRB1_0804	DRB1_0806	DRB1_1101	DRB1_1102	DRB1_1104	DRB1_1106	DRB1_1301	DRB1_1302	DRB1_1305	DRB1_1501	DRB1_1502
	LRLCSGCRH	439023	A2L	DRB1_0101	DRB1_0102	DRB1_0311	DRB1_0402	DRB1_0404	DRB1_0405	DRB1_0408	DRB1_0410	DRB1_0801	DRB1_0802	DRB1_0804	DRB1_0806	DRB1_1101	DRB1_1102	DRB1_1104	DRB1_1106	DRB1_1304	DRB5_0101
	LNILTELGC	438956	C18L	DRB1_0101	DRB1_0102	DRB1_0311	DRB1_0801	DRB1_0802	DRB1_0804	DRB1_0806	DRB1_1101	DRB1_1102	DRB1_1104	DRB1_1106	DRB1_1301	DRB1_1302	DRB1_1304	DRB1_1305	DRB1_1501	DRB1_1502	DRB5_0101
	LVIWILIVA	438990	H9R	DRB1_0301	DRB1_0311	DRB1_0402	DRB1_0404	DRB1_0801	DRB1_0802	DRB1_0804	DRB1_0806	DRB1_1101	DRB1_1102	DRB1_1104	DRB1_1106	DRB1_1301	DRB1_1302	DRB1_1304	DRB1_1305	DRB1_1501	DRB1_1502
	IRIIRPDYF	439038	A17L	DRB1_0101	DRB1_0102	DRB1_0301	DRB1_0311	DRB1_0401	DRB1_0404	DRB1_0405	DRB1_0408	DRB1_0410	DRB1_0806	DRB1_1104	DRB1_1106	DRB1_1301	DRB1_1302	DRB1_1305	DRB1_1501	DRB3_0101	DRB5_0101
	YVLFVKKML	439028	A7L	DRB1_0101	DRB1_0801	DRB1_0802	DRB1_0804	DRB1_0806	DRB1_0901	DRB1_1101	DRB1_1102	DRB1_1103	DRB1_1301	DRB1_1302	DRB1_1304	DRB1_1305	DRB1_1501	DRB1_1502	DRB3_0101	DRB3_0202	DRB5_0101
	VIIMAINVF	439039	A18L	DRB1_0301	DRB1_0311	DRB1_0401	DRB1_0402	DRB1_0404	DRB1_0405	DRB1_0408	DRB1_0410	DRB1_0802	DRB1_0804	DRB1_0806	DRB1_1102	DRB1_1301	DRB1_1302	DRB1_1304	DRB1_1305	DRB4_0101	DRB5_0101
	LFMLSRMHH	438968	E9L	DRB1_0301	DRB1_0311	DRB1_0404	DRB1_0410	DRB1_0801	DRB1_0802	DRB1_0804	DRB1_0806	DRB1_1101	DRB1_1102	DRB1_1104	DRB1_1106	DRB1_1301	DRB1_1302	DRB1_1304	DRB1_1305	DRB1_1501	DRB1_1502
	IVTMMKYCS	439028	A7L	DRB1_0101	DRB1_0102	DRB1_0301	DRB1_0311	DRB1_0801	DRB1_0802	DRB1_0804	DRB1_0806	DRB1_1101	DRB1_1102	DRB1_1104	DRB1_1106	DRB1_1301	DRB1_1302	DRB1_1304	DRB1_1305	DRB4_0101	DRB5_0101
	LLMFGTRKN	439021	N3L	DRB1_0402	DRB1_0404	DRB1_0405	DRB1_0408	DRB1_0410	DRB1_0801	DRB1_0804	DRB1_0806	DRB1_1101	DRB1_1102	DRB1_1104	DRB1_1106	DRB1_1201	DRB1_1301	DRB1_1302	DRB1_1304	DRB1_1305	DRB1_1501
	IVIEAIHTV	439072	J2R	DRB1_0101	DRB1_0102	DRB1_0301	DRB1_0311	DRB1_0401	DRB1_0802	DRB1_0804	DRB1_0806	DRB1_0901	DRB1_1102	DRB1_1104	DRB1_1106	DRB1_1301	DRB1_1302	DRB1_1304	DRB1_1305	DRB1_1501	DRB1_1502
	ILNMLNMIQ	439056	A35L	DRB1_0311	DRB1_0401	DRB1_0402	DRB1_0404	DRB1_0405	DRB1_0408	DRB1_0410	DRB1_0801	DRB1_0802	DRB1_0804	DRB1_0806	DRB1_1101	DRB1_1102	DRB1_1104	DRB1_1106	DRB1_1304	DRB1_1501	DRB4_0101
	VMINNVKLF	439029	A8L	DRB1_0102	DRB1_0301	DRB1_0311	DRB1_0401	DRB1_0402	DRB1_0804	DRB1_0806	DRB1_1101	DRB1_1102	DRB1_1104	DRB1_1106	DRB1_1301	DRB1_1302	DRB1_1304	DRB1_1305	DRB3_0101	DRB3_0202	DRB4_0101
	VRCCKVYEA	438965	E6R	DRB1_0101	DRB1_0102	DRB1_0301	DRB1_0311	DRB1_0402	DRB1_0404	DRB1_0405	DRB1_0408	DRB1_0410	DRB1_0802	DRB1_0804	DRB1_0806	DRB1_1101	DRB1_1102	DRB1_1104	DRB1_1106	DRB1_1301	DRB1_1304
	MNNLDTLFQ	439014	F6R	DRB1_0311	DRB1_0401	DRB1_0402	DRB1_0404	DRB1_0405	DRB1_0408	DRB1_0410	DRB1_0801	DRB1_0802	DRB1_0804	DRB1_0806	DRB1_1101	DRB1_1102	DRB1_1104	DRB1_1106	DRB1_1301	DRB1_1304	DRB1_1305
	MKIIHTGCS	439025	A4L	DRB1_0301	DRB1_0311	DRB1_0401	DRB1_0402	DRB1_0404	DRB1_0405	DRB1_0408	DRB1_0410	DRB1_0801	DRB1_0802	DRB1_0804	DRB1_0806	DRB1_1101	DRB1_1102	DRB1_1104	DRB1_1106	DRB1_1305	DRB5_0101
	FLLLLLIQS	438996	L1R	DRB1_0101	DRB1_0102	DRB1_0301	DRB1_0401	DRB1_0404	DRB1_0405	DRB1_0408	DRB1_0801	DRB1_0802	DRB1_0804	DRB1_1101	DRB1_1104	DRB1_1106	DRB1_1302	DRB1_1305	DRB1_1501	DRB1_1502	DRB5_0101
	VVKVIVRNL	438976	K4L	DRB1_0101	DRB1_0102	DRB1_0402	DRB1_0404	DRB1_0405	DRB1_0410	DRB1_0804	DRB1_0806	DRB1_1101	DRB1_1102	DRB1_1103	DRB1_1104	DRB1_1106	DRB1_1301	DRB1_1302	DRB1_1304	DRB1_1305	DRB5_0101
	LRSMPVKGK	439056	A35L	DRB1_0311	DRB1_0401	DRB1_0402	DRB1_0404	DRB1_0408	DRB1_0801	DRB1_0802	DRB1_0804	DRB1_0806	DRB1_1101	DRB1_1102	DRB1_1104	DRB1_1106	DRB1_1301	DRB1_1302	DRB1_1304	DRB1_1305	DRB5_0101
	IRTLLPILL	438982	H3L	DRB1_0101	DRB1_0102	DRB1_0301	DRB1_0311	DRB1_0404	DRB1_0405	DRB1_0410	DRB1_0804	DRB1_0806	DRB1_1101	DRB1_1102	DRB1_1104	DRB1_1106	DRB1_1301	DRB1_1304	DRB1_1305	DRB1_1501	DRB5_0101
	VVMAYVGIK	439032	A11L	DRB1_0301	DRB1_0311	DRB1_0401	DRB1_0402	DRB1_0404	DRB1_0408	DRB1_0801	DRB1_0802	DRB1_0804	DRB1_0806	DRB1_1101	DRB1_1102	DRB1_1104	DRB1_1106	DRB1_1301	DRB1_1305	DRB4_0101	DRB5_0101
	MVIAGAKSK	438994	M4R	DRB1_0101	DRB1_0102	DRB1_0301	DRB1_0311	DRB1_0401	DRB1_0402	DRB1_0404	DRB1_0802	DRB1_0804	DRB1_1101	DRB1_1102	DRB1_1104	DRB1_1106	DRB1_1301	DRB1_1302	DRB1_1305	DRB3_0101	DRB5_0101
	YVSYLRKFS	438967	E8R	DRB1_0311	DRB1_0801	DRB1_0802	DRB1_0804	DRB1_0806	DRB1_0901	DRB1_1101	DRB1_1102	DRB1_1104	DRB1_1106	DRB1_1301	DRB1_1302	DRB1_1304	DRB1_1305	DRB1_1501	DRB1_1502	DRB3_0202	DRB4_0101
	YVGYKCINH	439021	N3L	DRB1_0101	DRB1_0405	DRB1_0408	DRB1_0410	DRB1_0801	DRB1_0802	DRB1_0804	DRB1_0806	DRB1_0901	DRB1_1101	DRB1_1103	DRB1_1104	DRB1_1106	DRB1_1304	DRB1_1305	DRB1_1501	DRB1_1502	DRB5_0101
	CYLMATHGR	439040	A19R	DRB1_0101	DRB1_0401	DRB1_0402	DRB1_0404	DRB1_0405	DRB1_0408	DRB1_0410	DRB1_0801	DRB1_0802	DRB1_0804	DRB1_1101	DRB1_1102	DRB1_1104	DRB1_1106	DRB1_1301	DRB1_1302	DRB1_1305	DRB5_0101
	FKIFNINKK	439054	A33L	DRB1_0404	DRB1_0405	DRB1_0408	DRB1_0801	DRB1_0802	DRB1_0804	DRB1_1101	DRB1_1102	DRB1_1103	DRB1_1104	DRB1_1106	DRB1_1201	DRB1_1301	DRB1_1302	DRB1_1305	DRB1_1501	DRB1_1502	DRB5_0101
	LLILSCIFA	439036	A15L	DRB1_0101	DRB1_0102	DRB1_0311	DRB1_0401	DRB1_0402	DRB1_0404	DRB1_0408	DRB1_0410	DRB1_0802	DRB1_0804	DRB1_0806	DRB1_1101	DRB1_1102	DRB1_1104	DRB1_1106	DRB1_1304	DRB1_1305	DRB5_0101
	ILLNYPFDS	438976	K4L	DRB1_0101	DRB1_0102	DRB1_0301	DRB1_0311	DRB1_0401	DRB1_0402	DRB1_0404	DRB1_0408	DRB1_0804	DRB1_1101	DRB1_1102	DRB1_1104	DRB1_1106	DRB1_1301	DRB1_1302	DRB1_1304	DRB1_1305	DRB1_1501
	IRFLDIVNK	438961	E2L	DRB1_0102	DRB1_0301	DRB1_0311	DRB1_0401	DRB1_0402	DRB1_0404	DRB1_0408	DRB1_0802	DRB1_0804	DRB1_1101	DRB1_1102	DRB1_1104	DRB1_1106	DRB1_1301	DRB1_1302	DRB1_1304	DRB1_1305	DRB5_0101
	LVILDLFSE	438961	E2L	DRB1_0102	DRB1_0301	DRB1_0404	DRB1_0405	DRB1_0410	DRB1_0801	DRB1_0804	DRB1_0806	DRB1_1101	DRB1_1102	DRB1_1104	DRB1_1106	DRB1_1301	DRB1_1302	DRB1_1304	DRB1_1305	DRB1_1501	DRB5_0101
	IVITGVSDL	439025	A4L	DRB1_0101	DRB1_0102	DRB1_0301	DRB1_0311	DRB1_0401	DRB1_0402	DRB1_0404	DRB1_0405	DRB1_0408	DRB1_0410	DRB1_0806	DRB1_1104	DRB1_1106	DRB1_1301	DRB1_1304	DRB1_1501	DRB1_1502	DRB5_0101
	FKISEVFIH	438980	K8R	DRB1_0101	DRB1_0301	DRB1_0311	DRB1_0401	DRB1_0402	DRB1_0404	DRB1_0405	DRB1_0408	DRB1_0410	DRB1_0801	DRB1_0802	DRB1_0901	DRB1_1101	DRB1_1102	DRB1_1302	DRB1_1304	DRB1_1305	DRB5_0101
	LKSLLIMES	438978	K6L	DRB1_0301	DRB1_0311	DRB1_0401	DRB1_0404	DRB1_0408	DRB1_0410	DRB1_0801	DRB1_0802	DRB1_0804	DRB1_0806	DRB1_1101	DRB1_1102	DRB1_1104	DRB1_1106	DRB1_1301	DRB1_1302	DRB1_1304	DRB1_1305
	IEILNTIQF	473689	B1R	DRB1_0101	DRB1_0102	DRB1_0301	DRB1_0401	DRB1_0402	DRB1_0404	DRB1_0405	DRB1_0408	DRB1_0410	DRB1_1101	DRB1_1102	DRB1_1104	DRB1_1106	DRB1_1301	DRB1_1302	DRB1_1305	DRB1_1501	DRB5_0101
	VYLHTNLLM	439021	N3L	DRB1_0102	DRB1_0401	DRB1_0402	DRB1_0404	DRB1_0405	DRB1_0407	DRB1_0408	DRB1_0410	DRB1_1101	DRB1_1102	DRB1_1104	DRB1_1106	DRB1_1301	DRB1_1302	DRB1_1304	DRB1_1305	DRB1_1501	DRB1_1502
	LVVLGAYYG	439074	J4R	DRB1_0101	DRB1_0102	DRB1_0402	DRB1_0404	DRB1_0405	DRB1_0408	DRB1_0410	DRB1_0804	DRB1_0806	DRB1_1101	DRB1_1102	DRB1_1104	DRB1_1106	DRB1_1301	DRB1_1302	DRB1_1304	DRB1_1305	DRB5_0101
	CVIYDKKQC	438979	K7L	DRB1_0101	DRB1_0301	DRB1_0311	DRB1_0801	DRB1_0802	DRB1_0804	DRB1_0806	DRB1_1101	DRB1_1102	DRB1_1104	DRB1_1106	DRB1_1301	DRB1_1302	DRB1_1304	DRB1_1305	DRB1_1501	DRB1_1502	DRB5_0101
	IHIADPSYS	438976	K4L	DRB1_0101	DRB1_0102	DRB1_0301	DRB1_0311	DRB1_0401	DRB1_0402	DRB1_0404	DRB1_0405	DRB1_0407	DRB1_0408	DRB1_0410	DRB1_0804	DRB1_1101	DRB1_1102	DRB1_1104	DRB1_1106	DRB1_1301	DRB1_1304
	MYYLRTKPA	438976	K4L	DRB1_0101	DRB1_0102	DRB1_0311	DRB1_0401	DRB1_0402	DRB1_0404	DRB1_0405	DRB1_0408	DRB1_0410	DRB1_0802	DRB1_0804	DRB1_1101	DRB1_1102	DRB1_1104	DRB1_1106	DRB1_1301	DRB1_1304	DRB1_1305
	YRFYLINLK	439030	A9R	DRB1_0311	DRB1_0402	DRB1_0404	DRB1_0405	DRB1_0408	DRB1_0801	DRB1_0802	DRB1_0804	DRB1_0806	DRB1_0901	DRB1_1101	DRB1_1102	DRB1_1301	DRB1_1302	DRB1_1305	DRB1_1501	DRB1_1502	DRB5_0101
	YKMFQNAKI	438940	C2L	DRB1_0101	DRB1_0102	DRB1_0401	DRB1_0402	DRB1_0404	DRB1_0405	DRB1_0408	DRB1_0410	DRB1_0801	DRB1_0802	DRB1_0901	DRB1_1101	DRB1_1103	DRB1_1201	DRB1_1302	DRB1_1305	DRB1_1501	DRB1_1502
	IRRNLALKY	438951	C13L	DRB1_0101	DRB1_0102	DRB1_0301	DRB1_0311	DRB1_0401	DRB1_0410	DRB1_0806	DRB1_1102	DRB1_1103	DRB1_1104	DRB1_1106	DRB1_1201	DRB1_1301	DRB1_1302	DRB1_1304	DRB1_1305	DRB1_1501
	IRRVRRYQI	438997	L2R	DRB1_0101	DRB1_0102	DRB1_0301	DRB1_0311	DRB1_0801	DRB1_0802	DRB1_0804	DRB1_0806	DRB1_1101	DRB1_1102	DRB1_1104	DRB1_1106	DRB1_1301	DRB1_1305	DRB1_1501	DRB1_1502	DRB5_0101
	VFLANIVDS	439015	F7R	DRB1_0301	DRB1_0311	DRB1_0402	DRB1_0404	DRB1_0408	DRB1_0410	DRB1_0802	DRB1_0804	DRB1_0806	DRB1_1101	DRB1_1102	DRB1_1104	DRB1_1106	DRB1_1301	DRB1_1302	DRB1_1304	DRB1_1305
	YVHIGPLAK	438990	H9R	DRB1_0101	DRB1_0311	DRB1_0401	DRB1_0404	DRB1_0405	DRB1_0407	DRB1_0408	DRB1_0802	DRB1_0804	DRB1_1101	DRB1_1103	DRB1_1104	DRB1_1106	DRB1_1302	DRB1_1305	DRB1_1502	DRB5_0101
	MVYFPMNAS	439029	A8L	DRB1_0101	DRB1_0102	DRB1_0311	DRB1_0402	DRB1_0404	DRB1_0405	DRB1_0408	DRB1_0410	DRB1_0804	DRB1_1102	DRB1_1104	DRB1_1106	DRB1_1301	DRB1_1302	DRB1_1304	DRB1_1501	DRB1_1502
	IKSIVTLDQ	439032	A11L	DRB1_0311	DRB1_0401	DRB1_0402	DRB1_0404	DRB1_0405	DRB1_0408	DRB1_0410	DRB1_0801	DRB1_0802	DRB1_0804	DRB1_0806	DRB1_1101	DRB1_1102	DRB1_1104	DRB1_1106	DRB1_1304	DRB1_1305
	LRKFSALPT	438967	E8R	DRB1_0101	DRB1_0102	DRB1_0402	DRB1_0404	DRB1_0405	DRB1_0408	DRB1_0410	DRB1_0806	DRB1_1101	DRB1_1102	DRB1_1104	DRB1_1106	DRB1_1301	DRB1_1304	DRB1_1305	DRB1_1501	DRB1_1502
	LKHIGNHIS	439027	A6R	DRB1_0101	DRB1_0102	DRB1_0311	DRB1_0401	DRB1_0402	DRB1_0404	DRB1_0405	DRB1_0408	DRB1_0410	DRB1_0804	DRB1_1101	DRB1_1104	DRB1_1106	DRB1_1305	DRB1_1501	DRB3_0101	DRB5_0101
	INILKIFNY	439014	F6R	DRB1_0301	DRB1_0404	DRB1_0405	DRB1_0410	DRB1_0801	DRB1_0804	DRB1_0806	DRB1_1101	DRB1_1102	DRB1_1104	DRB1_1106	DRB1_1301	DRB1_1302	DRB1_1304	DRB1_1305	DRB1_1501	DRB5_0101
	YVVMSAWYK	439077	J7R	DRB1_0101	DRB1_0402	DRB1_0404	DRB1_0405	DRB1_0408	DRB1_0801	DRB1_0802	DRB1_0804	DRB1_1101	DRB1_1102	DRB1_1104	DRB1_1106	DRB1_1301	DRB1_1302	DRB1_1305	DRB1_1502	DRB5_0101
	IGLIVILFI	439004	I3L	DRB1_0102	DRB1_0301	DRB1_0311	DRB1_0401	DRB1_0402	DRB1_0404	DRB1_0410	DRB1_0802	DRB1_0804	DRB1_1101	DRB1_1102	DRB1_1104	DRB1_1106	DRB1_1301	DRB1_1305	DRB1_1501	DRB1_1502
	VVNISTIQE	439009	F1R	DRB1_0102	DRB1_0301	DRB1_0311	DRB1_0401	DRB1_0402	DRB1_0404	DRB1_0405	DRB1_0408	DRB1_0410	DRB1_0801	DRB1_0806	DRB1_1101	DRB1_1104	DRB1_1106	DRB1_1304	DRB1_1305	DRB5_0101
	LKIIETYLG	438960	E1L	DRB1_0101	DRB1_0102	DRB1_0301	DRB1_0401	DRB1_0402	DRB1_0404	DRB1_0405	DRB1_0408	DRB1_0410	DRB1_0806	DRB1_1101	DRB1_1104	DRB1_1106	DRB1_1301	DRB1_1304	DRB1_1305	DRB5_0101
	LVRHACRDC	438963	E4L	DRB1_0101	DRB1_0102	DRB1_0311	DRB1_0401	DRB1_0402	DRB1_0404	DRB1_0407	DRB1_1101	DRB1_1102	DRB1_1103	DRB1_1104	DRB1_1106	DRB1_1301	DRB1_1302	DRB1_1304	DRB1_1501	DRB1_1502
	FLYIDVVIS	438999	L4R	DRB1_0101	DRB1_0102	DRB1_0301	DRB1_0311	DRB1_0401	DRB1_0402	DRB1_0404	DRB1_0405	DRB1_0408	DRB1_0410	DRB1_0801	DRB1_0802	DRB1_1101	DRB1_1104	DRB1_1106	DRB1_1302	DRB1_1305
	LKSISSMTI	439032	A11L	DRB1_0101	DRB1_0102	DRB1_0301	DRB1_0311	DRB1_0401	DRB1_0402	DRB1_0404	DRB1_0405	DRB1_0408	DRB1_0410	DRB1_1101	DRB1_1104	DRB1_1106	DRB1_1305	DRB1_1501	DRB1_1502	DRB5_0101
	LVQYRILPM	438988	H7L	DRB1_0301	DRB1_0402	DRB1_0801	DRB1_0802	DRB1_0804	DRB1_0806	DRB1_1101	DRB1_1102	DRB1_1103	DRB1_1104	DRB1_1106	DRB1_1301	DRB1_1302	DRB1_1304	DRB1_1305	DRB1_1501	DRB1_1502
	LRNVLRRLL	439023	A2L	DRB1_0101	DRB1_0102	DRB1_0301	DRB1_0801	DRB1_0804	DRB1_0806	DRB1_1101	DRB1_1102	DRB1_1104	DRB1_1106	DRB1_1301	DRB1_1302	DRB1_1304	DRB1_1305	DRB1_1501	DRB1_1502	DRB5_0101
	VKSISPLPS	439007	I6R	DRB1_0101	DRB1_0102	DRB1_0301	DRB1_0311	DRB1_0401	DRB1_0402	DRB1_0404	DRB1_0405	DRB1_0408	DRB1_0410	DRB1_0804	DRB1_1101	DRB1_1104	DRB1_1106	DRB1_1305	DRB1_1501	DRB5_0101
	VQTLISLNS	439028	A7L	DRB1_0101	DRB1_0102	DRB1_0401	DRB1_0402	DRB1_0404	DRB1_0405	DRB1_0408	DRB1_0410	DRB1_0804	DRB1_1101	DRB1_1102	DRB1_1104	DRB1_1106	DRB1_1301	DRB1_1305	DRB1_1501	DRB1_1502
	FLLLTSIPI	438967	E8R	DRB1_0101	DRB1_0102	DRB1_0401	DRB1_0402	DRB1_0404	DRB1_0405	DRB1_0407	DRB1_0408	DRB1_0410	DRB1_1101	DRB1_1104	DRB1_1106	DRB1_1302	DRB1_1305	DRB1_1501	DRB1_1502	DRB5_0101
	VVIKDRNIY	438983	H2R	DRB1_0301	DRB1_0311	DRB1_0801	DRB1_0802	DRB1_0804	DRB1_0806	DRB1_1101	DRB1_1102	DRB1_1104	DRB1_1106	DRB1_1301	DRB1_1302	DRB1_1304	DRB1_1305	DRB1_1501	DRB3_0202	DRB4_0101
	FIFVSTLFY	439040	A19R	DRB1_0101	DRB1_0401	DRB1_0402	DRB1_0404	DRB1_0405	DRB1_0408	DRB1_0410	DRB1_0801	DRB1_0802	DRB1_1101	DRB1_1103	DRB1_1104	DRB1_1106	DRB1_1302	DRB1_1305	DRB1_1502	DRB5_0101
	LRVVGTRKN	439013	F5R	DRB1_0102	DRB1_0402	DRB1_0404	DRB1_0405	DRB1_0408	DRB1_0410	DRB1_0801	DRB1_0804	DRB1_0806	DRB1_1102	DRB1_1104	DRB1_1106	DRB1_1201	DRB1_1301	DRB1_1302	DRB1_1304	DRB5_0101
	YVYYNLFLL	439045	A24R	DRB1_0101	DRB1_0406	DRB1_0801	DRB1_0802	DRB1_0804	DRB1_0806	DRB1_0901	DRB1_1102	DRB1_1103	DRB1_1301	DRB1_1302	DRB1_1304	DRB1_1305	DRB1_1501	DRB1_1502	DRB3_0202	DRB5_0101
	MIRKAIMNI	439025	A4L	DRB1_0301	DRB1_0402	DRB1_0801	DRB1_0802	DRB1_0804	DRB1_0806	DRB1_1101	DRB1_1102	DRB1_1104	DRB1_1106	DRB1_1301	DRB1_1302	DRB1_1304	DRB1_1305	DRB1_1501	DRB1_1502	DRB4_0101
	FVKNKIIDL	438948	C10L	DRB1_0101	DRB1_0102	DRB1_0301	DRB1_0401	DRB1_0405	DRB1_0801	DRB1_0802	DRB1_0901	DRB1_1101	DRB1_1103	DRB1_1104	DRB1_1106	DRB1_1302	DRB1_1305	DRB1_1501	DRB1_1502	DRB5_0101
	CLRIQSLME	438968	E9L	DRB1_0101	DRB1_0401	DRB1_0402	DRB1_0404	DRB1_0405	DRB1_0408	DRB1_0410	DRB1_0801	DRB1_0806	DRB1_1101	DRB1_1104	DRB1_1106	DRB1_1304	DRB1_1305	DRB1_1501	DRB1_1502	DRB5_0101
	VVYIGSAPG	438998	L3R	DRB1_0101	DRB1_0102	DRB1_0301	DRB1_0401	DRB1_0402	DRB1_0404	DRB1_0405	DRB1_0407	DRB1_0408	DRB1_0410	DRB1_0804	DRB1_0806	DRB1_1104	DRB1_1106	DRB1_1305	DRB1_1501	DRB5_0101
	IVNFFGCNS	439053	A32L	DRB1_0101	DRB1_0102	DRB1_0402	DRB1_0404	DRB1_0408	DRB1_0410	DRB1_0802	DRB1_0804	DRB1_0806	DRB1_1101	DRB1_1102	DRB1_1104	DRB1_1106	DRB1_1301	DRB1_1304	DRB1_1501	DRB1_1502
	LKIALAKGI	439008	I7R	DRB1_0101	DRB1_0102	DRB1_0301	DRB1_0311	DRB1_0402	DRB1_0404	DRB1_0802	DRB1_0804	DRB1_0901	DRB1_1102	DRB1_1104	DRB1_1106	DRB1_1301	DRB1_1302	DRB1_1304	DRB1_1501	DRB5_0101
	IHMIDKLFY	439045	A24R	DRB1_0301	DRB1_0311	DRB1_0801	DRB1_0802	DRB1_0804	DRB1_0806	DRB1_1101	DRB1_1102	DRB1_1104	DRB1_1106	DRB1_1201	DRB1_1301	DRB1_1302	DRB1_1304	DRB1_1305	DRB1_1501	DRB5_0101
	MLMNHVANF	439025	A4L	DRB1_0102	DRB1_0301	DRB1_0311	DRB1_0401	DRB1_0406	DRB1_0801	DRB1_0802	DRB1_0804	DRB1_0806	DRB1_1101	DRB1_1102	DRB1_1104	DRB1_1106	DRB1_1301	DRB1_1302	DRB1_1304	DRB1_1305
	YVYIKTPFD	439021	N3L	DRB1_0101	DRB1_0301	DRB1_0401	DRB1_0404	DRB1_0405	DRB1_0408	DRB1_0410	DRB1_0801	DRB1_0802	DRB1_0806	DRB1_0901	DRB1_1101	DRB1_1103	DRB1_1104	DRB1_1106	DRB1_1304	DRB1_1305
	MLIFNVKSK	439004	I3L	DRB1_0311	DRB1_0402	DRB1_0404	DRB1_0408	DRB1_0801	DRB1_0802	DRB1_0804	DRB1_0806	DRB1_1101	DRB1_1102	DRB1_1104	DRB1_1106	DRB1_1301	DRB1_1302	DRB1_1304	DRB1_1305	DRB5_0101
	LVLKAVKVC	438959	C21R	DRB1_0311	DRB1_0402	DRB1_0801	DRB1_0802	DRB1_0804	DRB1_0806	DRB1_1101	DRB1_1102	DRB1_1104	DRB1_1106	DRB1_1301	DRB1_1302	DRB1_1304	DRB1_1305	DRB1_1501	DRB3_0202	DRB4_0101
	VRAIASMIM	439031	A10L	DRB1_0101	DRB1_0102	DRB1_0301	DRB1_0311	DRB1_0401	DRB1_0402	DRB1_0404	DRB1_0405	DRB1_0408	DRB1_0410	DRB1_1101	DRB1_1104	DRB1_1106	DRB1_1305	DRB1_1501	DRB1_1502	DRB4_0101
	IRIYKTGNP	439013	F5R	DRB1_0301	DRB1_0402	DRB1_0404	DRB1_0405	DRB1_0408	DRB1_0410	DRB1_0801	DRB1_0802	DRB1_0804	DRB1_0806	DRB1_1102	DRB1_1104	DRB1_1106	DRB1_1301	DRB1_1305	DRB1_1501	DRB1_1502
	VHLATPINS	439029	A8L	DRB1_0101	DRB1_0102	DRB1_0301	DRB1_0311	DRB1_0402	DRB1_0404	DRB1_0408	DRB1_0410	DRB1_0802	DRB1_0804	DRB1_1101	DRB1_1102	DRB1_1104	DRB1_1106	DRB1_1301	DRB1_1305	DRB5_0101
	YLRLRHLTQ	439046	A25R	DRB1_0401	DRB1_0405	DRB1_0407	DRB1_0408	DRB1_0801	DRB1_0802	DRB1_0804	DRB1_0806	DRB1_1101	DRB1_1102	DRB1_1103	DRB1_1104	DRB1_1106	DRB1_1302	DRB1_1304	DRB1_1305	DRB5_0101
	VVSNMRKMI	439040	A19R	DRB1_0102	DRB1_0301	DRB1_0311	DRB1_0804	DRB1_0901	DRB1_1101	DRB1_1102	DRB1_1104	DRB1_1106	DRB1_1301	DRB1_1302	DRB1_1304	DRB1_1305	DRB1_1501	DRB3_0101	DRB3_0202	DRB4_0101
	IIVIYPNFS	438981	H1L	DRB1_0101	DRB1_0102	DRB1_0301	DRB1_0311	DRB1_0401	DRB1_0402	DRB1_0404	DRB1_0405	DRB1_0408	DRB1_0410	DRB1_0804	DRB1_1101	DRB1_1102	DRB1_1104	DRB1_1106	DRB1_1301	DRB5_0101
	LLNFMVSVS	439032	A11L	DRB1_0311	DRB1_0402	DRB1_0404	DRB1_0405	DRB1_0408	DRB1_0410	DRB1_0802	DRB1_0804	DRB1_0806	DRB1_1101	DRB1_1102	DRB1_1104	DRB1_1106	DRB1_1301	DRB1_1302	DRB1_1304	DRB1_1501
	LLSLLVIWI	438990	H9R	DRB1_0101	DRB1_0102	DRB1_0301	DRB1_0311	DRB1_0404	DRB1_0408	DRB1_0410	DRB1_0802	DRB1_0804	DRB1_0806	DRB1_1101	DRB1_1104	DRB1_1106	DRB1_1301	DRB1_1305	DRB1_1501	DRB1_1502
	LGIIITVGM	439036	A15L	DRB1_0101	DRB1_0102	DRB1_0301	DRB1_0311	DRB1_0401	DRB1_0402	DRB1_0404	DRB1_0405	DRB1_0408	DRB1_0410	DRB1_0801	DRB1_0806	DRB1_1104	DRB1_1106	DRB1_1301	DRB1_1304	DRB1_1305
	YYIHPILMA	439025	A4L	DRB1_0101	DRB1_0311	DRB1_0401	DRB1_0402	DRB1_0408	DRB1_0802	DRB1_1101	DRB1_1102	DRB1_1103	DRB1_1104	DRB1_1106	DRB1_1301	DRB1_1302	DRB1_1304	DRB1_1305	DRB1_1501	DRB1_1502
	VVIKIIFNS	438978	K6L	DRB1_0301	DRB1_0311	DRB1_0402	DRB1_0404	DRB1_0801	DRB1_0802	DRB1_0804	DRB1_0806	DRB1_1101	DRB1_1102	DRB1_1104	DRB1_1106	DRB1_1301	DRB1_1302	DRB1_1304	DRB1_1305	DRB1_1501
	IRLELVNLI	439009	F1R	DRB1_0101	DRB1_0102	DRB1_0301	DRB1_0311	DRB1_0401	DRB1_0402	DRB1_0404	DRB1_0405	DRB1_0408	DRB1_0410	DRB1_0804	DRB1_1102	DRB1_1301	DRB1_1302	DRB1_1304	DRB1_1501	DRB1_1502
	IIFFIVLIL	438974	K2L	DRB1_0402	DRB1_0404	DRB1_0405	DRB1_0408	DRB1_0410	DRB1_0801	DRB1_0806	DRB1_1102	DRB1_1103	DRB1_1104	DRB1_1106	DRB1_1301	DRB1_1302	DRB1_1304	DRB1_1501	DRB1_1502	DRB4_0101
	LVLYAKSQS	438920	D5L	DRB1_0301	DRB1_0311	DRB1_0801	DRB1_0802	DRB1_0804	DRB1_0806	DRB1_0901	DRB1_1101	DRB1_1102	DRB1_1104	DRB1_1106	DRB1_1301	DRB1_1302	DRB1_1304	DRB1_1305	DRB1_1501	DRB1_1502
	YQILQNLFD	438983	H2R	DRB1_0101	DRB1_0401	DRB1_0402	DRB1_0404	DRB1_0405	DRB1_0408	DRB1_0410	DRB1_0801	DRB1_0802	DRB1_0901	DRB1_1101	DRB1_1104	DRB1_1106	DRB1_1302	DRB1_1304	DRB1_1305	DRB1_1502
	VVKLTAVCM	438997	L2R	DRB1_0101	DRB1_0102	DRB1_0301	DRB1_0401	DRB1_0404	DRB1_0405	DRB1_0408	DRB1_0410	DRB1_0806	DRB1_1102	DRB1_1103	DRB1_1104	DRB1_1106	DRB1_1301	DRB1_1302	DRB1_1304	DRB1_1305
	CQYLIKHKS	439003	I2R	DRB1_0101	DRB1_0102	DRB1_0301	DRB1_0311	DRB1_0801	DRB1_0802	DRB1_0804	DRB1_0806	DRB1_1101	DRB1_1102	DRB1_1104	DRB1_1106	DRB1_1301	DRB1_1302	DRB1_1304	DRB1_1305	DRB5_0101
	YIYIASFCC	438955	C17L	DRB1_0101	DRB1_0102	DRB1_0401	DRB1_0402	DRB1_0404	DRB1_0405	DRB1_0408	DRB1_0802	DRB1_0901	DRB1_1101	DRB1_1104	DRB1_1106	DRB1_1302	DRB1_1305	DRB1_1501	DRB1_1502	DRB5_0101
	LMRMERKLS	473688	L6R	DRB1_0301	DRB1_0311	DRB1_0801	DRB1_0802	DRB1_0804	DRB1_0806	DRB1_1101	DRB1_1102	DRB1_1104	DRB1_1106	DRB1_1301	DRB1_1302	DRB1_1304	DRB1_1305	DRB1_1501	DRB4_0101	DRB5_0101
	IVIFVKRLG	438981	H1L	DRB1_0102	DRB1_0301	DRB1_0801	DRB1_0802	DRB1_0804	DRB1_0806	DRB1_1101	DRB1_1102	DRB1_1104	DRB1_1106	DRB1_1301	DRB1_1302	DRB1_1304	DRB1_1305	DRB1_1501	DRB1_1502	DRB3_0101
	IVINIIEQA	439033	A12R	DRB1_0101	DRB1_0102	DRB1_0301	DRB1_0311	DRB1_0401	DRB1_0404	DRB1_0406	DRB1_0408	DRB1_0410	DRB1_0804	DRB1_1101	DRB1_1102	DRB1_1104	DRB1_1106	DRB1_1301	DRB1_1302	DRB1_1304
	MRTLLIRYI	438934	P1L	DRB1_0101	DRB1_0102	DRB1_0402	DRB1_0404	DRB1_0408	DRB1_0802	DRB1_0804	DRB1_0806	DRB1_1101	DRB1_1102	DRB1_1104	DRB1_1106	DRB1_1301	DRB1_1302	DRB1_1304	DRB5_0101
	FRYMSSEPI	439009	F1R	DRB1_0101	DRB1_0102	DRB1_0311	DRB1_0401	DRB1_0402	DRB1_0404	DRB1_0405	DRB1_0408	DRB1_0410	DRB1_0802	DRB1_1101	DRB1_1302	DRB1_1305	DRB1_1501	DRB1_1502	DRB5_0101
	VIILAISAL	439003	I2R	DRB1_0101	DRB1_0102	DRB1_0301	DRB1_0311	DRB1_0404	DRB1_0405	DRB1_0408	DRB1_0410	DRB1_0806	DRB1_1104	DRB1_1106	DRB1_1301	DRB1_1304	DRB1_1501	DRB1_1502	DRB4_0101
	LVTLITVRH	438999	L4R	DRB1_0101	DRB1_0102	DRB1_0311	DRB1_0401	DRB1_0402	DRB1_0404	DRB1_0405	DRB1_0408	DRB1_0410	DRB1_0801	DRB1_0806	DRB1_1101	DRB1_1102	DRB1_1104	DRB1_1106	DRB1_1304
	FKYFINRIQ	439014	F6R	DRB1_0402	DRB1_0404	DRB1_0405	DRB1_0407	DRB1_0408	DRB1_0410	DRB1_0801	DRB1_0802	DRB1_0901	DRB1_1101	DRB1_1102	DRB1_1201	DRB1_1302	DRB1_1304	DRB1_1502	DRB3_0101
	VGFRPTLVS	439025	A4L	DRB1_0311	DRB1_0402	DRB1_0404	DRB1_0801	DRB1_0802	DRB1_0804	DRB1_0806	DRB1_1101	DRB1_1102	DRB1_1104	DRB1_1106	DRB1_1301	DRB1_1302	DRB1_1304	DRB1_1305	DRB1_1501
	LVISKIPEL	438979	K7L	DRB1_0101	DRB1_0102	DRB1_0301	DRB1_0311	DRB1_0401	DRB1_0806	DRB1_0901	DRB1_1101	DRB1_1102	DRB1_1104	DRB1_1106	DRB1_1301	DRB1_1304	DRB1_1305	DRB1_1501	DRB1_1502
	ITMYDKILS	438965	E6R	DRB1_0301	DRB1_0311	DRB1_0801	DRB1_0802	DRB1_0804	DRB1_0806	DRB1_1101	DRB1_1102	DRB1_1104	DRB1_1106	DRB1_1301	DRB1_1302	DRB1_1304	DRB1_1305	DRB1_1501	DRB1_1502
	LVYFSTQQN	439070	A49R	DRB1_0102	DRB1_0402	DRB1_0404	DRB1_0405	DRB1_0408	DRB1_0410	DRB1_0801	DRB1_0804	DRB1_0806	DRB1_1102	DRB1_1104	DRB1_1106	DRB1_1301	DRB1_1302	DRB1_1304	DRB1_1501
	MRHLSLAGL	473688	L6R	DRB1_0101	DRB1_0102	DRB1_0404	DRB1_0410	DRB1_0801	DRB1_0802	DRB1_0804	DRB1_0806	DRB1_1101	DRB1_1102	DRB1_1104	DRB1_1106	DRB1_1301	DRB1_1304	DRB1_1305	DRB1_1501
	IKILISRAY	438978	K6L	DRB1_0101	DRB1_0102	DRB1_0402	DRB1_0404	DRB1_0405	DRB1_0410	DRB1_0806	DRB1_1102	DRB1_1104	DRB1_1106	DRB1_1201	DRB1_1301	DRB1_1302	DRB1_1304	DRB1_1305	DRB5_0101
	IYNISKKFS	439021	N3L	DRB1_0301	DRB1_0311	DRB1_0801	DRB1_0802	DRB1_0804	DRB1_0806	DRB1_1101	DRB1_1102	DRB1_1104	DRB1_1106	DRB1_1201	DRB1_1301	DRB1_1302	DRB1_1304	DRB1_1305	DRB5_0101
	LLIMESFAY	438978	K6L	DRB1_0101	DRB1_0102	DRB1_0301	DRB1_0402	DRB1_0404	DRB1_0405	DRB1_0408	DRB1_0410	DRB1_0806	DRB1_1102	DRB1_1301	DRB1_1302	DRB1_1304	DRB1_1501	DRB1_1502	DRB5_0101
	LVSQLSVLS	439046	A25R	DRB1_0101	DRB1_0102	DRB1_0301	DRB1_0311	DRB1_0401	DRB1_0402	DRB1_0404	DRB1_0405	DRB1_0408	DRB1_0410	DRB1_1102	DRB1_1104	DRB1_1106	DRB1_1301	DRB1_1302	DRB1_1304
	LIAMENLKA	439032	A11L	DRB1_0101	DRB1_0102	DRB1_0401	DRB1_0402	DRB1_0404	DRB1_0405	DRB1_0408	DRB1_0410	DRB1_0804	DRB1_1101	DRB1_1102	DRB1_1103	DRB1_1104	DRB1_1106	DRB1_1501	DRB1_1502
	LKSQESYYQ	439026	A5L	DRB1_0101	DRB1_0102	DRB1_0401	DRB1_0402	DRB1_0404	DRB1_0405	DRB1_0408	DRB1_0410	DRB1_1101	DRB1_1102	DRB1_1104	DRB1_1106	DRB1_1301	DRB1_1302	DRB1_1304	DRB5_0101
	LLNILTELG	438956	C18L	DRB1_0301	DRB1_0311	DRB1_0401	DRB1_0402	DRB1_0404	DRB1_0405	DRB1_0408	DRB1_0410	DRB1_1101	DRB1_1104	DRB1_1106	DRB1_1301	DRB1_1302	DRB1_1304	DRB1_1305	DRB5_0101
	LFILKIFVK	439033	A12R	DRB1_0301	DRB1_0404	DRB1_0405	DRB1_0408	DRB1_0410	DRB1_0802	DRB1_0804	DRB1_1101	DRB1_1102	DRB1_1104	DRB1_1106	DRB1_1301	DRB1_1302	DRB1_1304	DRB1_1305	DRB5_0101
	LFINDPFIK	439021	N3L	DRB1_0101	DRB1_0102	DRB1_0301	DRB1_0311	DRB1_0402	DRB1_0404	DRB1_0804	DRB1_1101	DRB1_1102	DRB1_1104	DRB1_1106	DRB1_1301	DRB1_1302	DRB1_1304	DRB3_0101	DRB5_0101
	ILFMGKVES	438940	C2L	DRB1_0102	DRB1_0301	DRB1_0311	DRB1_0404	DRB1_0801	DRB1_0802	DRB1_0804	DRB1_0806	DRB1_1101	DRB1_1102	DRB1_1104	DRB1_1106	DRB1_1301	DRB1_1302	DRB1_1304	DRB1_1305
	VVFAPPNIG	439025	A4L	DRB1_0101	DRB1_0102	DRB1_0301	DRB1_0311	DRB1_0402	DRB1_0404	DRB1_0405	DRB1_0408	DRB1_0410	DRB1_0806	DRB1_1102	DRB1_1301	DRB1_1302	DRB1_1304	DRB4_0101	DRB5_0101
	MKIFYKHIH	439053	A32L	DRB1_0311	DRB1_0801	DRB1_0802	DRB1_0804	DRB1_0806	DRB1_1101	DRB1_1102	DRB1_1104	DRB1_1106	DRB1_1301	DRB1_1302	DRB1_1304	DRB1_1305	DRB1_1501	DRB1_1502	DRB3_0101
	FINFFNLLA	439032	A11L	DRB1_0101	DRB1_0102	DRB1_0401	DRB1_0402	DRB1_0404	DRB1_0405	DRB1_0407	DRB1_0408	DRB1_0410	DRB1_1101	DRB1_1104	DRB1_1106	DRB1_1302	DRB1_1305	DRB1_1501	DRB1_1502
	LVSQFAYGS	438979	K7L	DRB1_0101	DRB1_0102	DRB1_0301	DRB1_0311	DRB1_0401	DRB1_0402	DRB1_0404	DRB1_0408	DRB1_0410	DRB1_1102	DRB1_1104	DRB1_1106	DRB1_1301	DRB1_1302	DRB1_1304	DRB5_0101
	ILLSTTRFQ	439025	A4L	DRB1_0311	DRB1_0401	DRB1_0402	DRB1_0404	DRB1_0405	DRB1_0408	DRB1_0410	DRB1_0804	DRB1_0806	DRB1_1102	DRB1_1104	DRB1_1106	DRB1_1201	DRB1_1301	DRB1_1302	DRB1_1304
	ILISLTNEI	438981	H1L	DRB1_0101	DRB1_0102	DRB1_0301	DRB1_0311	DRB1_0401	DRB1_0402	DRB1_0404	DRB1_0405	DRB1_0408	DRB1_0410	DRB1_0901	DRB1_1102	DRB1_1301	DRB1_1302	DRB1_1304	DRB1_1501
	LVLKDINGV	439074	J4R	DRB1_0301	DRB1_0311	DRB1_0402	DRB1_0404	DRB1_0801	DRB1_0802	DRB1_0804	DRB1_0806	DRB1_1102	DRB1_1104	DRB1_1106	DRB1_1301	DRB1_1302	DRB1_1304	DRB1_1501	DRB1_1502
	YFMLRTVYC	438998	L3R	DRB1_0101	DRB1_0102	DRB1_0401	DRB1_0402	DRB1_0404	DRB1_0405	DRB1_0408	DRB1_0410	DRB1_0802	DRB1_1101	DRB1_1103	DRB1_1104	DRB1_1106	DRB1_1302	DRB1_1305	DRB1_1502
	IVRFFRNNM	438999	L4R	DRB1_0102	DRB1_0301	DRB1_0311	DRB1_0801	DRB1_0804	DRB1_0806	DRB1_1101	DRB1_1102	DRB1_1104	DRB1_1106	DRB1_1301	DRB1_1302	DRB1_1304	DRB1_1305	DRB1_1501	DRB1_1502
	LLNVQTLIS	439028	A7L	DRB1_0301	DRB1_0311	DRB1_0401	DRB1_0402	DRB1_0404	DRB1_0405	DRB1_0408	DRB1_0410	DRB1_0802	DRB1_0804	DRB1_0806	DRB1_1101	DRB1_1102	DRB1_1104	DRB1_1106	DRB1_1305
	IIVINIIEQ	439033	A12R	DRB1_0311	DRB1_0401	DRB1_0402	DRB1_0404	DRB1_0405	DRB1_0408	DRB1_0410	DRB1_0801	DRB1_0802	DRB1_0804	DRB1_0806	DRB1_1101	DRB1_1104	DRB1_1106	DRB1_1305	DRB5_0101
	LFSYGTLII	438980	K8R	DRB1_0402	DRB1_0404	DRB1_0408	DRB1_0410	DRB1_0801	DRB1_0802	DRB1_0804	DRB1_0806	DRB1_1102	DRB1_1104	DRB1_1106	DRB1_1301	DRB1_1302	DRB1_1305	DRB1_1501	DRB1_1502
	YRILPMIIG	438988	H7L	DRB1_0101	DRB1_0102	DRB1_0401	DRB1_0405	DRB1_0408	DRB1_0410	DRB1_0801	DRB1_0802	DRB1_1101	DRB1_1104	DRB1_1106	DRB1_1302	DRB1_1305	DRB1_1501	DRB1_1502	DRB5_0101
	YLKIGTLLV	439013	F5R	DRB1_0101	DRB1_0401	DRB1_0402	DRB1_0404	DRB1_0405	DRB1_0408	DRB1_0410	DRB1_0802	DRB1_1101	DRB1_1103	DRB1_1104	DRB1_1106	DRB1_1201	DRB1_1305	DRB1_1502	DRB5_0101
	VVSLDKPFM	438998	L3R	DRB1_0101	DRB1_0102	DRB1_0301	DRB1_0311	DRB1_0802	DRB1_0804	DRB1_0806	DRB1_1101	DRB1_1102	DRB1_1104	DRB1_1106	DRB1_1301	DRB1_1302	DRB1_1304	DRB1_1305	DRB4_0101
	IVALRSLED	439045	A24R	DRB1_0101	DRB1_0102	DRB1_0401	DRB1_0404	DRB1_0405	DRB1_0408	DRB1_0410	DRB1_0801	DRB1_0806	DRB1_1101	DRB1_1103	DRB1_1104	DRB1_1106	DRB1_1304	DRB1_1305	DRB1_1501
	CKSRNTTPM	438963	E4L	DRB1_0301	DRB1_0402	DRB1_0405	DRB1_0408	DRB1_0410	DRB1_0801	DRB1_0802	DRB1_0804	DRB1_0806	DRB1_1103	DRB1_1301	DRB1_1302	DRB1_1304	DRB1_1501	DRB1_1502	DRB3_0101
	LVSSSVKHI	439013	F5R	DRB1_0101	DRB1_0102	DRB1_0301	DRB1_0311	DRB1_0401	DRB1_0402	DRB1_0901	DRB1_1101	DRB1_1102	DRB1_1104	DRB1_1106	DRB1_1301	DRB1_1302	DRB1_1304	DRB1_1305	DRB4_0101
	LYFNNIMSQ	438952	C14L	DRB1_0301	DRB1_0311	DRB1_0401	DRB1_0402	DRB1_0404	DRB1_0406	DRB1_0410	DRB1_0802	DRB1_0804	DRB1_0806	DRB1_1101	DRB1_1102	DRB1_1104	DRB1_1106	DRB1_1304	DRB3_0101
	VKIRTKIPL	439009	F1R	DRB1_0301	DRB1_0311	DRB1_0801	DRB1_0802	DRB1_0804	DRB1_0806	DRB1_1101	DRB1_1102	DRB1_1104	DRB1_1106	DRB1_1301	DRB1_1302	DRB1_1304	DRB1_1305	DRB1_1501	DRB1_1502
	LISVIVLVC	439084	B6R	DRB1_0311	DRB1_0402	DRB1_0404	DRB1_0408	DRB1_0801	DRB1_0802	DRB1_0804	DRB1_0806	DRB1_1101	DRB1_1102	DRB1_1104	DRB1_1106	DRB1_1301	DRB1_1305	DRB1_1501	DRB4_0101
	YRLNFRRDA	438940	C2L	DRB1_0101	DRB1_0311	DRB1_0801	DRB1_0802	DRB1_0804	DRB1_0901	DRB1_1101	DRB1_1102	DRB1_1104	DRB1_1106	DRB1_1201	DRB1_1301	DRB1_1302	DRB1_1304	DRB1_1305	DRB1_1502
	CRGKKTKLI	439046	A25R	DRB1_0401	DRB1_0402	DRB1_0408	DRB1_0801	DRB1_0802	DRB1_0804	DRB1_0806	DRB1_1101	DRB1_1102	DRB1_1104	DRB1_1106	DRB1_1301	DRB1_1302	DRB1_1304	DRB1_1305	DRB3_0101
	VRHIWFMTI	439014	F6R	DRB1_0101	DRB1_0102	DRB1_0301	DRB1_0311	DRB1_0401	DRB1_0404	DRB1_0408	DRB1_0410	DRB1_1101	DRB1_1104	DRB1_1106	DRB1_1305	DRB1_1501	DRB1_1502	DRB3_0101	DRB5_0101
	LVVLGKVTI	439055	A34R	DRB1_0101	DRB1_0102	DRB1_0301	DRB1_0311	DRB1_0802	DRB1_0804	DRB1_0806	DRB1_1101	DRB1_1102	DRB1_1104	DRB1_1106	DRB1_1301	DRB1_1302	DRB1_1304	DRB1_1305	DRB1_1501
	IISILTMSI	439067	A46R	DRB1_0102	DRB1_0301	DRB1_0311	DRB1_0401	DRB1_0402	DRB1_0404	DRB1_0405	DRB1_0408	DRB1_0410	DRB1_1101	DRB1_1104	DRB1_1106	DRB1_1305	DRB1_1501	DRB1_1502	DRB4_0101
	VRWCSTSNH	439011	F2R	DRB1_0102	DRB1_0301	DRB1_0311	DRB1_0401	DRB1_0402	DRB1_0404	DRB1_0405	DRB1_0408	DRB1_0410	DRB1_0801	DRB1_0804	DRB1_0806	DRB1_1102	DRB1_1104	DRB1_1106	DRB1_1304
	FNAIETMPC	438946	C8L	DRB1_0101	DRB1_0102	DRB1_0311	DRB1_0401	DRB1_0402	DRB1_0404	DRB1_0405	DRB1_0407	DRB1_0408	DRB1_0410	DRB1_0802	DRB1_1101	DRB1_1104	DRB1_1106	DRB1_1305	DRB1_1502
	VVWKAIIES	438976	K4L	DRB1_0301	DRB1_0311	DRB1_0402	DRB1_0801	DRB1_0802	DRB1_0804	DRB1_0806	DRB1_1101	DRB1_1102	DRB1_1104	DRB1_1106	DRB1_1301	DRB1_1302	DRB1_1304	DRB1_1305	DRB1_1501
	LVNIKTYET	438968	E9L	DRB1_0101	DRB1_0102	DRB1_0301	DRB1_0401	DRB1_0402	DRB1_0404	DRB1_0405	DRB1_0408	DRB1_0410	DRB1_1101	DRB1_1104	DRB1_1106	DRB1_1305	DRB1_1501	DRB1_1502	DRB5_0101
	YNISKKFSA	439021	N3L	DRB1_0101	DRB1_0301	DRB1_0311	DRB1_0801	DRB1_0802	DRB1_0901	DRB1_1101	DRB1_1102	DRB1_1104	DRB1_1106	DRB1_1301	DRB1_1302	DRB1_1304	DRB1_1305	DRB1_1502	DRB5_0101
	IKLIEPVNA	439009	F1R	DRB1_0101	DRB1_0102	DRB1_0301	DRB1_0311	DRB1_0401	DRB1_0402	DRB1_0404	DRB1_0405	DRB1_0408	DRB1_0410	DRB1_0804	DRB1_1101	DRB1_1102	DRB1_1104	DRB1_1106	DRB5_0101
	IRASGSYIS	438976	K4L	DRB1_0101	DRB1_0102	DRB1_0301	DRB1_0311	DRB1_0401	DRB1_0402	DRB1_0404	DRB1_0405	DRB1_0408	DRB1_0410	DRB1_1102	DRB1_1104	DRB1_1106	DRB1_1301	DRB1_1501	DRB5_0101
	IRRSLSYDM	439046	A25R	DRB1_0101	DRB1_0102	DRB1_0301	DRB1_0401	DRB1_0402	DRB1_0404	DRB1_0405	DRB1_0408	DRB1_0410	DRB1_1301	DRB1_1304	DRB1_1501	DRB1_1502	DRB3_0101	DRB5_0101
	VINQMVNTV	439030	A9R	DRB1_0101	DRB1_0102	DRB1_0301	DRB1_0311	DRB1_0401	DRB1_0402	DRB1_0404	DRB1_0405	DRB1_0408	DRB1_0410	DRB1_1102	DRB1_1301	DRB1_1302	DRB1_1304	DRB4_0101
	ILVCYILYI	439059	A38R	DRB1_0101	DRB1_0102	DRB1_0301	DRB1_0311	DRB1_0402	DRB1_0404	DRB1_1101	DRB1_1102	DRB1_1104	DRB1_1106	DRB1_1301	DRB1_1302	DRB1_1305	DRB1_1501	DRB1_1502
	IVNYANLNG	439033	A12R	DRB1_0402	DRB1_0404	DRB1_0405	DRB1_0408	DRB1_0410	DRB1_0801	DRB1_0802	DRB1_0804	DRB1_0806	DRB1_1301	DRB1_1302	DRB1_1304	DRB1_1305	DRB1_1501	DRB1_1502
	YKIVESAST	439027	A6R	DRB1_0101	DRB1_0102	DRB1_0401	DRB1_0404	DRB1_0405	DRB1_0407	DRB1_0408	DRB1_0410	DRB1_0801	DRB1_0802	DRB1_0901	DRB1_1101	DRB1_1305	DRB1_1502	DRB5_0101
	YRLKSSQTI	439053	A32L	DRB1_0101	DRB1_0401	DRB1_0402	DRB1_0405	DRB1_0408	DRB1_0801	DRB1_0802	DRB1_0804	DRB1_0806	DRB1_0901	DRB1_1102	DRB1_1302	DRB1_1502	DRB3_0202	DRB5_0101
	LFVFDCLYF	439074	J4R	DRB1_0101	DRB1_0102	DRB1_0402	DRB1_0404	DRB1_0410	DRB1_1101	DRB1_1102	DRB1_1104	DRB1_1106	DRB1_1301	DRB1_1302	DRB1_1304	DRB1_1305	DRB1_1501	DRB1_1502
	YIMLSNGYS	439014	F6R	DRB1_0101	DRB1_0401	DRB1_0404	DRB1_0405	DRB1_0408	DRB1_0410	DRB1_0801	DRB1_0802	DRB1_0804	DRB1_1101	DRB1_1104	DRB1_1106	DRB1_1305	DRB1_1502	DRB5_0101
	YIVVNPMKM	439025	A4L	DRB1_0101	DRB1_0301	DRB1_0405	DRB1_0408	DRB1_0801	DRB1_0802	DRB1_1101	DRB1_1103	DRB1_1104	DRB1_1106	DRB1_1201	DRB1_1302	DRB1_1305	DRB1_1502	DRB5_0101
	MVCHRILTY	439046	A25R	DRB1_0301	DRB1_0311	DRB1_0401	DRB1_0402	DRB1_1101	DRB1_1102	DRB1_1103	DRB1_1104	DRB1_1106	DRB1_1301	DRB1_1302	DRB1_1304	DRB1_1305	DRB1_1501	DRB1_1502
	IPLMKRLTS	438981	H1L	DRB1_0311	DRB1_0801	DRB1_0802	DRB1_0804	DRB1_0806	DRB1_1101	DRB1_1102	DRB1_1104	DRB1_1106	DRB1_1301	DRB1_1302	DRB1_1304	DRB1_1305	DRB1_1501	DRB1_1502
	LQLFDIARL	438961	E2L	DRB1_0102	DRB1_0404	DRB1_0408	DRB1_0410	DRB1_0801	DRB1_0804	DRB1_0806	DRB1_1102	DRB1_1104	DRB1_1106	DRB1_1301	DRB1_1302	DRB1_1304	DRB1_1501	DRB1_1502
	IKNIGNTKS	438963	E4L	DRB1_0101	DRB1_0102	DRB1_0301	DRB1_0311	DRB1_0401	DRB1_0402	DRB1_0404	DRB1_0405	DRB1_0408	DRB1_0410	DRB1_1104	DRB1_1106	DRB1_1201	DRB1_1501	DRB1_1502
	LGIVCKLMI	439093	B15L	DRB1_0102	DRB1_0301	DRB1_0311	DRB1_0802	DRB1_0804	DRB1_0806	DRB1_1101	DRB1_1102	DRB1_1104	DRB1_1106	DRB1_1301	DRB1_1302	DRB1_1305	DRB1_1501	DRB1_1502
	YTTMDTLIA	439013	F5R	DRB1_0101	DRB1_0401	DRB1_0402	DRB1_0404	DRB1_0405	DRB1_0407	DRB1_0408	DRB1_0410	DRB1_0802	DRB1_1101	DRB1_1103	DRB1_1104	DRB1_1106	DRB1_1305	DRB1_1502
	VRINFKGGY	439016	F8L	DRB1_0301	DRB1_0311	DRB1_0406	DRB1_0801	DRB1_0802	DRB1_0804	DRB1_0806	DRB1_1101	DRB1_1102	DRB1_1104	DRB1_1106	DRB1_1301	DRB1_1302	DRB1_1304	DRB1_1305
	YRQLPTKTR	438943	C5L	DRB1_0101	DRB1_0401	DRB1_0405	DRB1_0408	DRB1_0801	DRB1_0802	DRB1_1101	DRB1_1102	DRB1_1104	DRB1_1106	DRB1_1201	DRB1_1301	DRB1_1302	DRB1_1305	DRB5_0101
	CLPVSTAYH	438955	C17L	DRB1_0401	DRB1_0402	DRB1_0404	DRB1_0405	DRB1_0408	DRB1_0410	DRB1_0801	DRB1_0802	DRB1_0804	DRB1_0806	DRB1_1101	DRB1_1104	DRB1_1106	DRB1_1305	DRB5_0101
	VIINSTSIF	439046	A25R	DRB1_0101	DRB1_0102	DRB1_0301	DRB1_0311	DRB1_0401	DRB1_0402	DRB1_0404	DRB1_0405	DRB1_0408	DRB1_0410	DRB1_1301	DRB1_1302	DRB1_1304	DRB1_1305	DRB4_0101
	CLYFNNIMS	438952	C14L	DRB1_0101	DRB1_0102	DRB1_0401	DRB1_0402	DRB1_0404	DRB1_0405	DRB1_0408	DRB1_0410	DRB1_0802	DRB1_1101	DRB1_1104	DRB1_1106	DRB1_1305	DRB1_1501	DRB1_1502
	YNLLQRGRL	439027	A6R	DRB1_0101	DRB1_0801	DRB1_0802	DRB1_0804	DRB1_0806	DRB1_0901	DRB1_1101	DRB1_1104	DRB1_1106	DRB1_1302	DRB1_1305	DRB1_1501	DRB1_1502	DRB4_0101	DRB5_0101
	IVIYPNFSK	438981	H1L	DRB1_0402	DRB1_0404	DRB1_0408	DRB1_0410	DRB1_0801	DRB1_0802	DRB1_0804	DRB1_0806	DRB1_1102	DRB1_1301	DRB1_1302	DRB1_1304	DRB1_1501	DRB1_1502	DRB5_0101
	YILKDKIKS	438979	K7L	DRB1_0301	DRB1_0311	DRB1_0801	DRB1_0802	DRB1_0804	DRB1_0806	DRB1_1101	DRB1_1102	DRB1_1103	DRB1_1104	DRB1_1106	DRB1_1301	DRB1_1302	DRB1_1304	DRB1_1305
	IVPLSKALE	473688	L6R	DRB1_0301	DRB1_0311	DRB1_0410	DRB1_0801	DRB1_0802	DRB1_0804	DRB1_0806	DRB1_1101	DRB1_1102	DRB1_1104	DRB1_1106	DRB1_1301	DRB1_1302	DRB1_1304	DRB1_1305
	LNIFMTLVP	439028	A7L	DRB1_0402	DRB1_0404	DRB1_0405	DRB1_0408	DRB1_0410	DRB1_1101	DRB1_1102	DRB1_1104	DRB1_1106	DRB1_1301	DRB1_1302	DRB1_1304	DRB1_1305	DRB1_1501	DRB1_1502
	LKAYFTAKI	438973	K1L	DRB1_0402	DRB1_0404	DRB1_0405	DRB1_0408	DRB1_0410	DRB1_0801	DRB1_0802	DRB1_0804	DRB1_0806	DRB1_0901	DRB1_1102	DRB1_1301	DRB1_1302	DRB1_1501	DRB1_1502
	YVLPQSMVF	438968	E9L	DRB1_0101	DRB1_0401	DRB1_0402	DRB1_0404	DRB1_0405	DRB1_0408	DRB1_0901	DRB1_1101	DRB1_1103	DRB1_1302	DRB1_1305	DRB1_1501	DRB1_1502	DRB4_0101	DRB5_0101
	MRIKNTVND	439003	I2R	DRB1_0301	DRB1_0311	DRB1_0402	DRB1_0404	DRB1_0405	DRB1_0410	DRB1_0801	DRB1_0802	DRB1_0804	DRB1_0806	DRB1_1102	DRB1_1103	DRB1_1301	DRB1_1302	DRB1_1304
	VMIVKKKES	439029	A8L	DRB1_0301	DRB1_0311	DRB1_0801	DRB1_0802	DRB1_0804	DRB1_0806	DRB1_1101	DRB1_1102	DRB1_1104	DRB1_1106	DRB1_1301	DRB1_1302	DRB1_1304	DRB1_1305	DRB5_0101
	FMYIESIKV	439043	A21R	DRB1_0101	DRB1_0102	DRB1_0401	DRB1_0402	DRB1_0404	DRB1_0405	DRB1_0408	DRB1_0410	DRB1_1101	DRB1_1104	DRB1_1106	DRB1_1305	DRB1_1501	DRB1_1502	DRB5_0101
	LIIFGKPYC	438984	H4L	DRB1_0301	DRB1_0801	DRB1_0802	DRB1_0804	DRB1_0806	DRB1_1101	DRB1_1102	DRB1_1104	DRB1_1106	DRB1_1301	DRB1_1302	DRB1_1304	DRB1_1305	DRB1_1501	DRB1_1502
	LFIMFMLIF	439004	I3L	DRB1_0101	DRB1_0102	DRB1_0402	DRB1_0410	DRB1_0804	DRB1_0806	DRB1_1101	DRB1_1104	DRB1_1106	DRB1_1301	DRB1_1302	DRB1_1305	DRB1_1501	DRB1_1502	DRB5_0101
	LRITNKCMS	438951	C13L	DRB1_0301	DRB1_0311	DRB1_0801	DRB1_0802	DRB1_0804	DRB1_0806	DRB1_1101	DRB1_1102	DRB1_1104	DRB1_1106	DRB1_1301	DRB1_1302	DRB1_1304	DRB1_1305	DRB5_0101
	IRTKIPLSK	439009	F1R	DRB1_0311	DRB1_0402	DRB1_0801	DRB1_0802	DRB1_0804	DRB1_0806	DRB1_1101	DRB1_1102	DRB1_1104	DRB1_1106	DRB1_1301	DRB1_1302	DRB1_1304	DRB1_1305	DRB5_0101
	WVPLTNNYM	438920	D5L	DRB1_0101	DRB1_0102	DRB1_0401	DRB1_0402	DRB1_0404	DRB1_0405	DRB1_0408	DRB1_0410	DRB1_1101	DRB1_1301	DRB1_1302	DRB1_1305	DRB1_1501	DRB1_1502	DRB5_0101
	MNIMYDMAS	438943	C5L	DRB1_0401	DRB1_0402	DRB1_0404	DRB1_0405	DRB1_0408	DRB1_0410	DRB1_0802	DRB1_0804	DRB1_1101	DRB1_1102	DRB1_1104	DRB1_1106	DRB1_1305	DRB1_1501	DRB1_1502
	IGYMVKNVQ	439021	N3L	DRB1_0311	DRB1_0404	DRB1_0408	DRB1_0410	DRB1_0801	DRB1_0802	DRB1_0804	DRB1_0806	DRB1_1101	DRB1_1102	DRB1_1104	DRB1_1106	DRB1_1301	DRB1_1302	DRB1_1304
	FGGFSTLDK	438980	K8R	DRB1_0401	DRB1_0402	DRB1_0404	DRB1_0405	DRB1_0408	DRB1_0802	DRB1_1101	DRB1_1103	DRB1_1104	DRB1_1106	DRB1_1201	DRB1_1302	DRB1_1305	DRB1_1502	DRB5_0101
	MVMCIQMKY	438961	E2L	DRB1_0102	DRB1_0301	DRB1_0311	DRB1_0410	DRB1_0804	DRB1_0806	DRB1_1101	DRB1_1102	DRB1_1104	DRB1_1106	DRB1_1301	DRB1_1302	DRB1_1304	DRB1_1305	DRB1_1501
	FRRLRKGSI	439017	F9R	DRB1_0101	DRB1_0102	DRB1_0301	DRB1_0801	DRB1_0802	DRB1_0804	DRB1_0806	DRB1_1101	DRB1_1104	DRB1_1106	DRB1_1302	DRB1_1305	DRB1_1502	DRB3_0101	DRB5_0101
	FRRRKRMGF	439046	A25R	DRB1_0301	DRB1_0801	DRB1_0802	DRB1_0804	DRB1_0806	DRB1_1101	DRB1_1102	DRB1_1104	DRB1_1106	DRB1_1301	DRB1_1302	DRB1_1304	DRB1_1305	DRB1_1501	DRB1_1502
	VLLNNRWIM	439043	A21R	DRB1_0301	DRB1_0804	DRB1_0806	DRB1_1101	DRB1_1102	DRB1_1104	DRB1_1106	DRB1_1301	DRB1_1302	DRB1_1304	DRB1_1305	DRB1_1501	DRB3_0101	DRB3_0202	DRB4_0101
	LLQRGRLPL	439027	A6R	DRB1_0801	DRB1_0802	DRB1_0804	DRB1_0806	DRB1_1102	DRB1_1103	DRB1_1104	DRB1_1106	DRB1_1301	DRB1_1302	DRB1_1304	DRB1_1305	DRB1_1501	DRB1_1502	DRB3_0202
	MRSNFSLTK	439013	F5R	DRB1_0102	DRB1_0311	DRB1_0401	DRB1_0402	DRB1_0404	DRB1_0408	DRB1_0804	DRB1_1101	DRB1_1102	DRB1_1104	DRB1_1106	DRB1_1301	DRB1_1305	DRB1_1501	DRB5_0101
	IYNMLVNSK	439017	F9R	DRB1_0311	DRB1_0401	DRB1_0402	DRB1_0404	DRB1_0405	DRB1_0408	DRB1_0410	DRB1_0802	DRB1_0804	DRB1_1102	DRB1_1104	DRB1_1106	DRB1_1301	DRB1_1302	DRB5_0101
	VVISDLFPS	438999	L4R	DRB1_0301	DRB1_0311	DRB1_0402	DRB1_0406	DRB1_0804	DRB1_1101	DRB1_1102	DRB1_1104	DRB1_1106	DRB1_1301	DRB1_1302	DRB1_1304	DRB1_1305	DRB1_1501	DRB5_0101
	FLNFHTVGV	439065	A44L	DRB1_0101	DRB1_0102	DRB1_0401	DRB1_0402	DRB1_0404	DRB1_0405	DRB1_0408	DRB1_0410	DRB1_1101	DRB1_1103	DRB1_1301	DRB1_1302	DRB1_1305	DRB1_1501	DRB1_1502
	YVHITSANF	438955	C17L	DRB1_0101	DRB1_0102	DRB1_0401	DRB1_0404	DRB1_0405	DRB1_0408	DRB1_0410	DRB1_0801	DRB1_0802	DRB1_1101	DRB1_1103	DRB1_1302	DRB1_1305	DRB1_1502	DRB5_0101
	CIVAAVIIM	439039	A18L	DRB1_0301	DRB1_0311	DRB1_0401	DRB1_0402	DRB1_0405	DRB1_0801	DRB1_0802	DRB1_0806	DRB1_1101	DRB1_1104	DRB1_1106	DRB1_1301	DRB1_1302	DRB1_1305	DRB4_0101
	IRYHGRKFL	439014	F6R	DRB1_0102	DRB1_0301	DRB1_0311	DRB1_0806	DRB1_1102	DRB1_1104	DRB1_1106	DRB1_1201	DRB1_1301	DRB1_1302	DRB1_1304	DRB1_1305	DRB1_1501	DRB1_1502	DRB3_0101
	WNMYKKAEA	438946	C8L	DRB1_0801	DRB1_0802	DRB1_0804	DRB1_0806	DRB1_0901	DRB1_1101	DRB1_1102	DRB1_1104	DRB1_1106	DRB1_1301	DRB1_1302	DRB1_1304	DRB1_1305	DRB1_1501	DRB1_1502
	VRNLNKIID	438976	K4L	DRB1_0102	DRB1_0301	DRB1_0311	DRB1_0410	DRB1_0801	DRB1_0804	DRB1_0806	DRB1_1101	DRB1_1102	DRB1_1104	DRB1_1106	DRB1_1301	DRB1_1302	DRB1_1304	DRB1_1305
	IVLFILKIF	439033	A12R	DRB1_0102	DRB1_0801	DRB1_0802	DRB1_0804	DRB1_0806	DRB1_1102	DRB1_1104	DRB1_1106	DRB1_1301	DRB1_1302	DRB1_1304	DRB1_1305	DRB1_1501	DRB1_1502	DRB5_0101
	VVANVIGLS	438975	K3L	DRB1_0301	DRB1_0311	DRB1_0801	DRB1_0802	DRB1_0804	DRB1_0806	DRB1_1101	DRB1_1102	DRB1_1104	DRB1_1106	DRB1_1301	DRB1_1302	DRB1_1304	DRB1_1305	DRB4_0101
	VSQLSVLSS	439046	A25R	DRB1_0311	DRB1_0401	DRB1_0402	DRB1_0404	DRB1_0405	DRB1_0408	DRB1_0410	DRB1_0804	DRB1_1101	DRB1_1102	DRB1_1104	DRB1_1106	DRB1_1301	DRB1_1304	DRB1_1305
	IRINIGAGR	439046	A25R	DRB1_0101	DRB1_0102	DRB1_0301	DRB1_0311	DRB1_0406	DRB1_0804	DRB1_1101	DRB1_1102	DRB1_1104	DRB1_1106	DRB1_1301	DRB1_1302	DRB1_1305	DRB1_1501	DRB5_0101
	IKIAMKVIQ	438976	K4L	DRB1_0301	DRB1_0311	DRB1_0801	DRB1_0802	DRB1_0804	DRB1_0806	DRB1_0901	DRB1_1101	DRB1_1102	DRB1_1104	DRB1_1106	DRB1_1301	DRB1_1302	DRB1_1304	DRB1_1305
	VKNMCSADA	438991	M1R	DRB1_0101	DRB1_0102	DRB1_0401	DRB1_0402	DRB1_0404	DRB1_0405	DRB1_0408	DRB1_0410	DRB1_0802	DRB1_0804	DRB1_0806	DRB1_1102	DRB1_1104	DRB1_1106	DRB1_1501
	YKQLYTISS	439028	A7L	DRB1_0101	DRB1_0401	DRB1_0402	DRB1_0404	DRB1_0405	DRB1_0408	DRB1_0410	DRB1_0801	DRB1_0802	DRB1_1101	DRB1_1104	DRB1_1106	DRB1_1302	DRB1_1305	DRB5_0101
	FISFLLLTS	438967	E8R	DRB1_0311	DRB1_0405	DRB1_0408	DRB1_0801	DRB1_0802	DRB1_1101	DRB1_1102	DRB1_1104	DRB1_1106	DRB1_1301	DRB1_1302	DRB1_1304	DRB1_1305	DRB1_1501	DRB1_1502
	YRNYCPRYF	439032	A11L	DRB1_0101	DRB1_0402	DRB1_0801	DRB1_0802	DRB1_0804	DRB1_0806	DRB1_0901	DRB1_1102	DRB1_1201	DRB1_1301	DRB1_1302	DRB1_1304	DRB1_1305	DRB1_1502	DRB5_0101
	FYFNKRLNQ	473688	L6R	DRB1_0311	DRB1_0401	DRB1_0407	DRB1_0801	DRB1_0802	DRB1_0804	DRB1_0806	DRB1_1101	DRB1_1102	DRB1_1104	DRB1_1106	DRB1_1302	DRB1_1304	DRB1_1305	DRB1_1502
	LVVLSICGN	438993	M3L	DRB1_0404	DRB1_0405	DRB1_0408	DRB1_0410	DRB1_0801	DRB1_0802	DRB1_0804	DRB1_0806	DRB1_1101	DRB1_1102	DRB1_1104	DRB1_1106	DRB1_1301	DRB1_1304	DRB1_1305
	LIIKLLLPG	439074	J4R	DRB1_0402	DRB1_0801	DRB1_0802	DRB1_0804	DRB1_0806	DRB1_1101	DRB1_1102	DRB1_1104	DRB1_1106	DRB1_1301	DRB1_1302	DRB1_1304	DRB1_1305	DRB1_1501
	YVKALTKNY	438965	E6R	DRB1_0401	DRB1_0402	DRB1_0405	DRB1_0407	DRB1_0408	DRB1_0801	DRB1_0802	DRB1_0901	DRB1_1101	DRB1_1103	DRB1_1302	DRB1_1305	DRB3_0202	DRB5_0101
	MLIEVILTA	439046	A25R	DRB1_0102	DRB1_0311	DRB1_0401	DRB1_0404	DRB1_0804	DRB1_1101	DRB1_1102	DRB1_1104	DRB1_1106	DRB1_1301	DRB1_1304	DRB1_1305	DRB1_1501	DRB1_1502
	CVPNKMLIH	439040	A19R	DRB1_0311	DRB1_0401	DRB1_0405	DRB1_0408	DRB1_0801	DRB1_0802	DRB1_0806	DRB1_1101	DRB1_1102	DRB1_1104	DRB1_1106	DRB1_1304	DRB1_1305	DRB1_1502
	LPIHSTLVM	438961	E2L	DRB1_0311	DRB1_0401	DRB1_0402	DRB1_0404	DRB1_0410	DRB1_1102	DRB1_1104	DRB1_1106	DRB1_1301	DRB1_1302	DRB1_1304	DRB1_1305	DRB1_1501	DRB1_1502
	YNLNIALDM	438968	E9L	DRB1_0101	DRB1_0102	DRB1_0401	DRB1_0801	DRB1_0802	DRB1_0901	DRB1_1101	DRB1_1103	DRB1_1104	DRB1_1106	DRB1_1201	DRB1_1302	DRB1_1305	DRB1_1502
	IVRNLNKII	438976	K4L	DRB1_0101	DRB1_0102	DRB1_0401	DRB1_0402	DRB1_0404	DRB1_1102	DRB1_1104	DRB1_1106	DRB1_1301	DRB1_1501	DRB1_1502	DRB3_0101	DRB3_0202	DRB4_0101
	IRKIKSLND	439017	F9R	DRB1_0401	DRB1_0402	DRB1_0404	DRB1_0405	DRB1_0408	DRB1_0410	DRB1_0801	DRB1_0806	DRB1_1101	DRB1_1104	DRB1_1106	DRB1_1304	DRB1_1305	DRB1_1501
	IIIAVARKH	438980	K8R	DRB1_0101	DRB1_0102	DRB1_0402	DRB1_0410	DRB1_0801	DRB1_0804	DRB1_0806	DRB1_1102	DRB1_1104	DRB1_1106	DRB1_1301	DRB1_1302	DRB1_1304	DRB5_0101
	VRKKVKTCK	439006	I5R	DRB1_0311	DRB1_0801	DRB1_0802	DRB1_0804	DRB1_0806	DRB1_1101	DRB1_1102	DRB1_1104	DRB1_1106	DRB1_1301	DRB1_1302	DRB1_1304	DRB1_1305	DRB5_0101
	YLVLGSIRS	438961	E2L	DRB1_0101	DRB1_0102	DRB1_0401	DRB1_0404	DRB1_0405	DRB1_0408	DRB1_0410	DRB1_0802	DRB1_1101	DRB1_1104	DRB1_1106	DRB1_1305	DRB1_1502	DRB5_0101
	IKIKHKGMS	439055	A34R	DRB1_0301	DRB1_0311	DRB1_0801	DRB1_0802	DRB1_0804	DRB1_0806	DRB1_1101	DRB1_1102	DRB1_1104	DRB1_1106	DRB1_1301	DRB1_1302	DRB1_1304	DRB1_1305
	MIVIGVIIL	438991	M1R	DRB1_0101	DRB1_0102	DRB1_0301	DRB1_0402	DRB1_0404	DRB1_0405	DRB1_0410	DRB1_1101	DRB1_1104	DRB1_1106	DRB1_1305	DRB1_1501	DRB4_0101	DRB5_0101
	FRVVKPNSF	439046	A25R	DRB1_0101	DRB1_0102	DRB1_0301	DRB1_0404	DRB1_0405	DRB1_0408	DRB1_0410	DRB1_0801	DRB1_0802	DRB1_1101	DRB1_1302	DRB1_1305	DRB1_1502	DRB5_0101
	CKAFGLYKS	473689	B1R	DRB1_0402	DRB1_0408	DRB1_0802	DRB1_0804	DRB1_1101	DRB1_1102	DRB1_1104	DRB1_1106	DRB1_1301	DRB1_1302	DRB1_1304	DRB1_1305	DRB1_1501	DRB1_1502
	CYFILIFNI	439042	A22L	DRB1_0301	DRB1_0402	DRB1_0404	DRB1_0405	DRB1_0408	DRB1_0802	DRB1_0804	DRB1_1101	DRB1_1102	DRB1_1302	DRB1_1305	DRB1_1501	DRB1_1502	DRB5_0101
	LMNMKTCNK	438958	C20L	DRB1_0401	DRB1_0402	DRB1_0404	DRB1_0405	DRB1_0408	DRB1_0410	DRB1_0802	DRB1_0804	DRB1_0806	DRB1_1101	DRB1_1102	DRB1_1104	DRB1_1106	DRB5_0101
	CKIYNNIEL	439093	B15L	DRB1_0101	DRB1_0102	DRB1_0402	DRB1_0404	DRB1_0405	DRB1_0408	DRB1_0410	DRB1_0801	DRB1_0802	DRB1_0804	DRB1_0806	DRB1_1501	DRB1_1502	DRB5_0101
	YFGFKTLEK	438976	K4L	DRB1_0401	DRB1_0402	DRB1_0404	DRB1_0405	DRB1_0408	DRB1_0802	DRB1_1101	DRB1_1103	DRB1_1104	DRB1_1106	DRB1_1302	DRB1_1305	DRB1_1502	DRB5_0101
	CIVQSVLRD	438988	H7L	DRB1_0401	DRB1_0405	DRB1_0410	DRB1_0801	DRB1_0806	DRB1_1101	DRB1_1102	DRB1_1103	DRB1_1104	DRB1_1106	DRB1_1301	DRB1_1302	DRB1_1304	DRB1_1305
	LLALAILIL	439000	L5L	DRB1_0102	DRB1_0410	DRB1_0804	DRB1_1101	DRB1_1102	DRB1_1104	DRB1_1106	DRB1_1301	DRB1_1302	DRB1_1304	DRB1_1305	DRB1_1501	DRB1_1502	DRB4_0101
	LHFQYVSYS	439046	A25R	DRB1_0301	DRB1_0311	DRB1_0401	DRB1_0402	DRB1_0404	DRB1_0405	DRB1_0408	DRB1_0410	DRB1_1102	DRB1_1104	DRB1_1106	DRB1_1301	DRB1_1302	DRB1_1304
	FLYLLVKWY	439013	F5R	DRB1_0101	DRB1_0102	DRB1_0401	DRB1_0405	DRB1_0408	DRB1_0801	DRB1_0802	DRB1_1101	DRB1_1104	DRB1_1106	DRB1_1301	DRB1_1302	DRB1_1305	DRB5_0101
	VVMHINSPF	438988	H7L	DRB1_0102	DRB1_0301	DRB1_0401	DRB1_0402	DRB1_0404	DRB1_0405	DRB1_0408	DRB1_0410	DRB1_1102	DRB1_1301	DRB1_1302	DRB1_1304	DRB1_1501	DRB1_1502
	VQAAGISRQ	439006	I5R	DRB1_0311	DRB1_0402	DRB1_0404	DRB1_0405	DRB1_0408	DRB1_0410	DRB1_0801	DRB1_0804	DRB1_0806	DRB1_0901	DRB1_1102	DRB1_1104	DRB1_1106	DRB1_1304
	IVAAYSLFR	473688	L6R	DRB1_0102	DRB1_0401	DRB1_0402	DRB1_0404	DRB1_0407	DRB1_0408	DRB1_0410	DRB1_1101	DRB1_1104	DRB1_1106	DRB1_1301	DRB1_1305	DRB1_1501	DRB5_0101
	LFRLENHAE	439052	A31L	DRB1_0101	DRB1_0102	DRB1_0401	DRB1_0402	DRB1_0404	DRB1_0405	DRB1_0407	DRB1_0408	DRB1_0410	DRB1_0801	DRB1_0806	DRB1_1304	DRB1_1501	DRB5_0101
	IRPCYKLGD	438983	H2R	DRB1_0301	DRB1_0311	DRB1_0801	DRB1_0802	DRB1_0804	DRB1_0806	DRB1_1101	DRB1_1102	DRB1_1104	DRB1_1106	DRB1_1301	DRB1_1302	DRB1_1304	DRB1_1305
	YVFDEPLLF	438970	E11L	DRB1_0101	DRB1_0301	DRB1_0311	DRB1_0401	DRB1_0901	DRB1_1101	DRB1_1103	DRB1_1104	DRB1_1106	DRB1_1302	DRB1_1305	DRB1_1501	DRB1_1502	DRB5_0101
	CPMMMKRLM	438961	E2L	DRB1_0801	DRB1_0802	DRB1_0804	DRB1_0806	DRB1_1101	DRB1_1102	DRB1_1104	DRB1_1106	DRB1_1301	DRB1_1302	DRB1_1304	DRB1_1305	DRB4_0101	DRB5_0101
	FVRSQSSTI	438993	M3L	DRB1_0101	DRB1_0102	DRB1_0301	DRB1_0401	DRB1_0404	DRB1_0405	DRB1_0407	DRB1_0408	DRB1_0410	DRB1_0901	DRB1_1501	DRB1_1502	DRB3_0101	DRB5_0101
	CQSKLVKIS	439041	A20L	DRB1_0402	DRB1_0801	DRB1_0802	DRB1_0804	DRB1_0806	DRB1_1101	DRB1_1102	DRB1_1104	DRB1_1106	DRB1_1301	DRB1_1302	DRB1_1304	DRB1_1305	DRB4_0101
	MIIKGLIKI	438978	K6L	DRB1_0801	DRB1_0802	DRB1_0804	DRB1_0806	DRB1_1101	DRB1_1102	DRB1_1104	DRB1_1106	DRB1_1301	DRB1_1302	DRB1_1304	DRB1_1305	DRB1_1501	DRB1_1502
	LMLLMVISG	438977	K5L	DRB1_0301	DRB1_0311	DRB1_0404	DRB1_0405	DRB1_0410	DRB1_0801	DRB1_0806	DRB1_1101	DRB1_1104	DRB1_1106	DRB1_1301	DRB1_1302	DRB1_1304	DRB1_1305
	YRVSKHITI	439011	F2R	DRB1_0101	DRB1_0102	DRB1_0301	DRB1_0311	DRB1_0401	DRB1_0901	DRB1_1101	DRB1_1104	DRB1_1106	DRB1_1302	DRB1_1305	DRB1_1501	DRB1_1502	DRB5_0101
	LKIQNVIID	438991	M1R	DRB1_0301	DRB1_0405	DRB1_0410	DRB1_0806	DRB1_1101	DRB1_1102	DRB1_1103	DRB1_1104	DRB1_1106	DRB1_1301	DRB1_1302	DRB1_1304	DRB1_1305	DRB3_0101
	MRVAVGIHQ	438976	K4L	DRB1_0101	DRB1_0102	DRB1_0311	DRB1_0402	DRB1_0404	DRB1_0410	DRB1_0806	DRB1_1101	DRB1_1102	DRB1_1104	DRB1_1106	DRB1_1304	DRB1_1501	DRB5_0101
	LRSHLNIQQ	439029	A8L	DRB1_0311	DRB1_0401	DRB1_0402	DRB1_0404	DRB1_0405	DRB1_0408	DRB1_0410	DRB1_1101	DRB1_1102	DRB1_1104	DRB1_1106	DRB1_1304	DRB1_1501	DRB1_1502
	LNLMNNLDT	439014	F6R	DRB1_0101	DRB1_0102	DRB1_0401	DRB1_0402	DRB1_0404	DRB1_0405	DRB1_0408	DRB1_0410	DRB1_1101	DRB1_1104	DRB1_1106	DRB1_1305	DRB1_1501	DRB1_1502
	LITKLILSI	439013	F5R	DRB1_0402	DRB1_0801	DRB1_0802	DRB1_0804	DRB1_0806	DRB1_1101	DRB1_1102	DRB1_1104	DRB1_1106	DRB1_1301	DRB1_1302	DRB1_1304	DRB1_1305	DRB1_1501
	LVTFCKLRT	439093	B15L	DRB1_0801	DRB1_0802	DRB1_0804	DRB1_0806	DRB1_1101	DRB1_1102	DRB1_1104	DRB1_1106	DRB1_1301	DRB1_1302	DRB1_1304	DRB1_1305	DRB1_1501	DRB1_1502
	MISLAKKID	439052	A31L	DRB1_0301	DRB1_0311	DRB1_0801	DRB1_0804	DRB1_0806	DRB1_1101	DRB1_1102	DRB1_1104	DRB1_1106	DRB1_1301	DRB1_1302	DRB1_1304	DRB1_1305	DRB4_0101
	VGYFCSKIC	439022	A1L	DRB1_0101	DRB1_0102	DRB1_0402	DRB1_0404	DRB1_0408	DRB1_0410	DRB1_1102	DRB1_1104	DRB1_1106	DRB1_1304	DRB1_1501	DRB1_1502	DRB3_0101	DRB4_0101
	VKILYRPNI	438999	L4R	DRB1_0101	DRB1_0102	DRB1_0301	DRB1_0804	DRB1_1101	DRB1_1102	DRB1_1104	DRB1_1106	DRB1_1301	DRB1_1302	DRB1_1304	DRB1_1305	DRB1_1501	DRB1_1502
	YYFFIRLFN	438969	E10R	DRB1_0407	DRB1_0801	DRB1_0806	DRB1_1101	DRB1_1103	DRB1_1104	DRB1_1106	DRB1_1201	DRB1_1301	DRB1_1302	DRB1_1304	DRB1_1305	DRB1_1501	DRB1_1502
	VRDMLVNRM	438981	H1L	DRB1_0102	DRB1_0401	DRB1_0402	DRB1_0404	DRB1_0405	DRB1_0408	DRB1_0410	DRB1_0804	DRB1_0806	DRB1_1102	DRB1_1301	DRB1_1302	DRB1_1304	DRB1_1305
	ITVNIVLLS	439046	A25R	DRB1_0301	DRB1_0311	DRB1_0401	DRB1_0402	DRB1_0404	DRB1_0804	DRB1_1101	DRB1_1102	DRB1_1104	DRB1_1106	DRB1_1301	DRB1_1302	DRB1_1304	DRB1_1305
	YVSYSNFIL	439046	A25R	DRB1_0101	DRB1_0402	DRB1_0405	DRB1_0408	DRB1_0410	DRB1_0801	DRB1_0802	DRB1_0901	DRB1_1103	DRB1_1302	DRB1_1501	DRB1_1502	DRB3_0202	DRB5_0101
	VNYLNNIYC	439009	F1R	DRB1_0101	DRB1_0102	DRB1_0401	DRB1_0402	DRB1_0404	DRB1_0405	DRB1_0408	DRB1_0410	DRB1_1101	DRB1_1104	DRB1_1106	DRB1_1305	DRB1_1501	DRB1_1502
	MRNRTKPIS	438958	C20L	DRB1_0301	DRB1_0311	DRB1_0801	DRB1_0802	DRB1_0804	DRB1_0806	DRB1_1101	DRB1_1102	DRB1_1104	DRB1_1106	DRB1_1301	DRB1_1302	DRB1_1304	DRB1_1305
	FVNYNKTSI	439059	A38R	DRB1_0101	DRB1_0102	DRB1_0801	DRB1_0802	DRB1_0804	DRB1_0806	DRB1_1101	DRB1_1103	DRB1_1201	DRB1_1301	DRB1_1302	DRB1_1501	DRB1_1502	DRB3_0202
	YYIFLPVYF	439043	A21R	DRB1_0101	DRB1_0102	DRB1_0405	DRB1_0407	DRB1_0408	DRB1_0801	DRB1_0802	DRB1_1101	DRB1_1301	DRB1_1302	DRB1_1305	DRB1_1501	DRB1_1502	DRB5_0101
	IFVLKTIGV	439013	F5R	DRB1_0101	DRB1_0102	DRB1_0401	DRB1_0402	DRB1_0404	DRB1_0405	DRB1_0408	DRB1_0410	DRB1_1101	DRB1_1104	DRB1_1106	DRB1_1305	DRB1_1501	DRB1_1502
	LIFFVIILA	439003	I2R	DRB1_0402	DRB1_0404	DRB1_0408	DRB1_0410	DRB1_0804	DRB1_1101	DRB1_1102	DRB1_1104	DRB1_1106	DRB1_1301	DRB1_1304	DRB1_1305	DRB1_1501	DRB1_1502
	YVNYKRLNK	439042	A22L	DRB1_0801	DRB1_0802	DRB1_0804	DRB1_0806	DRB1_1101	DRB1_1102	DRB1_1103	DRB1_1104	DRB1_1106	DRB1_1301	DRB1_1302	DRB1_1305	DRB1_1501	DRB1_1502
	LKKLSSIKS	438965	E6R	DRB1_0101	DRB1_0102	DRB1_0401	DRB1_0402	DRB1_0404	DRB1_0405	DRB1_0408	DRB1_0410	DRB1_0804	DRB1_1101	DRB1_1104	DRB1_1106	DRB1_1305	DRB1_1501
	LVYGIRCVS	439028	A7L	DRB1_0301	DRB1_0311	DRB1_0801	DRB1_0802	DRB1_0804	DRB1_0806	DRB1_1102	DRB1_1104	DRB1_1106	DRB1_1301	DRB1_1302	DRB1_1304	DRB1_1501	DRB4_0101
	WFLVGVAII	438951	C13L	DRB1_0101	DRB1_0405	DRB1_0407	DRB1_0408	DRB1_0801	DRB1_0802	DRB1_0804	DRB1_0901	DRB1_1101	DRB1_1201	DRB1_1302	DRB1_1305	DRB3_0101	DRB5_0101
	VFIKPPLIT	439009	F1R	DRB1_0402	DRB1_0801	DRB1_0802	DRB1_0804	DRB1_0806	DRB1_1101	DRB1_1102	DRB1_1104	DRB1_1106	DRB1_1301	DRB1_1302	DRB1_1304	DRB1_1305	DRB4_0101
	IKSISSIFG	438985	H5R	DRB1_0101	DRB1_0102	DRB1_0301	DRB1_0402	DRB1_0404	DRB1_0405	DRB1_0408	DRB1_0410	DRB1_1101	DRB1_1104	DRB1_1106	DRB1_1305	DRB1_1501	DRB5_0101
	LKRFIKKYR	439008	I7R	DRB1_0801	DRB1_0802	DRB1_0804	DRB1_0806	DRB1_1102	DRB1_1104	DRB1_1106	DRB1_1201	DRB1_1301	DRB1_1302	DRB1_1304	DRB1_1305	DRB3_0101	DRB5_0101
	YVVKFVFEA	438952	C14L	DRB1_0402	DRB1_0408	DRB1_0801	DRB1_0802	DRB1_0804	DRB1_0806	DRB1_1101	DRB1_1102	DRB1_1103	DRB1_1301	DRB1_1302	DRB1_1304	DRB1_1305	DRB4_0101
	LIILMNMKT	438958	C20L	DRB1_0101	DRB1_0102	DRB1_0401	DRB1_0404	DRB1_0405	DRB1_0408	DRB1_0410	DRB1_1101	DRB1_1104	DRB1_1106	DRB1_1305	DRB1_1501	DRB1_1502	DRB4_0101
	IRTLVSWFF	438981	H1L	DRB1_0101	DRB1_0102	DRB1_0402	DRB1_0404	DRB1_0410	DRB1_1102	DRB1_1104	DRB1_1106	DRB1_1301	DRB1_1302	DRB1_1304	DRB1_1305	DRB1_1501	DRB5_0101
	MYRIPPFPI	439093	B15L	DRB1_0101	DRB1_0102	DRB1_0301	DRB1_0402	DRB1_0404	DRB1_0407	DRB1_0408	DRB1_0410	DRB1_1104	DRB1_1106	DRB1_1305	DRB1_1501	DRB3_0101	DRB5_0101
	CKLTETMIE	439030	A9R	DRB1_0301	DRB1_0401	DRB1_0402	DRB1_0404	DRB1_0405	DRB1_0408	DRB1_0410	DRB1_0801	DRB1_0806	DRB1_1101	DRB1_1104	DRB1_1106	DRB1_1304	DRB1_1305
	CIEYVTLNA	438975	K3L	DRB1_0402	DRB1_0404	DRB1_0405	DRB1_0408	DRB1_0801	DRB1_0802	DRB1_0804	DRB1_0806	DRB1_1101	DRB1_1102	DRB1_1104	DRB1_1106	DRB1_1501	DRB1_1502
	YLLFASMGF	439032	A11L	DRB1_0101	DRB1_0401	DRB1_0402	DRB1_0404	DRB1_0405	DRB1_0408	DRB1_0410	DRB1_1101	DRB1_1301	DRB1_1302	DRB1_1305	DRB1_1501	DRB1_1502	DRB5_0101
	ILISLINSL	438973	K1L	DRB1_0101	DRB1_0102	DRB1_0301	DRB1_0311	DRB1_0401	DRB1_0404	DRB1_0405	DRB1_0410	DRB1_0901	DRB1_1102	DRB1_1301	DRB1_1304	DRB1_1501	DRB1_1502
	YYLRTKPAS	438976	K4L	DRB1_0301	DRB1_0407	DRB1_0801	DRB1_0802	DRB1_0804	DRB1_0806	DRB1_1101	DRB1_1102	DRB1_1104	DRB1_1106	DRB1_1301	DRB1_1302	DRB1_1304	DRB1_1305
	LLFNEKLKV	439070	A49R	DRB1_0301	DRB1_0311	DRB1_0802	DRB1_0804	DRB1_1101	DRB1_1102	DRB1_1104	DRB1_1106	DRB1_1301	DRB1_1302	DRB1_1304	DRB1_1305	DRB1_1501	DRB3_0202
	IVYTNSLMD	439066	A45R	DRB1_0401	DRB1_0402	DRB1_0405	DRB1_0407	DRB1_0410	DRB1_0801	DRB1_0806	DRB1_1101	DRB1_1103	DRB1_1104	DRB1_1106	DRB1_1304	DRB1_1305	DRB1_1501
	MYRLKSAVC	439025	A4L	DRB1_0101	DRB1_0102	DRB1_0401	DRB1_0402	DRB1_0404	DRB1_0405	DRB1_0407	DRB1_0408	DRB1_0410	DRB1_0802	DRB1_0804	DRB1_1101	DRB1_1104	DRB1_1106
	FLFMNRPDV	439010	F3L	DRB1_0101	DRB1_0102	DRB1_0802	DRB1_0804	DRB1_1101	DRB1_1102	DRB1_1103	DRB1_1104	DRB1_1106	DRB1_1301	DRB1_1302	DRB1_1305	DRB1_1502	DRB5_0101
	YNMNDKQII	439074	J4R	DRB1_0101	DRB1_0301	DRB1_0311	DRB1_0801	DRB1_0802	DRB1_0901	DRB1_1101	DRB1_1102	DRB1_1201	DRB1_1301	DRB1_1302	DRB1_1305	DRB3_0202
	LNTLITLIL	438988	H7L	DRB1_0101	DRB1_0102	DRB1_0401	DRB1_0402	DRB1_0404	DRB1_0405	DRB1_0408	DRB1_0410	DRB1_1101	DRB1_1104	DRB1_1106	DRB1_1305	DRB1_1501
	IKGLIKILI	438978	K6L	DRB1_0101	DRB1_0102	DRB1_0301	DRB1_0311	DRB1_0802	DRB1_0804	DRB1_1101	DRB1_1102	DRB1_1104	DRB1_1106	DRB1_1301	DRB1_1305	DRB1_1501
	LFFAYVMNI	439039	A18L	DRB1_0301	DRB1_0311	DRB1_0401	DRB1_0402	DRB1_0404	DRB1_0804	DRB1_1101	DRB1_1102	DRB1_1104	DRB1_1106	DRB1_1301	DRB1_1305	DRB3_0202
	IRCVSNLDI	439028	A7L	DRB1_0101	DRB1_0102	DRB1_0402	DRB1_0404	DRB1_0405	DRB1_0408	DRB1_0410	DRB1_1104	DRB1_1106	DRB1_1305	DRB1_1501	DRB1_1502	DRB5_0101
	IVSKCIVQS	438988	H7L	DRB1_0301	DRB1_0311	DRB1_0402	DRB1_0801	DRB1_0802	DRB1_0804	DRB1_0806	DRB1_1102	DRB1_1104	DRB1_1106	DRB1_1301	DRB1_1302	DRB1_1304
	LYIIRRSGC	439032	A11L	DRB1_0101	DRB1_0102	DRB1_0301	DRB1_0311	DRB1_0802	DRB1_0804	DRB1_0806	DRB1_1101	DRB1_1102	DRB1_1104	DRB1_1106	DRB1_1501	DRB1_1502
	CYLNFIHGH	438993	M3L	DRB1_0311	DRB1_0401	DRB1_0402	DRB1_0406	DRB1_0801	DRB1_0802	DRB1_0806	DRB1_1101	DRB1_1102	DRB1_1104	DRB1_1106	DRB1_1302	DRB1_1304
	MVKSHVALR	439022	A1L	DRB1_0301	DRB1_0311	DRB1_0401	DRB1_0404	DRB1_0408	DRB1_1101	DRB1_1102	DRB1_1103	DRB1_1104	DRB1_1106	DRB1_1301	DRB1_1302	DRB1_1305
	VQKQLVVVC	439021	N3L	DRB1_0101	DRB1_0102	DRB1_0311	DRB1_0401	DRB1_0402	DRB1_0404	DRB1_0408	DRB1_0410	DRB1_1102	DRB1_1104	DRB1_1106	DRB1_1301	DRB1_1304
	CHSAHVCNA	438988	H7L	DRB1_0311	DRB1_0402	DRB1_0404	DRB1_0408	DRB1_0801	DRB1_0802	DRB1_0804	DRB1_0806	DRB1_1101	DRB1_1102	DRB1_1104	DRB1_1106	DRB1_1302
	FIYFIKGFL	439044	A23R	DRB1_0101	DRB1_0102	DRB1_0801	DRB1_0802	DRB1_0901	DRB1_1101	DRB1_1104	DRB1_1106	DRB1_1302	DRB1_1305	DRB1_1501	DRB1_1502	DRB3_0202
	VNFLLTRNY	438990	H9R	DRB1_0402	DRB1_0404	DRB1_0405	DRB1_0408	DRB1_0410	DRB1_0804	DRB1_0806	DRB1_1102	DRB1_1301	DRB1_1302	DRB1_1304	DRB1_1305	DRB5_0101
	LISLLSLLV	438990	H9R	DRB1_0101	DRB1_0102	DRB1_0401	DRB1_0404	DRB1_0405	DRB1_0408	DRB1_0410	DRB1_1101	DRB1_1104	DRB1_1106	DRB1_1305	DRB1_1501	DRB1_1502
	VIIPSTKPK	439006	I5R	DRB1_0401	DRB1_0402	DRB1_0404	DRB1_0408	DRB1_0802	DRB1_0804	DRB1_1102	DRB1_1104	DRB1_1106	DRB1_1301	DRB1_1302	DRB3_0202	DRB5_0101
	FLRYLLFGI	438963	E4L	DRB1_0101	DRB1_0102	DRB1_0801	DRB1_0802	DRB1_0804	DRB1_0806	DRB1_1102	DRB1_1301	DRB1_1302	DRB1_1304	DRB1_1501	DRB1_1502	DRB5_0101
	MRSKKRVTM	439023	A2L	DRB1_0301	DRB1_0801	DRB1_0802	DRB1_0804	DRB1_0806	DRB1_1102	DRB1_1104	DRB1_1106	DRB1_1301	DRB1_1302	DRB1_1304	DRB1_1305	DRB1_1501
	YRIIKSSFP	438978	K6L	DRB1_0101	DRB1_0102	DRB1_0301	DRB1_0401	DRB1_0404	DRB1_0405	DRB1_0408	DRB1_0410	DRB1_0802	DRB1_1101	DRB1_1305	DRB1_1502	DRB5_0101
	WAIINTIYF	438940	C2L	DRB1_0101	DRB1_0301	DRB1_0401	DRB1_0404	DRB1_0405	DRB1_0408	DRB1_0410	DRB1_1101	DRB1_1103	DRB1_1201	DRB1_1305	DRB1_1502	DRB5_0101
	IVRNKVVVN	438998	L3R	DRB1_0102	DRB1_0301	DRB1_0311	DRB1_0401	DRB1_0402	DRB1_0405	DRB1_0406	DRB1_0410	DRB1_0806	DRB1_1102	DRB1_1301	DRB1_1304	DRB4_0101
	VEHIPTMKI	439053	A32L	DRB1_0301	DRB1_0311	DRB1_0401	DRB1_0402	DRB1_0404	DRB1_0405	DRB1_0408	DRB1_0410	DRB1_1101	DRB1_1104	DRB1_1106	DRB1_1201	DRB1_1305
	FMMVLPGAA	473688	L6R	DRB1_0101	DRB1_0102	DRB1_0405	DRB1_0407	DRB1_0408	DRB1_0801	DRB1_0802	DRB1_0804	DRB1_1101	DRB1_1104	DRB1_1106	DRB1_1305	DRB5_0101
	FVMFGFCYL	438979	K7L	DRB1_0101	DRB1_0102	DRB1_0405	DRB1_0408	DRB1_0801	DRB1_0802	DRB1_1101	DRB1_1103	DRB1_1302	DRB1_1305	DRB1_1501	DRB1_1502	DRB5_0101
	MFLFSSNIM	439014	F6R	DRB1_0101	DRB1_0102	DRB1_0402	DRB1_0404	DRB1_0405	DRB1_0408	DRB1_0410	DRB1_1102	DRB1_1301	DRB1_1302	DRB1_1304	DRB1_1501	DRB1_1502
	IQSKNKLEA	438996	L1R	DRB1_0311	DRB1_0801	DRB1_0802	DRB1_0804	DRB1_0806	DRB1_1101	DRB1_1102	DRB1_1104	DRB1_1106	DRB1_1301	DRB1_1302	DRB1_1304	DRB1_1305
	LLLIQTMDG	438952	C14L	DRB1_0301	DRB1_0311	DRB1_0401	DRB1_0402	DRB1_0404	DRB1_0405	DRB1_0408	DRB1_0410	DRB1_0806	DRB1_1101	DRB1_1104	DRB1_1106	DRB1_1305
	FVKLLSHFY	438952	C14L	DRB1_0101	DRB1_0102	DRB1_0401	DRB1_0404	DRB1_0405	DRB1_0407	DRB1_0408	DRB1_0410	DRB1_1103	DRB1_1201	DRB1_1302	DRB1_1305	DRB5_0101
	LRFLEKTSF	439055	A34R	DRB1_0101	DRB1_0102	DRB1_0301	DRB1_0311	DRB1_1101	DRB1_1102	DRB1_1104	DRB1_1106	DRB1_1301	DRB1_1302	DRB1_1304	DRB1_1305	DRB5_0101
	VELFIKALS	439053	A32L	DRB1_0407	DRB1_0801	DRB1_0802	DRB1_0804	DRB1_0806	DRB1_1101	DRB1_1102	DRB1_1104	DRB1_1106	DRB1_1301	DRB1_1302	DRB1_1304	DRB1_1305
	IITLAKKYI	438955	C17L	DRB1_0102	DRB1_0802	DRB1_0804	DRB1_1101	DRB1_1102	DRB1_1104	DRB1_1106	DRB1_1301	DRB1_1302	DRB1_1304	DRB1_1305	DRB3_0202	DRB4_0101
	LKIGTLLVS	439013	F5R	DRB1_0301	DRB1_0311	DRB1_0402	DRB1_0802	DRB1_0804	DRB1_1101	DRB1_1102	DRB1_1104	DRB1_1106	DRB1_1301	DRB1_1305	DRB1_1501	DRB1_1502
	YVTLNASQY	438975	K3L	DRB1_0101	DRB1_0102	DRB1_0401	DRB1_0404	DRB1_0405	DRB1_0408	DRB1_0410	DRB1_0901	DRB1_1103	DRB1_1302	DRB1_1305	DRB1_1502	DRB5_0101
	VYIKTPFDV	439021	N3L	DRB1_0101	DRB1_0102	DRB1_0402	DRB1_0801	DRB1_0802	DRB1_0804	DRB1_0806	DRB1_1102	DRB1_1301	DRB1_1302	DRB1_1304	DRB1_1501	DRB3_0101
	IVPINSGII	438961	E2L	DRB1_0101	DRB1_0102	DRB1_0301	DRB1_0404	DRB1_0408	DRB1_0410	DRB1_1101	DRB1_1104	DRB1_1106	DRB1_1305	DRB1_1501	DRB1_1502	DRB5_0101
	YALQNVMIS	438998	L3R	DRB1_0311	DRB1_0401	DRB1_0404	DRB1_0405	DRB1_0408	DRB1_0802	DRB1_1101	DRB1_1102	DRB1_1103	DRB1_1104	DRB1_1106	DRB1_1302	DRB1_1305
	VNRMQRISG	438981	H1L	DRB1_0301	DRB1_0801	DRB1_0804	DRB1_0806	DRB1_1101	DRB1_1104	DRB1_1106	DRB1_1301	DRB1_1304	DRB1_1305	DRB1_1501	DRB1_1502	DRB4_0101
	IHLRNVLRR	439023	A2L	DRB1_0301	DRB1_0402	DRB1_0801	DRB1_0802	DRB1_0804	DRB1_0806	DRB1_1101	DRB1_1102	DRB1_1104	DRB1_1106	DRB1_1301	DRB1_1302	DRB1_1305
	LQIVNTGSA	438951	C13L	DRB1_0301	DRB1_0404	DRB1_0405	DRB1_0408	DRB1_0410	DRB1_0801	DRB1_0802	DRB1_0804	DRB1_0806	DRB1_1101	DRB1_1104	DRB1_1106	DRB5_0101
	VKVLAARLK	438973	K1L	DRB1_0101	DRB1_0102	DRB1_0402	DRB1_0404	DRB1_0804	DRB1_1101	DRB1_1102	DRB1_1104	DRB1_1106	DRB1_1301	DRB1_1302	DRB1_1304	DRB5_0101
	FLLFYVPGY	438967	E8R	DRB1_0101	DRB1_0405	DRB1_0406	DRB1_0408	DRB1_0410	DRB1_0801	DRB1_0802	DRB1_1101	DRB1_1301	DRB1_1302	DRB1_1304	DRB1_1305	DRB1_1502
	FRFLNIPTT	438998	L3R	DRB1_0101	DRB1_0102	DRB1_0401	DRB1_0405	DRB1_0408	DRB1_0801	DRB1_0802	DRB1_1101	DRB1_1104	DRB1_1106	DRB1_1302	DRB1_1305	DRB1_1502
	FIFIETATN	439029	A8L	DRB1_0101	DRB1_0401	DRB1_0404	DRB1_0405	DRB1_0407	DRB1_0408	DRB1_0410	DRB1_0801	DRB1_0802	DRB1_0806	DRB1_0901	DRB1_1101	DRB1_1305
	LRIKILNFK	438980	K8R	DRB1_0311	DRB1_0402	DRB1_0801	DRB1_0802	DRB1_0804	DRB1_0806	DRB1_1102	DRB1_1104	DRB1_1106	DRB1_1301	DRB1_1302	DRB1_1304	DRB5_0101
	LRAHNTEDS	438990	H9R	DRB1_0301	DRB1_0311	DRB1_0401	DRB1_0402	DRB1_0404	DRB1_0405	DRB1_0408	DRB1_0410	DRB1_1102	DRB1_1103	DRB1_1301	DRB1_1302	DRB1_1304
	CRHHCNYLS	438958	C20L	DRB1_0101	DRB1_0401	DRB1_0402	DRB1_0404	DRB1_0405	DRB1_0408	DRB1_0410	DRB1_1102	DRB1_1301	DRB1_1302	DRB1_1304	DRB1_1501	DRB1_1502
	FNIVPRTMS	438994	M4R	DRB1_0101	DRB1_0301	DRB1_0311	DRB1_0408	DRB1_0801	DRB1_0802	DRB1_1101	DRB1_1104	DRB1_1106	DRB1_1302	DRB1_1305	DRB1_1502	DRB5_0101
	LRNYMVIKD	438960	E1L	DRB1_0405	DRB1_0410	DRB1_0801	DRB1_0802	DRB1_0804	DRB1_0806	DRB1_1104	DRB1_1106	DRB1_1301	DRB1_1304	DRB1_1305	DRB1_1501	DRB1_1502
	LAMRYVLDK	439044	A23R	DRB1_0311	DRB1_0402	DRB1_0801	DRB1_0802	DRB1_0804	DRB1_0806	DRB1_1101	DRB1_1102	DRB1_1104	DRB1_1106	DRB1_1301	DRB1_1304	DRB1_1305
	LRPNSTFTN	473688	L6R	DRB1_0301	DRB1_0401	DRB1_0402	DRB1_0404	DRB1_0405	DRB1_0408	DRB1_0410	DRB1_0806	DRB1_1102	DRB1_1301	DRB1_1302	DRB1_1304	DRB3_0101
	VKFKLTLPN	439093	B15L	DRB1_0402	DRB1_0405	DRB1_0410	DRB1_0801	DRB1_0802	DRB1_0804	DRB1_0806	DRB1_1102	DRB1_1104	DRB1_1106	DRB1_1301	DRB1_1302	DRB1_1304
	VVQHNIKHS	438990	H9R	DRB1_0301	DRB1_0311	DRB1_0401	DRB1_0402	DRB1_0804	DRB1_1101	DRB1_1102	DRB1_1103	DRB1_1104	DRB1_1106	DRB1_1301	DRB1_1302	DRB1_1304
	IVTAKKHQV	439046	A25R	DRB1_0102	DRB1_0301	DRB1_0311	DRB1_0804	DRB1_0901	DRB1_1101	DRB1_1102	DRB1_1104	DRB1_1106	DRB1_1301	DRB1_1302	DRB1_1304	DRB1_1305
	MRMERKLSD	473688	L6R	DRB1_0301	DRB1_0311	DRB1_0801	DRB1_0804	DRB1_0806	DRB1_1101	DRB1_1102	DRB1_1104	DRB1_1106	DRB1_1301	DRB1_1302	DRB1_1304	DRB1_1305
	LVKSYSLIR	439032	A11L	DRB1_0301	DRB1_0311	DRB1_0401	DRB1_0402	DRB1_0404	DRB1_0407	DRB1_1103	DRB1_1104	DRB1_1106	DRB1_1305	DRB1_1501	DRB3_0202	DRB5_0101
	LTVKRPLLS	439046	A25R	DRB1_0402	DRB1_0801	DRB1_0802	DRB1_0804	DRB1_0806	DRB1_1101	DRB1_1102	DRB1_1104	DRB1_1106	DRB1_1301	DRB1_1302	DRB1_1304	DRB1_1305
	IIRYPVKRI	439009	F1R	DRB1_0402	DRB1_0801	DRB1_0802	DRB1_0804	DRB1_0806	DRB1_1102	DRB1_1104	DRB1_1106	DRB1_1301	DRB1_1302	DRB1_1304	DRB1_1501	DRB1_1502
	IHTIKTLGV	438955	C17L	DRB1_0102	DRB1_0401	DRB1_0402	DRB1_0404	DRB1_0408	DRB1_0410	DRB1_0804	DRB1_1101	DRB1_1104	DRB1_1106	DRB1_1305	DRB1_1501	DRB1_1502
	LMRVAVGIH	438976	K4L	DRB1_0404	DRB1_0405	DRB1_0408	DRB1_0410	DRB1_0801	DRB1_0802	DRB1_0804	DRB1_0806	DRB1_1101	DRB1_1104	DRB1_1106	DRB4_0101	DRB5_0101
	CKLMINNMH	439093	B15L	DRB1_0101	DRB1_0311	DRB1_0401	DRB1_0402	DRB1_0404	DRB1_0405	DRB1_0408	DRB1_0410	DRB1_0801	DRB1_0802	DRB1_1102	DRB1_1304	DRB5_0101
	CRNGETVFI	438968	E9L	DRB1_0101	DRB1_0102	DRB1_0301	DRB1_0311	DRB1_0401	DRB1_0402	DRB1_0404	DRB1_0408	DRB1_0802	DRB1_1102	DRB1_1302	DRB1_1501	DRB1_1502
	IINSTSIFS	439046	A25R	DRB1_0102	DRB1_0301	DRB1_0311	DRB1_0401	DRB1_0402	DRB1_0404	DRB1_0405	DRB1_0408	DRB1_0410	DRB1_1101	DRB1_1104	DRB1_1106	DRB1_1501
	FMLIFNVKS	439004	I3L	DRB1_0101	DRB1_0102	DRB1_0401	DRB1_0402	DRB1_0404	DRB1_0405	DRB1_0408	DRB1_0410	DRB1_0802	DRB1_1101	DRB1_1302	DRB1_1305	DRB1_1502
	YQPCDLLAS	473688	L6R	DRB1_0311	DRB1_0401	DRB1_0407	DRB1_0408	DRB1_0801	DRB1_0802	DRB1_1101	DRB1_1102	DRB1_1104	DRB1_1106	DRB1_1302	DRB1_1305	DRB1_1502
	VRLHSNTIL	438980	K8R	DRB1_0101	DRB1_0102	DRB1_0401	DRB1_0402	DRB1_0404	DRB1_0405	DRB1_0408	DRB1_0410	DRB1_1102	DRB1_1301	DRB1_1304	DRB1_1501	DRB1_1502
	INYFNRMFH	438952	C14L	DRB1_0801	DRB1_0802	DRB1_0804	DRB1_0806	DRB1_1101	DRB1_1102	DRB1_1104	DRB1_1106	DRB1_1201	DRB1_1304	DRB1_1305	DRB1_1501	DRB1_1502
	IVIGVIILA	438991	M1R	DRB1_0101	DRB1_0102	DRB1_0301	DRB1_0311	DRB1_0402	DRB1_0804	DRB1_1101	DRB1_1102	DRB1_1104	DRB1_1106	DRB1_1305	DRB1_1501	DRB1_1502
	VKFKYVLNL	439002	I1L	DRB1_0402	DRB1_0801	DRB1_0802	DRB1_0804	DRB1_0806	DRB1_1101	DRB1_1102	DRB1_1104	DRB1_1106	DRB1_1301	DRB1_1302	DRB1_1304	DRB1_1305
	MDFFNKFSQ	439026	A5L	DRB1_0801	DRB1_0802	DRB1_0804	DRB1_0806	DRB1_1101	DRB1_1102	DRB1_1104	DRB1_1106	DRB1_1301	DRB1_1302	DRB1_1304	DRB1_1501	DRB3_0101
	VRIFINDRM	438981	H1L	DRB1_0102	DRB1_0401	DRB1_0402	DRB1_0404	DRB1_0405	DRB1_0408	DRB1_0410	DRB1_1102	DRB1_1301	DRB1_1302	DRB1_1304	DRB1_1501	DRB1_1502
	CNYGGILIS	438973	K1L	DRB1_0301	DRB1_0311	DRB1_0402	DRB1_0802	DRB1_0804	DRB1_1101	DRB1_1102	DRB1_1104	DRB1_1106	DRB1_1302	DRB1_1305	DRB1_1501	DRB1_1502
	VVGHTPSIS	439007	I6R	DRB1_0102	DRB1_0301	DRB1_0311	DRB1_0401	DRB1_0402	DRB1_0404	DRB1_0408	DRB1_0410	DRB1_1102	DRB1_1301	DRB1_1302	DRB1_1304	DRB1_1501
	IILAKNHIS	439029	A8L	DRB1_0102	DRB1_0401	DRB1_0402	DRB1_0404	DRB1_0405	DRB1_0408	DRB1_0410	DRB1_0901	DRB1_1102	DRB1_1104	DRB1_1106	DRB1_1301	DRB4_0101
	FVVVRAIAS	439031	A10L	DRB1_0101	DRB1_0102	DRB1_0311	DRB1_0401	DRB1_0405	DRB1_0408	DRB1_0802	DRB1_1101	DRB1_1104	DRB1_1106	DRB1_1305	DRB1_1502	DRB5_0101
	IFLMGKPTT	439066	A45R	DRB1_0301	DRB1_0801	DRB1_0802	DRB1_0804	DRB1_0806	DRB1_1101	DRB1_1102	DRB1_1104	DRB1_1106	DRB1_1301	DRB1_1302	DRB1_1304	DRB1_1305
	VFIHMVRCC	438965	E6R	DRB1_0102	DRB1_0311	DRB1_0401	DRB1_0402	DRB1_0804	DRB1_1101	DRB1_1102	DRB1_1104	DRB1_1106	DRB1_1301	DRB1_1302	DRB1_1304	DRB4_0101
	FRLENHAET	439052	A31L	DRB1_0101	DRB1_0102	DRB1_0401	DRB1_0405	DRB1_0408	DRB1_0801	DRB1_0802	DRB1_0901	DRB1_1201	DRB1_1302	DRB1_1305	DRB1_1502	DRB5_0101
	FRTHFSQPS	439013	F5R	DRB1_0101	DRB1_0102	DRB1_0401	DRB1_0402	DRB1_0404	DRB1_0405	DRB1_0407	DRB1_0408	DRB1_1102	DRB1_1301	DRB1_1302	DRB1_1304	DRB1_1502
	LQNMFAANR	438959	C21R	DRB1_0101	DRB1_0102	DRB1_0404	DRB1_0405	DRB1_0408	DRB1_0410	DRB1_0802	DRB1_0804	DRB1_1104	DRB1_1106	DRB1_1301	DRB1_1501	DRB5_0101
	LKNVDKFAS	438961	E2L	DRB1_0301	DRB1_0311	DRB1_0802	DRB1_0804	DRB1_0806	DRB1_1101	DRB1_1102	DRB1_1104	DRB1_1106	DRB1_1301	DRB1_1302	DRB1_1304	DRB1_1305
	VNISTIQES	439009	F1R	DRB1_0301	DRB1_0311	DRB1_0401	DRB1_0402	DRB1_0404	DRB1_0408	DRB1_0804	DRB1_1102	DRB1_1104	DRB1_1106	DRB1_1301	DRB1_1302	DRB1_1304
	MKRLTSNEI	438981	H1L	DRB1_0101	DRB1_0102	DRB1_0401	DRB1_0402	DRB1_0404	DRB1_0405	DRB1_0408	DRB1_0410	DRB1_1102	DRB1_1301	DRB1_1501	DRB1_1502	DRB5_0101
	LCIYERNQS	438968	E9L	DRB1_0311	DRB1_0801	DRB1_0802	DRB1_0804	DRB1_0806	DRB1_1102	DRB1_1104	DRB1_1106	DRB1_1301	DRB1_1302	DRB1_1304	DRB1_1501	DRB1_1502
	LCIRIVCES	438961	E2L	DRB1_0311	DRB1_0402	DRB1_0801	DRB1_0802	DRB1_0804	DRB1_0806	DRB1_1101	DRB1_1102	DRB1_1104	DRB1_1106	DRB1_1301	DRB1_1302	DRB1_1304
	FRTNLKLTG	439029	A8L	DRB1_0301	DRB1_0311	DRB1_0801	DRB1_0802	DRB1_0806	DRB1_1101	DRB1_1102	DRB1_1104	DRB1_1106	DRB1_1301	DRB1_1302	DRB1_1304	DRB1_1305
	LVITKLREH	439040	A19R	DRB1_0402	DRB1_0801	DRB1_0802	DRB1_0804	DRB1_0806	DRB1_1101	DRB1_1102	DRB1_1104	DRB1_1106	DRB1_1301	DRB1_1302	DRB1_1304	DRB5_0101
	LYLYETYHL	438981	H1L	DRB1_0102	DRB1_0402	DRB1_0404	DRB1_0410	DRB1_0801	DRB1_0802	DRB1_0804	DRB1_0806	DRB1_1102	DRB1_1301	DRB1_1304	DRB1_1501	DRB1_1502
	MQNISIPRS	439046	A25R	DRB1_0301	DRB1_0311	DRB1_0404	DRB1_0408	DRB1_0410	DRB1_0802	DRB1_0804	DRB1_0806	DRB1_1101	DRB1_1102	DRB1_1104	DRB1_1106	DRB1_1305
	IKNKNKIPF	439014	F6R	DRB1_0301	DRB1_0801	DRB1_0802	DRB1_0804	DRB1_0806	DRB1_1101	DRB1_1102	DRB1_1104	DRB1_1106	DRB1_1301	DRB1_1302	DRB1_1304	DRB1_1305
	LGLLMRMER	473688	L6R	DRB1_0301	DRB1_0311	DRB1_0804	DRB1_1101	DRB1_1102	DRB1_1104	DRB1_1106	DRB1_1301	DRB1_1302	DRB1_1305	DRB1_1501	DRB4_0101	DRB5_0101
	WIIFPTPIN	439016	F8L	DRB1_0101	DRB1_0405	DRB1_0407	DRB1_0408	DRB1_0410	DRB1_0801	DRB1_0802	DRB1_1101	DRB1_1201	DRB1_1302	DRB1_1304	DRB1_1305	DRB1_1502
	WKGIYTYRI	438978	K6L	DRB1_0101	DRB1_0401	DRB1_0402	DRB1_0404	DRB1_0405	DRB1_0408	DRB1_0802	DRB1_0901	DRB1_1101	DRB1_1201	DRB1_1305	DRB1_1502	DRB5_0101
	CYNRDKFKA	439011	F2R	DRB1_0801	DRB1_0802	DRB1_0804	DRB1_0806	DRB1_1101	DRB1_1102	DRB1_1104	DRB1_1106	DRB1_1301	DRB1_1302	DRB1_1304	DRB1_1305	DRB1_1502
	IYIVDPTFQ	438960	E1L	DRB1_0102	DRB1_0311	DRB1_0402	DRB1_0404	DRB1_0405	DRB1_0407	DRB1_0408	DRB1_0410	DRB1_1101	DRB1_1104	DRB1_1106	DRB1_1201	DRB5_0101
	CHFDKKFPS	438968	E9L	DRB1_0301	DRB1_0311	DRB1_0802	DRB1_0804	DRB1_1101	DRB1_1102	DRB1_1104	DRB1_1106	DRB1_1301	DRB1_1302	DRB1_1304	DRB1_1305	DRB3_0101
	VRRYQIAQY	438997	L2R	DRB1_0402	DRB1_0404	DRB1_0410	DRB1_0801	DRB1_0802	DRB1_0804	DRB1_0806	DRB1_1102	DRB1_1301	DRB1_1302	DRB1_1304	DRB1_1501	DRB1_1502
	IRLLIWAYL	438965	E6R	DRB1_0101	DRB1_0102	DRB1_0404	DRB1_0405	DRB1_0408	DRB1_0410	DRB1_0804	DRB1_0806	DRB1_1104	DRB1_1106	DRB1_1501	DRB5_0101
	YLVLKAVKV	438959	C21R	DRB1_0101	DRB1_0102	DRB1_0401	DRB1_0405	DRB1_0408	DRB1_1101	DRB1_1103	DRB1_1201	DRB1_1305	DRB1_1501	DRB1_1502	DRB5_0101
	IVTIINRDH	438961	E2L	DRB1_0401	DRB1_0402	DRB1_0404	DRB1_0405	DRB1_0407	DRB1_0408	DRB1_0410	DRB1_1102	DRB1_1104	DRB1_1106	DRB1_1304	DRB5_0101
	CGGKIKLYH	438920	D5L	DRB1_0801	DRB1_0802	DRB1_0804	DRB1_0806	DRB1_1101	DRB1_1102	DRB1_1104	DRB1_1106	DRB1_1301	DRB1_1302	DRB1_1304	DRB1_1305
	IVGFRPTLV	439025	A4L	DRB1_0101	DRB1_0102	DRB1_0402	DRB1_0404	DRB1_0405	DRB1_0408	DRB1_0410	DRB1_1102	DRB1_1301	DRB1_1501	DRB1_1502	DRB3_0101
	IINQNTYPV	439045	A24R	DRB1_0101	DRB1_0102	DRB1_0402	DRB1_0404	DRB1_0408	DRB1_0410	DRB1_1102	DRB1_1103	DRB1_1201	DRB1_1301	DRB3_0101	DRB3_0202
	YLVNAIIDS	439046	A25R	DRB1_0101	DRB1_0311	DRB1_0401	DRB1_0408	DRB1_0801	DRB1_0802	DRB1_1101	DRB1_1104	DRB1_1106	DRB1_1302	DRB1_1305	DRB1_1502
	IVTNVIIIV	439033	A12R	DRB1_0101	DRB1_0102	DRB1_0301	DRB1_0311	DRB1_1101	DRB1_1104	DRB1_1106	DRB1_1301	DRB1_1305	DRB1_1501	DRB1_1502	DRB4_0101
	CLTVPNITI	438973	K1L	DRB1_0101	DRB1_0102	DRB1_0402	DRB1_0404	DRB1_0405	DRB1_0408	DRB1_0410	DRB1_1101	DRB1_1305	DRB1_1501	DRB1_1502	DRB5_0101
	CYGRIAPRS	438944	C6L	DRB1_0402	DRB1_0801	DRB1_0802	DRB1_0804	DRB1_0806	DRB1_1101	DRB1_1102	DRB1_1104	DRB1_1106	DRB1_1301	DRB1_1302	DRB1_1305
	FQTVVILYS	438993	M3L	DRB1_0311	DRB1_0405	DRB1_0407	DRB1_0408	DRB1_0801	DRB1_0802	DRB1_1101	DRB1_1104	DRB1_1106	DRB1_1302	DRB1_1305	DRB1_1502
	LVIDYVTPC	439013	F5R	DRB1_0102	DRB1_0301	DRB1_0311	DRB1_0401	DRB1_0402	DRB1_0404	DRB1_0405	DRB1_0408	DRB1_0410	DRB1_1102	DRB1_1501	DRB3_0101
	LYICRKKIR	439059	A38R	DRB1_0301	DRB1_0311	DRB1_0407	DRB1_1102	DRB1_1104	DRB1_1106	DRB1_1301	DRB1_1302	DRB1_1304	DRB1_1305	DRB3_0101	DRB5_0101
	LLIRYILWR	438934	P1L	DRB1_0311	DRB1_0402	DRB1_0801	DRB1_0802	DRB1_0804	DRB1_0806	DRB1_1102	DRB1_1104	DRB1_1106	DRB1_1301	DRB1_1302	DRB1_1305
	IYYHRPLTG	438980	K8R	DRB1_0301	DRB1_0311	DRB1_0402	DRB1_1102	DRB1_1104	DRB1_1106	DRB1_1301	DRB1_1302	DRB1_1304	DRB1_1305	DRB1_1501	DRB3_0101
	IFNIVPRTM	438994	M4R	DRB1_0101	DRB1_0102	DRB1_0301	DRB1_0402	DRB1_1102	DRB1_1104	DRB1_1106	DRB1_1301	DRB1_1302	DRB1_1304	DRB1_1305	DRB5_0101
	ISILNPVAS	438998	L3R	DRB1_0101	DRB1_0102	DRB1_0401	DRB1_0404	DRB1_0408	DRB1_0410	DRB1_0804	DRB1_1101	DRB1_1102	DRB1_1104	DRB1_1106	DRB1_1301
	YFIAMRLDK	439003	I2R	DRB1_0311	DRB1_0802	DRB1_0901	DRB1_1101	DRB1_1102	DRB1_1103	DRB1_1104	DRB1_1106	DRB1_1302	DRB1_1305	DRB1_1502	DRB5_0101
	VYKNLIMQS	438968	E9L	DRB1_0301	DRB1_0311	DRB1_0401	DRB1_0402	DRB1_0404	DRB1_0804	DRB1_1101	DRB1_1102	DRB1_1104	DRB1_1106	DRB1_1301	DRB1_1305
	YNILDRIIT	439032	A11L	DRB1_0101	DRB1_0102	DRB1_0801	DRB1_0802	DRB1_1101	DRB1_1104	DRB1_1106	DRB1_1302	DRB1_1305	DRB1_1501	DRB1_1502	DRB5_0101
	VNRYGVAYV	439069	A48R	DRB1_0801	DRB1_0802	DRB1_0804	DRB1_0806	DRB1_1102	DRB1_1104	DRB1_1106	DRB1_1301	DRB1_1302	DRB1_1304	DRB1_1501	DRB1_1502
	VRYKDTEEL	439011	F2R	DRB1_0301	DRB1_0311	DRB1_0402	DRB1_0404	DRB1_0801	DRB1_0802	DRB1_0804	DRB1_0806	DRB1_1102	DRB1_1301	DRB1_1302	DRB1_1304
	ISLFEIAGI	439027	A6R	DRB1_0404	DRB1_0408	DRB1_0804	DRB1_0806	DRB1_1102	DRB1_1104	DRB1_1106	DRB1_1301	DRB1_1302	DRB1_1304	DRB1_1501	DRB1_1502
	VIFLISVIV	439084	B6R	DRB1_0101	DRB1_0102	DRB1_0401	DRB1_0404	DRB1_0405	DRB1_0408	DRB1_0410	DRB1_1102	DRB1_1301	DRB1_1501	DRB1_1502	DRB3_0202
	IKRSNVFAV	439021	N3L	DRB1_0101	DRB1_0102	DRB1_0301	DRB1_0311	DRB1_0404	DRB1_1102	DRB1_1201	DRB1_1301	DRB1_1302	DRB1_1304	DRB1_1501	DRB3_0101
	IRYYGIDKI	438942	C4R	DRB1_0404	DRB1_0801	DRB1_0802	DRB1_0804	DRB1_0806	DRB1_0901	DRB1_1102	DRB1_1301	DRB1_1302	DRB1_1501	DRB1_1502	DRB3_0101
	VEIFEREKS	439045	A24R	DRB1_0311	DRB1_0804	DRB1_1101	DRB1_1102	DRB1_1104	DRB1_1106	DRB1_1301	DRB1_1302	DRB1_1304	DRB1_1305	DRB1_1501	DRB1_1502
	YIFLPVYFG	439043	A21R	DRB1_0101	DRB1_0405	DRB1_0408	DRB1_0410	DRB1_0801	DRB1_0802	DRB1_1101	DRB1_1104	DRB1_1106	DRB1_1302	DRB1_1305	DRB5_0101
	IYLNFPWLS	438981	H1L	DRB1_0101	DRB1_0102	DRB1_0402	DRB1_0804	DRB1_1101	DRB1_1102	DRB1_1104	DRB1_1106	DRB1_1301	DRB1_1302	DRB1_1304	DRB3_0101
	IMLNGIMYR	439025	A4L	DRB1_0301	DRB1_0311	DRB1_0401	DRB1_0804	DRB1_1101	DRB1_1102	DRB1_1104	DRB1_1106	DRB1_1201	DRB1_1301	DRB1_1302	DRB1_1305
	IRYPVKRII	439009	F1R	DRB1_0301	DRB1_0311	DRB1_0802	DRB1_0804	DRB1_0806	DRB1_1102	DRB1_1104	DRB1_1106	DRB1_1301	DRB1_1302	DRB1_1304	DRB3_0101
	ILMYPTTLL	473688	L6R	DRB1_0102	DRB1_0402	DRB1_0404	DRB1_0405	DRB1_0408	DRB1_0410	DRB1_0804	DRB1_0806	DRB1_1301	DRB1_1304	DRB1_1501	DRB1_1502
	VRDKRRKYS	438985	H5R	DRB1_0801	DRB1_0802	DRB1_0804	DRB1_0806	DRB1_1101	DRB1_1102	DRB1_1104	DRB1_1106	DRB1_1301	DRB1_1302	DRB1_1304	DRB4_0101
	INLYNKMQT	438990	H9R	DRB1_0801	DRB1_0802	DRB1_0804	DRB1_0806	DRB1_1101	DRB1_1102	DRB1_1104	DRB1_1106	DRB1_1301	DRB1_1304	DRB1_1501	DRB1_1502
	VLFILKIFV	439033	A12R	DRB1_0101	DRB1_0102	DRB1_0301	DRB1_0311	DRB1_0804	DRB1_0806	DRB1_1101	DRB1_1104	DRB1_1106	DRB1_1305	DRB1_1501	DRB1_1502
	FRMMSKDER	439046	A25R	DRB1_0301	DRB1_0311	DRB1_0801	DRB1_0802	DRB1_0804	DRB1_1101	DRB1_1102	DRB1_1301	DRB1_1302	DRB1_1305	DRB1_1502	DRB5_0101
	ISLAKKIDV	439052	A31L	DRB1_0101	DRB1_0102	DRB1_0301	DRB1_0311	DRB1_1101	DRB1_1102	DRB1_1104	DRB1_1106	DRB1_1301	DRB1_1305	DRB1_1501	DRB1_1502
	VIFQTVVIL	438993	M3L	DRB1_0101	DRB1_0102	DRB1_0301	DRB1_0311	DRB1_0402	DRB1_0410	DRB1_1102	DRB1_1103	DRB1_1301	DRB1_1302	DRB1_1304	DRB4_0101
	LSKFRTLLS	439016	F8L	DRB1_0402	DRB1_0404	DRB1_0405	DRB1_0408	DRB1_0410	DRB1_1101	DRB1_1102	DRB1_1103	DRB1_1104	DRB1_1106	DRB1_1301	DRB1_1501
	LVFEIINQV	439023	A2L	DRB1_0101	DRB1_0102	DRB1_0301	DRB1_0311	DRB1_0401	DRB1_0404	DRB1_0408	DRB1_0410	DRB1_0901	DRB1_1501	DRB1_1502	DRB3_0202
	MISLLRKFL	439046	A25R	DRB1_0102	DRB1_0806	DRB1_1101	DRB1_1102	DRB1_1104	DRB1_1106	DRB1_1301	DRB1_1304	DRB1_1305	DRB1_1501	DRB3_0202	DRB4_0101
	FKRHPNNTI	439008	I7R	DRB1_0101	DRB1_0102	DRB1_0401	DRB1_0402	DRB1_0404	DRB1_0405	DRB1_0408	DRB1_0410	DRB1_1301	DRB1_1302	DRB1_1501	DRB1_1502
	LVNRMQRIS	438981	H1L	DRB1_0402	DRB1_0801	DRB1_0802	DRB1_0804	DRB1_0806	DRB1_1102	DRB1_1104	DRB1_1106	DRB1_1301	DRB1_1302	DRB1_1304	DRB4_0101
	YQLLEAVYG	438975	K3L	DRB1_0101	DRB1_0102	DRB1_0401	DRB1_0405	DRB1_0408	DRB1_0410	DRB1_0801	DRB1_1101	DRB1_1302	DRB1_1305	DRB1_1502	DRB5_0101
	FIIKSSYVF	473688	L6R	DRB1_0101	DRB1_0402	DRB1_0405	DRB1_0801	DRB1_0802	DRB1_0804	DRB1_0806	DRB1_1301	DRB1_1302	DRB1_1305	DRB1_1502	DRB5_0101
	FSMLVARSQ	473688	L6R	DRB1_0101	DRB1_0402	DRB1_0405	DRB1_0407	DRB1_0408	DRB1_0801	DRB1_0802	DRB1_1101	DRB1_1102	DRB1_1302	DRB1_1304	DRB5_0101
	ILYICRKKI	439059	A38R	DRB1_0101	DRB1_0102	DRB1_0301	DRB1_0311	DRB1_0804	DRB1_1101	DRB1_1104	DRB1_1106	DRB1_1305	DRB1_1501	DRB1_1502	DRB5_0101
	LKINNKIVE	438976	K4L	DRB1_0301	DRB1_0311	DRB1_0406	DRB1_0801	DRB1_0806	DRB1_1101	DRB1_1104	DRB1_1106	DRB1_1301	DRB1_1302	DRB1_1304	DRB1_1305
	VKYLAKILC	438999	L4R	DRB1_0101	DRB1_0102	DRB1_0311	DRB1_0802	DRB1_0804	DRB1_0806	DRB1_1101	DRB1_1102	DRB1_1104	DRB1_1106	DRB1_1304	DRB1_1305
	LNILGKYGR	473688	L6R	DRB1_0102	DRB1_0301	DRB1_0804	DRB1_1101	DRB1_1102	DRB1_1104	DRB1_1106	DRB1_1301	DRB1_1302	DRB1_1304	DRB1_1305	DRB5_0101
	YTIVSTLPC	438969	E10R	DRB1_0402	DRB1_0404	DRB1_0405	DRB1_0407	DRB1_0408	DRB1_0801	DRB1_0802	DRB1_1101	DRB1_1103	DRB1_1104	DRB1_1106	DRB1_1305
	MLMRVAVGI	438976	K4L	DRB1_0101	DRB1_0102	DRB1_0402	DRB1_0801	DRB1_0802	DRB1_0804	DRB1_0806	DRB1_1102	DRB1_1301	DRB1_1302	DRB1_1501	DRB1_1502
	IVRCNTSVN	438990	H9R	DRB1_0301	DRB1_0401	DRB1_0402	DRB1_0404	DRB1_0405	DRB1_0407	DRB1_0408	DRB1_0410	DRB1_0801	DRB1_0806	DRB1_1103	DRB1_1304
	LRFFLQRLY	439030	A9R	DRB1_0402	DRB1_0804	DRB1_0806	DRB1_1102	DRB1_1104	DRB1_1106	DRB1_1301	DRB1_1302	DRB1_1304	DRB1_1305	DRB1_1501	DRB5_0101
	MFSNNVLIF	438968	E9L	DRB1_0301	DRB1_0311	DRB1_0402	DRB1_1101	DRB1_1102	DRB1_1103	DRB1_1104	DRB1_1106	DRB1_1301	DRB1_1302	DRB1_1305	DRB4_0101
	FKYVLNLTM	439002	I1L	DRB1_0101	DRB1_0102	DRB1_0401	DRB1_0404	DRB1_0405	DRB1_0408	DRB1_0410	DRB1_1101	DRB1_1305	DRB1_1501	DRB1_1502	DRB5_0101
	LVRSETKQK	438968	E9L	DRB1_0301	DRB1_0311	DRB1_0401	DRB1_0402	DRB1_0404	DRB1_0804	DRB1_1101	DRB1_1102	DRB1_1104	DRB1_1106	DRB1_1301	DRB5_0101
	CLLTDTIES	439028	A7L	DRB1_0301	DRB1_0401	DRB1_0402	DRB1_0404	DRB1_0405	DRB1_0408	DRB1_0410	DRB1_1101	DRB1_1104	DRB1_1106	DRB1_1305	DRB5_0101
	VLYNGVNYL	439009	F1R	DRB1_0101	DRB1_0102	DRB1_0301	DRB1_0311	DRB1_0401	DRB1_0402	DRB1_0404	DRB1_0410	DRB1_1102	DRB1_1301	DRB1_1302	DRB1_1304
	LIRRVRRYQ	438997	L2R	DRB1_0402	DRB1_0801	DRB1_0802	DRB1_0804	DRB1_0806	DRB1_1102	DRB1_1104	DRB1_1106	DRB1_1301	DRB1_1302	DRB1_1304	DRB3_0202
	FRFRSVYGD	438968	E9L	DRB1_0402	DRB1_0405	DRB1_0801	DRB1_0802	DRB1_0804	DRB1_0806	DRB1_1101	DRB1_1102	DRB1_1301	DRB1_1302	DRB1_1304	DRB1_1305
	VKKKNTFSI	439043	A21R	DRB1_0402	DRB1_0801	DRB1_0802	DRB1_0804	DRB1_0806	DRB1_1102	DRB1_1103	DRB1_1201	DRB1_1301	DRB1_1302	DRB1_1304	DRB3_0101
	YRSIPLMKR	438981	H1L	DRB1_0301	DRB1_0401	DRB1_0408	DRB1_0802	DRB1_1101	DRB1_1104	DRB1_1106	DRB1_1201	DRB1_1302	DRB1_1305	DRB1_1502	DRB5_0101
	MGFFGNLEV	439046	A25R	DRB1_0101	DRB1_0102	DRB1_0402	DRB1_0404	DRB1_0405	DRB1_0408	DRB1_0410	DRB1_1104	DRB1_1106	DRB1_1305	DRB1_1501	DRB1_1502
	YILRGLLEA	438980	K8R	DRB1_0402	DRB1_0801	DRB1_0802	DRB1_0804	DRB1_0806	DRB1_1101	DRB1_1103	DRB1_1104	DRB1_1106	DRB1_1302	DRB1_1305	DRB1_1502
	YNLMNNTAV	439040	A19R	DRB1_0101	DRB1_0102	DRB1_0401	DRB1_0402	DRB1_0404	DRB1_0405	DRB1_0408	DRB1_0410	DRB1_0901	DRB1_1103	DRB1_1201	DRB1_1502
	VRFRTHFSQ	439013	F5R	DRB1_0402	DRB1_0801	DRB1_0802	DRB1_0804	DRB1_0806	DRB1_1101	DRB1_1102	DRB1_1104	DRB1_1106	DRB1_1301	DRB1_1302	DRB1_1304
	IGTLLVSSS	439013	F5R	DRB1_0301	DRB1_0311	DRB1_0401	DRB1_0404	DRB1_0405	DRB1_0408	DRB1_0410	DRB1_0804	DRB1_1101	DRB1_1102	DRB1_1104	DRB1_1106
	VIIYERDFS	438976	K4L	DRB1_0301	DRB1_0311	DRB1_0801	DRB1_0802	DRB1_0804	DRB1_0806	DRB1_1102	DRB1_1301	DRB1_1302	DRB1_1304	DRB1_1501	DRB1_1502
	IIIKKQFIQ	439046	A25R	DRB1_0402	DRB1_0801	DRB1_0802	DRB1_0804	DRB1_0806	DRB1_0901	DRB1_1102	DRB1_1104	DRB1_1106	DRB1_1301	DRB1_1302	DRB1_1304
	LRCHSAHVC	438988	H7L	DRB1_0101	DRB1_0102	DRB1_0311	DRB1_0401	DRB1_0402	DRB1_1102	DRB1_1301	DRB1_1302	DRB1_1304	DRB1_1501	DRB1_1502	DRB3_0101
	LVKWPLLNI	439053	A32L	DRB1_0402	DRB1_1101	DRB1_1102	DRB1_1103	DRB1_1104	DRB1_1106	DRB1_1301	DRB1_1302	DRB1_1304	DRB1_1305	DRB1_1501	DRB1_1502
	YVNGWVKKG	438985	H5R	DRB1_0101	DRB1_0301	DRB1_0311	DRB1_0801	DRB1_0802	DRB1_1101	DRB1_1103	DRB1_1201	DRB1_1302	DRB1_1305	DRB3_0101	DRB4_0101
	LHSNTILKS	438980	K8R	DRB1_0301	DRB1_0311	DRB1_0401	DRB1_0402	DRB1_0804	DRB1_1101	DRB1_1102	DRB1_1104	DRB1_1106	DRB1_1301	DRB1_1302	DRB1_1305
	LRKDINNIV	439010	F3L	DRB1_0301	DRB1_0311	DRB1_0401	DRB1_0402	DRB1_0404	DRB1_0405	DRB1_0408	DRB1_0410	DRB1_1201	DRB1_1501	DRB3_0101	DRB3_0202
	FRIQDLCLD	473688	L6R	DRB1_0401	DRB1_0405	DRB1_0410	DRB1_0801	DRB1_0802	DRB1_0806	DRB1_1101	DRB1_1102	DRB1_1301	DRB1_1302	DRB1_1304	DRB1_1305
	IVFKSKKYE	439009	F1R	DRB1_0801	DRB1_0802	DRB1_0804	DRB1_0806	DRB1_1102	DRB1_1104	DRB1_1106	DRB1_1301	DRB1_1302	DRB1_1304	DRB1_1305	DRB3_0202
	CHRILTYGK	439046	A25R	DRB1_0401	DRB1_0402	DRB1_0404	DRB1_0405	DRB1_0408	DRB1_0410	DRB1_0802	DRB1_1101	DRB1_1104	DRB1_1106	DRB1_1305	DRB5_0101
	LKLKDVVKV	438976	K4L	DRB1_0301	DRB1_0402	DRB1_0801	DRB1_0802	DRB1_0804	DRB1_0806	DRB1_1102	DRB1_1104	DRB1_1106	DRB1_1301	DRB1_1302	DRB1_1304
	FIVISPMGK	439053	A32L	DRB1_0101	DRB1_0311	DRB1_0401	DRB1_0404	DRB1_0405	DRB1_0408	DRB1_0802	DRB1_1101	DRB1_1104	DRB1_1106	DRB1_1305	DRB5_0101
	IGNFAAHLS	438984	H4L	DRB1_0101	DRB1_0102	DRB1_0402	DRB1_0404	DRB1_0408	DRB1_1102	DRB1_1201	DRB1_1301	DRB1_1302	DRB1_1304	DRB1_1501	DRB1_1502
	IILFQNNDI	439028	A7L	DRB1_0101	DRB1_0102	DRB1_0402	DRB1_0404	DRB1_0405	DRB1_0408	DRB1_0410	DRB1_1102	DRB1_1201	DRB1_1301	DRB1_1501	DRB1_1502
	IHGAPVYGS	473688	L6R	DRB1_0301	DRB1_0402	DRB1_0404	DRB1_0408	DRB1_0410	DRB1_0804	DRB1_1101	DRB1_1102	DRB1_1104	DRB1_1106	DRB1_1301	DRB1_1304
	VIGLIVILF	439004	I3L	DRB1_0101	DRB1_0102	DRB1_0301	DRB1_0410	DRB1_0804	DRB1_0806	DRB1_1101	DRB1_1104	DRB1_1106	DRB1_1301	DRB1_1302	DRB1_1305
	ILLYQMLTS	438960	E1L	DRB1_0402	DRB1_0801	DRB1_0802	DRB1_0804	DRB1_0806	DRB1_1101	DRB1_1102	DRB1_1104	DRB1_1106	DRB1_1301	DRB1_1501	DRB1_1502
	YRFAFLYLL	439013	F5R	DRB1_0101	DRB1_0102	DRB1_0406	DRB1_0801	DRB1_0802	DRB1_0901	DRB1_1101	DRB1_1302	DRB1_1305	DRB1_1501	DRB1_1502	DRB5_0101
	VKNYTKNNS	439023	A2L	DRB1_0301	DRB1_0311	DRB1_0801	DRB1_0802	DRB1_0804	DRB1_0806	DRB1_1102	DRB1_1301	DRB1_1302	DRB1_1304	DRB1_1501	DRB1_1502
	MRYQSLIPR	439032	A11L	DRB1_0102	DRB1_0301	DRB1_0311	DRB1_0406	DRB1_1101	DRB1_1102	DRB1_1104	DRB1_1106	DRB1_1301	DRB1_1302	DRB1_1305	DRB5_0101
	INSRIKLDI	439029	A8L	DRB1_0801	DRB1_0802	DRB1_0804	DRB1_0806	DRB1_1101	DRB1_1102	DRB1_1104	DRB1_1106	DRB1_1301	DRB1_1302	DRB1_1305	DRB1_1501
	VKNVQIKPS	439021	N3L	DRB1_0311	DRB1_0404	DRB1_0802	DRB1_0804	DRB1_0806	DRB1_1101	DRB1_1102	DRB1_1104	DRB1_1106	DRB1_1301	DRB1_1305	DRB5_0101
	VISAPKAVF	439022	A1L	DRB1_0301	DRB1_0802	DRB1_0804	DRB1_0806	DRB1_1102	DRB1_1104	DRB1_1106	DRB1_1301	DRB1_1302	DRB1_1304	DRB1_1305	DRB4_0101
	LFNLSKFLL	438983	H2R	DRB1_0101	DRB1_0102	DRB1_0301	DRB1_1101	DRB1_1102	DRB1_1104	DRB1_1106	DRB1_1301	DRB1_1302	DRB1_1304	DRB1_1305	DRB1_1501
	LIIDEVHEH	438980	K8R	DRB1_0301	DRB1_0311	DRB1_0401	DRB1_0404	DRB1_0410	DRB1_0801	DRB1_0804	DRB1_0806	DRB1_1102	DRB1_1104	DRB1_1106	DRB1_1304
	MLRFANPLS	438968	E9L	DRB1_0102	DRB1_0402	DRB1_0404	DRB1_0405	DRB1_0408	DRB1_0410	DRB1_1102	DRB1_1104	DRB1_1106	DRB1_1301	DRB1_1501	DRB1_1502
	IVIKFVGKD	439007	I6R	DRB1_0301	DRB1_0410	DRB1_0801	DRB1_0802	DRB1_0804	DRB1_0806	DRB1_1104	DRB1_1106	DRB1_1301	DRB1_1304	DRB1_1305	DRB4_0101
	FLSRLVLYA	438920	D5L	DRB1_0402	DRB1_0801	DRB1_0802	DRB1_0804	DRB1_0806	DRB1_1101	DRB1_1102	DRB1_1104	DRB1_1106	DRB1_1302	DRB1_1305	DRB1_1502
	IMMILSTII	439058	A37R	DRB1_0101	DRB1_0102	DRB1_0301	DRB1_0401	DRB1_0402	DRB1_0404	DRB1_0405	DRB1_0408	DRB1_0410	DRB1_1501	DRB1_1502	DRB5_0101
	YLIIKLLLP	439074	J4R	DRB1_0101	DRB1_0401	DRB1_0405	DRB1_0408	DRB1_0802	DRB1_1101	DRB1_1104	DRB1_1106	DRB1_1302	DRB1_1305	DRB1_1502	DRB5_0101
	LKVFLPNPA	438980	K8R	DRB1_0101	DRB1_0102	DRB1_0402	DRB1_0404	DRB1_0407	DRB1_0408	DRB1_0410	DRB1_1102	DRB1_1301	DRB1_1304	DRB1_1501	DRB1_1502
	IYRIAKFLF	439010	F3L	DRB1_0301	DRB1_0804	DRB1_0806	DRB1_1101	DRB1_1102	DRB1_1104	DRB1_1106	DRB1_1301	DRB1_1302	DRB1_1304	DRB1_1305	DRB5_0101
	YLINLKSDL	439030	A9R	DRB1_0101	DRB1_0301	DRB1_0311	DRB1_0801	DRB1_0802	DRB1_0901	DRB1_1101	DRB1_1301	DRB1_1302	DRB1_1305	DRB1_1502	DRB3_0202
	VIKKRVETS	438975	K3L	DRB1_0301	DRB1_0311	DRB1_0402	DRB1_0801	DRB1_0802	DRB1_0804	DRB1_0806	DRB1_1102	DRB1_1301	DRB1_1302	DRB1_1304	DRB3_0202
	FVVEDPKQS	439074	J4R	DRB1_0101	DRB1_0102	DRB1_0401	DRB1_0407	DRB1_0408	DRB1_0802	DRB1_1101	DRB1_1102	DRB1_1301	DRB1_1302	DRB1_1305	DRB5_0101
	IIVTNVIII	439033	A12R	DRB1_0101	DRB1_0102	DRB1_0401	DRB1_0402	DRB1_1101	DRB1_1104	DRB1_1106	DRB1_1305	DRB1_1501	DRB1_1502	DRB3_0202	DRB4_0101
	LQMREIITG	439004	I3L	DRB1_0402	DRB1_0801	DRB1_0802	DRB1_0804	DRB1_0806	DRB1_1102	DRB1_1104	DRB1_1106	DRB1_1301	DRB1_1302	DRB1_1304	DRB1_1305
	FVIKRNGYK	438976	K4L	DRB1_0401	DRB1_0408	DRB1_0801	DRB1_0802	DRB1_0804	DRB1_0806	DRB1_1101	DRB1_1302	DRB1_1305	DRB3_0101	DRB3_0202	DRB5_0101
	YQNLGNAVS	438961	E2L	DRB1_0101	DRB1_0401	DRB1_0404	DRB1_0405	DRB1_0408	DRB1_0410	DRB1_0801	DRB1_0802	DRB1_1101	DRB1_1302	DRB1_1305
	YGTMGLLSI	438927	D12L	DRB1_0101	DRB1_0408	DRB1_0802	DRB1_1101	DRB1_1104	DRB1_1106	DRB1_1302	DRB1_1305	DRB1_1501	DRB1_1502	DRB5_0101
	FNNLTNLSK	473688	L6R	DRB1_0401	DRB1_0402	DRB1_0404	DRB1_0405	DRB1_0407	DRB1_0408	DRB1_1101	DRB1_1104	DRB1_1106	DRB1_1305	DRB5_0101
	IQMYTPPDG	438980	K8R	DRB1_0301	DRB1_0801	DRB1_0802	DRB1_0804	DRB1_0806	DRB1_1102	DRB1_1301	DRB1_1302	DRB1_1304	DRB1_1501	DRB1_1502
	ILLTLRMTQ	439029	A8L	DRB1_0311	DRB1_0801	DRB1_0802	DRB1_0804	DRB1_0806	DRB1_1101	DRB1_1102	DRB1_1104	DRB1_1106	DRB1_1304	DRB1_1305
	LQLIRHGRS	438965	E6R	DRB1_0301	DRB1_0311	DRB1_0404	DRB1_0802	DRB1_0804	DRB1_0806	DRB1_1101	DRB1_1104	DRB1_1106	DRB1_1305	DRB5_0101
	FVVHKSNRL	439007	I6R	DRB1_0101	DRB1_0102	DRB1_0401	DRB1_0402	DRB1_0405	DRB1_0408	DRB1_0901	DRB1_1103	DRB1_1302	DRB1_1501	DRB1_1502
	LVNQYSHMK	439056	A35L	DRB1_0311	DRB1_0401	DRB1_0402	DRB1_0404	DRB1_1102	DRB1_1301	DRB1_1302	DRB1_1304	DRB3_0101	DRB3_0202	DRB5_0101
	LSNLTNLNI	473688	L6R	DRB1_0101	DRB1_0102	DRB1_0401	DRB1_0402	DRB1_0404	DRB1_0408	DRB1_0410	DRB1_1104	DRB1_1106	DRB1_1501	DRB1_1502
	LGAAITLVV	439038	A17L	DRB1_0402	DRB1_0404	DRB1_0408	DRB1_0410	DRB1_1101	DRB1_1104	DRB1_1106	DRB1_1301	DRB1_1305	DRB1_1501	DRB4_0101
	VRCRGKKTK	439046	A25R	DRB1_0801	DRB1_0802	DRB1_0804	DRB1_0806	DRB1_1101	DRB1_1102	DRB1_1104	DRB1_1106	DRB1_1301	DRB1_1302	DRB1_1304
	IVLYNGVNY	439009	F1R	DRB1_0101	DRB1_0102	DRB1_0801	DRB1_0802	DRB1_0804	DRB1_0806	DRB1_1102	DRB1_1301	DRB1_1304	DRB1_1501	DRB1_1502
	FAPKQKMFS	438968	E9L	DRB1_0801	DRB1_0802	DRB1_0804	DRB1_0806	DRB1_1101	DRB1_1102	DRB1_1104	DRB1_1106	DRB1_1301	DRB1_1302	DRB1_1305
	MMIQTRAAD	438963	E4L	DRB1_0301	DRB1_0311	DRB1_0801	DRB1_0806	DRB1_1102	DRB1_1104	DRB1_1106	DRB1_1301	DRB1_1302	DRB1_1304	DRB1_1305
	FFNLLAKEQ	439032	A11L	DRB1_0101	DRB1_0401	DRB1_0405	DRB1_0407	DRB1_0408	DRB1_0801	DRB1_0802	DRB1_1101	DRB1_1104	DRB1_1106	DRB5_0101
	LICKLSRDS	439015	F7R	DRB1_0402	DRB1_0801	DRB1_0802	DRB1_0804	DRB1_0806	DRB1_1102	DRB1_1104	DRB1_1106	DRB1_1301	DRB1_1302	DRB1_1304
	YLSFSNAIQ	438965	E6R	DRB1_0401	DRB1_0402	DRB1_0404	DRB1_0405	DRB1_0407	DRB1_0408	DRB1_0410	DRB1_0801	DRB1_0802	DRB1_0901	DRB1_1101
	LVKKNKKRF	438960	E1L	DRB1_0801	DRB1_0802	DRB1_0804	DRB1_0806	DRB1_1102	DRB1_1103	DRB1_1301	DRB1_1302	DRB1_1304	DRB1_1305	DRB3_0202
	CVNVFSYKY	438980	K8R	DRB1_0101	DRB1_0102	DRB1_0402	DRB1_0404	DRB1_0405	DRB1_0408	DRB1_0410	DRB1_1101	DRB1_1305	DRB1_1502	DRB5_0101
	LLSKNTFYL	438981	H1L	DRB1_0402	DRB1_0801	DRB1_0802	DRB1_0804	DRB1_0806	DRB1_1102	DRB1_1103	DRB1_1301	DRB1_1302	DRB1_1304	DRB3_0202
	LRRHNKSCI	438960	E1L	DRB1_0102	DRB1_0301	DRB1_0311	DRB1_0804	DRB1_1102	DRB1_1301	DRB1_1302	DRB1_1304	DRB1_1501	DRB1_1502	DRB3_0202
	FIVTETMPC	438970	E11L	DRB1_0401	DRB1_0402	DRB1_0404	DRB1_0405	DRB1_0407	DRB1_0408	DRB1_1101	DRB1_1104	DRB1_1106	DRB1_1305	DRB1_1502
	LCIFETRKK	438994	M4R	DRB1_0402	DRB1_0404	DRB1_0408	DRB1_0804	DRB1_1102	DRB1_1104	DRB1_1106	DRB1_1301	DRB1_1302	DRB1_1304	DRB5_0101
	YKRMEKWTK	438979	K7L	DRB1_0801	DRB1_0802	DRB1_0804	DRB1_1101	DRB1_1102	DRB1_1104	DRB1_1106	DRB1_1301	DRB1_1302	DRB1_1305	DRB5_0101
	FVYTQKKTL	439029	A8L	DRB1_0101	DRB1_0801	DRB1_0802	DRB1_0901	DRB1_1101	DRB1_1302	DRB1_1305	DRB3_0101	DRB3_0202	DRB4_0101	DRB5_0101
	LRTYGVNYT	439007	I6R	DRB1_0404	DRB1_0410	DRB1_0801	DRB1_0802	DRB1_0804	DRB1_0806	DRB1_1102	DRB1_1301	DRB1_1304	DRB1_1501	DRB1_1502
	FHCMDILTF	438981	H1L	DRB1_0405	DRB1_0408	DRB1_0801	DRB1_0802	DRB1_1101	DRB1_1104	DRB1_1106	DRB1_1302	DRB1_1305	DRB1_1502	DRB5_0101
	IVFSVNQLM	438993	M3L	DRB1_0102	DRB1_0301	DRB1_0311	DRB1_0401	DRB1_0402	DRB1_0404	DRB1_0405	DRB1_0408	DRB1_0410	DRB1_0901	DRB3_0202
	IYIAVANCV	438985	H5R	DRB1_0101	DRB1_0102	DRB1_0301	DRB1_0311	DRB1_0402	DRB1_0404	DRB1_0408	DRB1_1102	DRB1_1301	DRB1_1302	DRB1_1501
	LRYITNRLE	438968	E9L	DRB1_0102	DRB1_0402	DRB1_0404	DRB1_0405	DRB1_0408	DRB1_0410	DRB1_0801	DRB1_0806	DRB1_1301	DRB1_1304	DRB5_0101
	LLTKQTMDI	438993	M3L	DRB1_0402	DRB1_0801	DRB1_0802	DRB1_0804	DRB1_0806	DRB1_1102	DRB1_1104	DRB1_1106	DRB1_1301	DRB1_1302	DRB1_1305
	YRHVPILGR	439056	A35L	DRB1_0301	DRB1_0408	DRB1_0801	DRB1_0802	DRB1_1101	DRB1_1104	DRB1_1106	DRB1_1302	DRB1_1305	DRB1_1502	DRB5_0101
	IVFSTHKLS	438980	K8R	DRB1_0301	DRB1_0311	DRB1_0406	DRB1_1101	DRB1_1102	DRB1_1104	DRB1_1106	DRB1_1301	DRB1_1302	DRB1_1304	DRB3_0202
	FIGYMVKNV	439021	N3L	DRB1_0801	DRB1_0802	DRB1_0804	DRB1_0806	DRB1_0901	DRB1_1101	DRB1_1302	DRB1_1305	DRB1_1501	DRB1_1502	DRB4_0101
	MLPKIILFQ	439028	A7L	DRB1_0402	DRB1_0801	DRB1_0802	DRB1_0804	DRB1_0806	DRB1_1101	DRB1_1102	DRB1_1104	DRB1_1106	DRB1_1301	DRB1_1304
	LFIIPTNLD	438980	K8R	DRB1_0301	DRB1_0311	DRB1_0401	DRB1_0402	DRB1_0404	DRB1_0405	DRB1_0408	DRB1_0410	DRB1_0801	DRB1_0806	DRB1_1304
	YVFVDERFS	439023	A2L	DRB1_0101	DRB1_0407	DRB1_0408	DRB1_0802	DRB1_0901	DRB1_1101	DRB1_1103	DRB1_1302	DRB1_1305	DRB3_0202	DRB5_0101
	YMLLVNRLT	439025	A4L	DRB1_0101	DRB1_0102	DRB1_0401	DRB1_0402	DRB1_0405	DRB1_0407	DRB1_0408	DRB1_0901	DRB1_1302	DRB1_1502	DRB5_0101
	YNNCINNTI	439021	N3L	DRB1_0101	DRB1_0401	DRB1_0402	DRB1_0404	DRB1_0405	DRB1_0407	DRB1_0408	DRB1_0410	DRB1_0901	DRB1_1502	DRB3_0202
	LFMYYAKRM	438991	M1R	DRB1_0102	DRB1_0801	DRB1_0802	DRB1_0804	DRB1_0806	DRB1_1102	DRB1_1301	DRB1_1302	DRB1_1304	DRB1_1501	DRB1_1502
	LRGEAILQI	438981	H1L	DRB1_0102	DRB1_0311	DRB1_0401	DRB1_1101	DRB1_1102	DRB1_1104	DRB1_1106	DRB1_1301	DRB1_1305	DRB1_1501	DRB1_1502
	VRNKVVVNF	438998	L3R	DRB1_0301	DRB1_0402	DRB1_0801	DRB1_0802	DRB1_0804	DRB1_0806	DRB1_1102	DRB1_1301	DRB1_1302	DRB1_1304	DRB1_1305
	LANISTILY	438967	E8R	DRB1_0301	DRB1_0311	DRB1_0401	DRB1_0402	DRB1_0404	DRB1_0405	DRB1_0408	DRB1_0410	DRB1_1104	DRB1_1106	DRB1_1305
	CLYFDGFDM	439074	J4R	DRB1_0101	DRB1_0102	DRB1_0405	DRB1_1102	DRB1_1301	DRB1_1302	DRB1_1304	DRB1_1305	DRB1_1501	DRB1_1502	DRB5_0101
	CMLIASTLI	439067	A46R	DRB1_0101	DRB1_0102	DRB1_0401	DRB1_0402	DRB1_0404	DRB1_0405	DRB1_0408	DRB1_0410	DRB1_1501	DRB1_1502	DRB5_0101
	VRCINWFES	438968	E9L	DRB1_0102	DRB1_0402	DRB1_0404	DRB1_0408	DRB1_0410	DRB1_1102	DRB1_1104	DRB1_1106	DRB1_1501	DRB1_1502	DRB5_0101
	FVSLVKKNK	438960	E1L	DRB1_0801	DRB1_0802	DRB1_0804	DRB1_1101	DRB1_1102	DRB1_1104	DRB1_1106	DRB1_1301	DRB1_1302	DRB1_1305	DRB5_0101
	WLPIGLLAL	439000	L5L	DRB1_0101	DRB1_0405	DRB1_0801	DRB1_0802	DRB1_1101	DRB1_1104	DRB1_1106	DRB1_1305	DRB1_1501	DRB1_1502	DRB5_0101
	LNYKLTFLH	438952	C14L	DRB1_0402	DRB1_0404	DRB1_0405	DRB1_0410	DRB1_0801	DRB1_0802	DRB1_0804	DRB1_0806	DRB1_1102	DRB1_1301	DRB1_1304
	LIKNIVIEA	439072	J2R	DRB1_0102	DRB1_0301	DRB1_0311	DRB1_0401	DRB1_0402	DRB1_0804	DRB1_1101	DRB1_1102	DRB1_1104	DRB1_1106	DRB1_1305
	IRLNDFLGL	438994	M4R	DRB1_0101	DRB1_0102	DRB1_0311	DRB1_0401	DRB1_0402	DRB1_1101	DRB1_1104	DRB1_1106	DRB1_1305	DRB1_1501	DRB1_1502
	IVIEKNGEL	439027	A6R	DRB1_0101	DRB1_0102	DRB1_0301	DRB1_0401	DRB1_0404	DRB1_0405	DRB1_0408	DRB1_0410	DRB1_0901	DRB1_1501	DRB1_1502
	CVKKNIPLT	438994	M4R	DRB1_0801	DRB1_0802	DRB1_0804	DRB1_0806	DRB1_1102	DRB1_1103	DRB1_1301	DRB1_1302	DRB1_1304	DRB3_0202	DRB4_0101
	LRPVLKAMH	439004	I3L	DRB1_0311	DRB1_0801	DRB1_0802	DRB1_0804	DRB1_0806	DRB1_1101	DRB1_1102	DRB1_1104	DRB1_1106	DRB1_1304	DRB1_1305
	VGITLVRDH	439046	A25R	DRB1_0402	DRB1_0410	DRB1_0801	DRB1_0804	DRB1_0806	DRB1_1101	DRB1_1102	DRB1_1104	DRB1_1106	DRB1_1301	DRB1_1304
	INIIDTSIP	439021	N3L	DRB1_0102	DRB1_0301	DRB1_0311	DRB1_0401	DRB1_0402	DRB1_0404	DRB1_0405	DRB1_0408	DRB1_0410	DRB1_1104	DRB1_1106
	VICVSPVMS	439044	A23R	DRB1_0101	DRB1_0102	DRB1_0301	DRB1_0311	DRB1_0402	DRB1_0404	DRB1_0408	DRB1_0410	DRB1_0804	DRB1_1104	DRB1_1106
	LAVFPVIKH	438980	K8R	DRB1_0402	DRB1_0404	DRB1_0405	DRB1_0408	DRB1_0410	DRB1_0806	DRB1_1101	DRB1_1102	DRB1_1104	DRB1_1106	DRB1_1304
	IRVKHSFSA	438981	H1L	DRB1_0402	DRB1_0404	DRB1_0801	DRB1_0802	DRB1_0804	DRB1_0806	DRB1_1102	DRB1_1301	DRB1_1302	DRB1_1304	DRB1_1501
	ITVYEKLQL	439030	A9R	DRB1_0801	DRB1_0802	DRB1_0804	DRB1_0806	DRB1_1102	DRB1_1104	DRB1_1106	DRB1_1301	DRB1_1304	DRB1_1501	DRB1_1502
	FVRFSTDKN	438965	E6R	DRB1_0401	DRB1_0404	DRB1_0405	DRB1_0407	DRB1_0408	DRB1_0410	DRB1_0801	DRB1_1103	DRB1_1302	DRB1_1502	DRB3_0101
	VPILGRANI	439056	A35L	DRB1_0102	DRB1_0802	DRB1_0804	DRB1_0806	DRB1_1101	DRB1_1102	DRB1_1104	DRB1_1106	DRB1_1301	DRB1_1302	DRB1_1305
	FVYSQKQKL	473688	L6R	DRB1_0101	DRB1_0102	DRB1_0301	DRB1_0311	DRB1_0901	DRB1_1101	DRB1_1103	DRB1_1302	DRB1_1305	DRB3_0101	DRB5_0101
	MHTMIRKAI	439025	A4L	DRB1_0802	DRB1_0804	DRB1_1101	DRB1_1102	DRB1_1104	DRB1_1106	DRB1_1301	DRB1_1302	DRB1_1305	DRB1_1501	DRB4_0101
	FAFQAILSQ	439017	F9R	DRB1_0401	DRB1_0406	DRB1_0408	DRB1_0901	DRB1_1101	DRB1_1102	DRB1_1103	DRB1_1104	DRB1_1106	DRB1_1302	DRB1_1305
	LYKYLLLRS	439002	I1L	DRB1_0801	DRB1_0802	DRB1_0804	DRB1_0806	DRB1_1102	DRB1_1104	DRB1_1106	DRB1_1301	DRB1_1304	DRB1_1501	DRB1_1502
	FRRDAVNKI	438940	C2L	DRB1_0301	DRB1_0311	DRB1_0401	DRB1_0404	DRB1_0405	DRB1_0408	DRB1_1201	DRB1_1301	DRB1_1302	DRB1_1502	DRB3_0101
	WNVIPSCQQ	439084	B6R	DRB1_0401	DRB1_0402	DRB1_0404	DRB1_0405	DRB1_0408	DRB1_0410	DRB1_0801	DRB1_0802	DRB1_1101	DRB1_1201	DRB5_0101
	ILLCQTYRH	439056	A35L	DRB1_0402	DRB1_0404	DRB1_0405	DRB1_0408	DRB1_0410	DRB1_0806	DRB1_1101	DRB1_1102	DRB1_1104	DRB1_1106	DRB1_1304
	CHIYSLAGL	438979	K7L	DRB1_0406	DRB1_0801	DRB1_0802	DRB1_0804	DRB1_0806	DRB1_1102	DRB1_1301	DRB1_1302	DRB1_1304	DRB1_1501	DRB1_1502
	MYYAKRMLF	438991	M1R	DRB1_0301	DRB1_0311	DRB1_1101	DRB1_1104	DRB1_1106	DRB1_1301	DRB1_1302	DRB1_1304	DRB1_1305	DRB1_1501	DRB3_0101
	MRRQEQINP	439034	A13L	DRB1_0101	DRB1_0102	DRB1_0301	DRB1_1101	DRB1_1102	DRB1_1104	DRB1_1106	DRB1_1301	DRB1_1302	DRB1_1305	DRB1_1501
	VNRAKVVQH	438990	H9R	DRB1_0311	DRB1_0402	DRB1_0405	DRB1_0410	DRB1_0801	DRB1_0804	DRB1_0806	DRB1_1102	DRB1_1104	DRB1_1106	DRB1_1304
	YKRLNKNFI	439042	A22L	DRB1_0311	DRB1_0801	DRB1_0802	DRB1_1101	DRB1_1102	DRB1_1103	DRB1_1201	DRB1_1301	DRB1_1302	DRB1_1305	DRB3_0202
	LKLIGITAI	438943	C5L	DRB1_0101	DRB1_0102	DRB1_0301	DRB1_0311	DRB1_0404	DRB1_0408	DRB1_0410	DRB1_1104	DRB1_1106	DRB1_1501	DRB5_0101
	MALIMSIFK	439008	I7R	DRB1_0102	DRB1_0401	DRB1_0402	DRB1_0404	DRB1_0405	DRB1_0408	DRB1_0410	DRB1_1101	DRB1_1104	DRB1_1106	DRB5_0101
	FHIMGSGKT	439014	F6R	DRB1_0101	DRB1_0102	DRB1_0401	DRB1_0405	DRB1_0408	DRB1_0801	DRB1_0802	DRB1_1101	DRB1_1305	DRB1_1502	DRB5_0101
	MMNRDKIPI	438960	E1L	DRB1_0801	DRB1_0802	DRB1_0804	DRB1_0806	DRB1_1101	DRB1_1102	DRB1_1104	DRB1_1106	DRB1_1301	DRB1_1305	DRB1_1501
	LIRSKVREH	439043	A21R	DRB1_0311	DRB1_0402	DRB1_0804	DRB1_0806	DRB1_0901	DRB1_1102	DRB1_1104	DRB1_1106	DRB1_1301	DRB1_1302	DRB1_1304
	CKKMCTVSD	439084	B6R	DRB1_0401	DRB1_0402	DRB1_0404	DRB1_0405	DRB1_0408	DRB1_0410	DRB1_0801	DRB1_0806	DRB1_1103	DRB1_1302	DRB1_1304
	LVQYIKFIF	438952	C14L	DRB1_0301	DRB1_0801	DRB1_0802	DRB1_0804	DRB1_0806	DRB1_1102	DRB1_1301	DRB1_1302	DRB1_1304	DRB1_1501	DRB1_1502
	YRLKSAVCY	439025	A4L	DRB1_0101	DRB1_0801	DRB1_0802	DRB1_0804	DRB1_0806	DRB1_0901	DRB1_1301	DRB1_1302	DRB1_1304	DRB1_1305	DRB5_0101
	IKIIFNSSL	438978	K6L	DRB1_0101	DRB1_0102	DRB1_0401	DRB1_0402	DRB1_0404	DRB1_0405	DRB1_0408	DRB1_0410	DRB1_1501	DRB1_1502	DRB5_0101
	VILSLPRIA	438980	K8R	DRB1_0101	DRB1_0102	DRB1_0311	DRB1_0402	DRB1_0407	DRB1_0901	DRB1_1102	DRB1_1301	DRB1_1302	DRB1_1304	DRB4_0101
	WLVVNKIYI	439074	J4R	DRB1_0101	DRB1_0801	DRB1_0802	DRB1_1101	DRB1_1104	DRB1_1106	DRB1_1201	DRB1_1302	DRB1_1305	DRB1_1502	DRB5_0101
	YAILAARIA	438976	K4L	DRB1_0101	DRB1_0102	DRB1_0408	DRB1_0802	DRB1_0901	DRB1_1101	DRB1_1102	DRB1_1302	DRB1_1305	DRB4_0101	DRB5_0101
	FFQLLRLMA	439032	A11L	DRB1_0101	DRB1_0407	DRB1_0801	DRB1_0802	DRB1_1101	DRB1_1104	DRB1_1106	DRB1_1302	DRB1_1305	DRB1_1501	DRB1_1502
	WFYISNGIS	438968	E9L	DRB1_0401	DRB1_0404	DRB1_0405	DRB1_0407	DRB1_0408	DRB1_0410	DRB1_0802	DRB1_1101	DRB1_1305	DRB1_1502	DRB5_0101
	MVGEINHDL	439034	A13L	DRB1_0101	DRB1_0102	DRB1_0401	DRB1_0405	DRB1_0410	DRB1_0901	DRB1_1103	DRB1_1201	DRB1_1501	DRB1_1502	DRB3_0101
	VNLLFCANR	439072	J2R	DRB1_0101	DRB1_0102	DRB1_0404	DRB1_0804	DRB1_1101	DRB1_1104	DRB1_1106	DRB1_1301	DRB1_1302	DRB1_1305	DRB5_0101
	YFTFLVIAI	439029	A8L	DRB1_0101	DRB1_0404	DRB1_0405	DRB1_0408	DRB1_0802	DRB1_0901	DRB1_1101	DRB1_1302	DRB1_1305	DRB1_1501	DRB1_1502
	LKRRYTRRI	439027	A6R	DRB1_0402	DRB1_0801	DRB1_0802	DRB1_0804	DRB1_0806	DRB1_1102	DRB1_1104	DRB1_1106	DRB1_1301	DRB1_1302	DRB1_1304
	FVRVYNVMK	439007	I6R	DRB1_0101	DRB1_0102	DRB1_0401	DRB1_0404	DRB1_0405	DRB1_0407	DRB1_0408	DRB1_0410	DRB1_1101	DRB3_0202	DRB5_0101
	IISAQVLSE	473688	L6R	DRB1_0405	DRB1_0410	DRB1_0801	DRB1_0806	DRB1_1101	DRB1_1104	DRB1_1106	DRB1_1301	DRB1_1304	DRB1_1305	DRB4_0101
	YIIRYPVKR	439009	F1R	DRB1_0101	DRB1_0402	DRB1_0801	DRB1_0802	DRB1_0804	DRB1_0806	DRB1_1103	DRB1_1301	DRB1_1302	DRB1_1305	DRB5_0101
	LLKAAKRIS	438993	M3L	DRB1_0407	DRB1_0804	DRB1_1101	DRB1_1102	DRB1_1104	DRB1_1106	DRB1_1301	DRB1_1302	DRB1_1304	DRB3_0202	DRB4_0101
	ILFWFKNTQ	438967	E8R	DRB1_0311	DRB1_0402	DRB1_0801	DRB1_0804	DRB1_0806	DRB1_1102	DRB1_1104	DRB1_1106	DRB1_1301	DRB1_1302	DRB1_1304
	FIRFGKMKY	439007	I6R	DRB1_0801	DRB1_0802	DRB1_1101	DRB1_1103	DRB1_1104	DRB1_1106	DRB1_1201	DRB1_1302	DRB1_1305	DRB1_1501	DRB1_1502
	LVSIPRTNI	438993	M3L	DRB1_0101	DRB1_0102	DRB1_0301	DRB1_0311	DRB1_1101	DRB1_1104	DRB1_1106	DRB1_1305	DRB1_1501	DRB1_1502	DRB5_0101
	LEFINTGSS	438991	M1R	DRB1_0301	DRB1_0401	DRB1_0404	DRB1_0405	DRB1_0408	DRB1_0410	DRB1_0804	DRB1_1101	DRB1_1104	DRB1_1106	DRB1_1305
	LKNQYKKLS	439025	A4L	DRB1_0311	DRB1_0804	DRB1_1101	DRB1_1102	DRB1_1104	DRB1_1106	DRB1_1301	DRB1_1302	DRB1_1304	DRB1_1305	DRB3_0202
	FIFLKKNEL	438961	E2L	DRB1_0101	DRB1_0102	DRB1_0801	DRB1_0802	DRB1_0901	DRB1_1101	DRB1_1302	DRB1_1305	DRB1_1502	DRB3_0202	DRB5_0101
	VVLDATNDG	438981	H1L	DRB1_0301	DRB1_0311	DRB1_0401	DRB1_0402	DRB1_0404	DRB1_0405	DRB1_0408	DRB1_0410	DRB1_1301	DRB1_1304	DRB4_0101
	ILFLEKKLN	438942	C4R	DRB1_0801	DRB1_0802	DRB1_0804	DRB1_0806	DRB1_1101	DRB1_1102	DRB1_1104	DRB1_1106	DRB1_1301	DRB1_1304	DRB1_1305
	VQIKPSFIE	439021	N3L	DRB1_0402	DRB1_0405	DRB1_0410	DRB1_0801	DRB1_0802	DRB1_0804	DRB1_0806	DRB1_1102	DRB1_1301	DRB1_1302	DRB1_1304
	ILMAVVRPR	438961	E2L	DRB1_0301	DRB1_0402	DRB1_0804	DRB1_1102	DRB1_1104	DRB1_1106	DRB1_1301	DRB1_1302	DRB1_1304	DRB1_1305	DRB5_0101
	FGIKCIKKG	438963	E4L	DRB1_0801	DRB1_0802	DRB1_0804	DRB1_0806	DRB1_1101	DRB1_1102	DRB1_1301	DRB1_1302	DRB1_1304	DRB1_1305	DRB4_0101
	MHINSPFKV	438988	H7L	DRB1_0101	DRB1_0102	DRB1_0301	DRB1_0402	DRB1_1102	DRB1_1201	DRB1_1301	DRB1_1302	DRB1_1304	DRB1_1501	DRB3_0101
	LLLLLIQSK	438996	L1R	DRB1_0311	DRB1_0402	DRB1_0404	DRB1_0408	DRB1_0802	DRB1_0804	DRB1_1101	DRB1_1102	DRB1_1104	DRB1_1106	DRB5_0101
	IYVFKKIKM	439067	A46R	DRB1_0806	DRB1_1101	DRB1_1104	DRB1_1106	DRB1_1201	DRB1_1301	DRB1_1302	DRB1_1304	DRB1_1305	DRB1_1501	DRB1_1502
	IVVALSSLV	439070	A49R	DRB1_0101	DRB1_0102	DRB1_0301	DRB1_0402	DRB1_0404	DRB1_0405	DRB1_0407	DRB1_0408	DRB1_0410	DRB1_1501	DRB1_1502
	CLNDTVIFQ	438993	M3L	DRB1_0301	DRB1_0311	DRB1_0401	DRB1_0404	DRB1_0405	DRB1_0408	DRB1_0410	DRB1_1101	DRB1_1104	DRB1_1106	DRB3_0101
	MRVMANNVK	438988	H7L	DRB1_0311	DRB1_0401	DRB1_0402	DRB1_0404	DRB1_0405	DRB1_0408	DRB1_0410	DRB1_0804	DRB1_1102	DRB1_1301	DRB5_0101
	FKTLYNLFI	438951	C13L	DRB1_0101	DRB1_0102	DRB1_0401	DRB1_0404	DRB1_0405	DRB1_0408	DRB1_1101	DRB1_1305	DRB1_1501	DRB1_1502	DRB5_0101
	LVLNPLFHG	438965	E6R	DRB1_0102	DRB1_0301	DRB1_0806	DRB1_1102	DRB1_1104	DRB1_1106	DRB1_1301	DRB1_1302	DRB1_1304	DRB1_1305	DRB1_1501
	FFNKFSQGL	439026	A5L	DRB1_0101	DRB1_0402	DRB1_0405	DRB1_0408	DRB1_0801	DRB1_0802	DRB1_0804	DRB1_0806	DRB1_1302	DRB1_1502	DRB5_0101
	FMYYAKRML	438991	M1R	DRB1_0801	DRB1_0802	DRB1_0804	DRB1_0806	DRB1_0901	DRB1_1102	DRB1_1301	DRB1_1302	DRB1_1304	DRB1_1502	DRB5_0101
	YRTNLPQSC	438993	M3L	DRB1_0101	DRB1_0102	DRB1_0401	DRB1_0402	DRB1_0407	DRB1_0408	DRB1_0802	DRB1_0901	DRB1_1101	DRB1_1302	DRB3_0101
	IFINDRMKK	438981	H1L	DRB1_0301	DRB1_0311	DRB1_0802	DRB1_0804	DRB1_1101	DRB1_1102	DRB1_1104	DRB1_1106	DRB1_1201	DRB1_1301	DRB1_1305
	FRVSTKLLR	439017	F9R	DRB1_0301	DRB1_0311	DRB1_0802	DRB1_1101	DRB1_1104	DRB1_1106	DRB1_1301	DRB1_1302	DRB1_1305	DRB1_1502	DRB5_0101
	FKSLIKIDS	438961	E2L	DRB1_0101	DRB1_0311	DRB1_0801	DRB1_0802	DRB1_0804	DRB1_1101	DRB1_1102	DRB1_1104	DRB1_1106	DRB1_1302	DRB1_1305
	CALCKKRSH	439013	F5R	DRB1_0801	DRB1_0802	DRB1_0804	DRB1_0806	DRB1_1101	DRB1_1102	DRB1_1104	DRB1_1106	DRB1_1301	DRB1_1302	DRB1_1304
	IRSYYKDDI	439046	A25R	DRB1_0311	DRB1_0801	DRB1_0802	DRB1_0804	DRB1_0806	DRB1_1102	DRB1_1301	DRB1_1302	DRB1_1304	DRB1_1501	DRB1_1502
	FLRFVLLNN	439043	A21R	DRB1_0405	DRB1_0407	DRB1_0801	DRB1_0802	DRB1_1101	DRB1_1104	DRB1_1106	DRB1_1302	DRB1_1305	DRB1_1501	DRB1_1502
	LIKNMRMTL	438934	P1L	DRB1_0301	DRB1_0311	DRB1_0901	DRB1_1103	DRB1_1104	DRB1_1106	DRB1_1501	DRB1_1502	DRB3_0101	DRB3_0202	DRB4_0101
	FQVVNPHLL	438976	K4L	DRB1_0101	DRB1_0102	DRB1_0405	DRB1_0407	DRB1_0901	DRB1_1101	DRB1_1201	DRB1_1305	DRB1_1502	DRB3_0101	DRB5_0101
	IGITAIMFA	438943	C5L	DRB1_0311	DRB1_0401	DRB1_0402	DRB1_0804	DRB1_1101	DRB1_1102	DRB1_1104	DRB1_1106	DRB1_1305	DRB1_1501	DRB4_0101
	IYTRRVLSG	438976	K4L	DRB1_0402	DRB1_0801	DRB1_0802	DRB1_0804	DRB1_0806	DRB1_1104	DRB1_1106	DRB1_1301	DRB1_1302	DRB1_1304	DRB1_1305
	YQSLIPRLV	439032	A11L	DRB1_0101	DRB1_0102	DRB1_0407	DRB1_0802	DRB1_1101	DRB1_1102	DRB1_1201	DRB1_1301	DRB1_1302	DRB1_1305	DRB5_0101
	FRRFVNKLK	438958	C20L	DRB1_0401	DRB1_0402	DRB1_0405	DRB1_0407	DRB1_0408	DRB1_1101	DRB1_1201	DRB1_1302	DRB1_1502	DRB3_0101	DRB5_0101
	FQLLNMIKM	438960	E1L	DRB1_0101	DRB1_0102	DRB1_0401	DRB1_0405	DRB1_0408	DRB1_1101	DRB1_1103	DRB1_1302	DRB1_1305	DRB1_1502	DRB5_0101
	LKGIVVIKD	438983	H2R	DRB1_0311	DRB1_0404	DRB1_0405	DRB1_0408	DRB1_0410	DRB1_0801	DRB1_0806	DRB1_1101	DRB1_1104	DRB1_1106	DRB1_1305
	MLMIGNYFS	439036	A15L	DRB1_0301	DRB1_0401	DRB1_0402	DRB1_0404	DRB1_0405	DRB1_0408	DRB1_0410	DRB1_0804	DRB1_1104	DRB1_1106	DRB5_0101
	LILSNKLLY	438988	H7L	DRB1_0301	DRB1_0311	DRB1_0806	DRB1_1101	DRB1_1102	DRB1_1104	DRB1_1106	DRB1_1301	DRB1_1302	DRB1_1304	DRB1_1305
	LLKMAKAGY	473688	L6R	DRB1_0801	DRB1_0802	DRB1_0804	DRB1_0806	DRB1_1102	DRB1_1104	DRB1_1106	DRB1_1301	DRB1_1302	DRB1_1304	DRB1_1305
	VFVASVAQC	438980	K8R	DRB1_0311	DRB1_0402	DRB1_0404	DRB1_0802	DRB1_0804	DRB1_0806	DRB1_1101	DRB1_1102	DRB1_1104	DRB1_1106	DRB1_1301
	VFKKIKMNS	439067	A46R	DRB1_0801	DRB1_0802	DRB1_0804	DRB1_0806	DRB1_1101	DRB1_1102	DRB1_1104	DRB1_1106	DRB1_1301	DRB1_1302	DRB1_1304
	LVRATKFVY	439093	B15L	DRB1_0301	DRB1_0806	DRB1_0901	DRB1_1102	DRB1_1104	DRB1_1106	DRB1_1301	DRB1_1302	DRB1_1304	DRB1_1305	DRB5_0101
	IIFLDTYTT	439013	F5R	DRB1_0101	DRB1_0102	DRB1_0402	DRB1_0404	DRB1_0405	DRB1_0408	DRB1_0410	DRB1_1102	DRB1_1104	DRB1_1106	DRB1_1304
	FILIFNIIV	439042	A22L	DRB1_0101	DRB1_0102	DRB1_0401	DRB1_0402	DRB1_0404	DRB1_0405	DRB1_0408	DRB1_0410	DRB1_1101	DRB1_1305	DRB1_1502
	FIRFTVTNK	439009	F1R	DRB1_0402	DRB1_0404	DRB1_0405	DRB1_0407	DRB1_0408	DRB1_1101	DRB1_1102	DRB1_1302	DRB1_1305	DRB5_0101
	FVFIHMVRC	438965	E6R	DRB1_0101	DRB1_0102	DRB1_0401	DRB1_0404	DRB1_0405	DRB1_0408	DRB1_0802	DRB1_1101	DRB1_1502	DRB5_0101
	CNVSDCTIS	439000	L5L	DRB1_0101	DRB1_0102	DRB1_0301	DRB1_0311	DRB1_0401	DRB1_0402	DRB1_0404	DRB1_0405	DRB1_0408	DRB1_0410
	CFINQSLED	439017	F9R	DRB1_0101	DRB1_0401	DRB1_0402	DRB1_0405	DRB1_0410	DRB1_0801	DRB1_0806	DRB1_1101	DRB1_1304	DRB1_1305
	ILVIFTVAI	438951	C13L	DRB1_0101	DRB1_0102	DRB1_0301	DRB1_0311	DRB1_0401	DRB1_0402	DRB1_0404	DRB1_0405	DRB1_0408	DRB1_0410
	CYFKENSQI	439022	A1L	DRB1_0402	DRB1_0404	DRB1_0405	DRB1_0408	DRB1_0410	DRB1_0801	DRB1_0802	DRB1_0804	DRB1_0806	DRB1_1502
	YMSKQRLDD	438943	C5L	DRB1_0801	DRB1_0802	DRB1_0804	DRB1_0806	DRB1_1101	DRB1_1103	DRB1_1302	DRB1_1304	DRB1_1305	DRB4_0101
	IAMKRTLLE	439013	F5R	DRB1_0402	DRB1_0405	DRB1_0410	DRB1_0801	DRB1_0802	DRB1_0804	DRB1_0806	DRB1_1102	DRB1_1301	DRB1_1304
	CLMSTLLIY	438961	E2L	DRB1_0301	DRB1_0311	DRB1_1101	DRB1_1104	DRB1_1106	DRB1_1302	DRB1_1305	DRB1_1501	DRB1_1502	DRB5_0101
	CALISKMAG	438976	K4L	DRB1_0301	DRB1_0311	DRB1_0801	DRB1_0806	DRB1_1101	DRB1_1104	DRB1_1106	DRB1_1302	DRB1_1305	DRB1_1502
	IRSHYRVSK	439011	F2R	DRB1_0301	DRB1_0311	DRB1_1101	DRB1_1102	DRB1_1104	DRB1_1106	DRB1_1301	DRB1_1302	DRB1_1304	DRB1_1501
	VVVPIKFIA	439009	F1R	DRB1_0301	DRB1_0311	DRB1_0804	DRB1_1102	DRB1_1104	DRB1_1106	DRB1_1301	DRB1_1304	DRB1_1501	DRB4_0101
	VRSQSSTII	438993	M3L	DRB1_0101	DRB1_0102	DRB1_0401	DRB1_0402	DRB1_0404	DRB1_0405	DRB1_0408	DRB1_0410	DRB1_1501	DRB3_0101
	YKTMARFDN	439010	F3L	DRB1_0801	DRB1_0802	DRB1_0806	DRB1_0901	DRB1_1101	DRB1_1302	DRB1_1304	DRB1_1305	DRB1_1502	DRB5_0101
	MQKFTILEY	438988	H7L	DRB1_0806	DRB1_1102	DRB1_1104	DRB1_1106	DRB1_1301	DRB1_1302	DRB1_1304	DRB1_1305	DRB1_1501	DRB1_1502
	YGRIAPRSG	438944	C6L	DRB1_0101	DRB1_0407	DRB1_0801	DRB1_0802	DRB1_1101	DRB1_1301	DRB1_1302	DRB1_1304	DRB1_1305	DRB5_0101
	IVFSELTNI	439074	J4R	DRB1_0101	DRB1_0102	DRB1_0301	DRB1_0311	DRB1_0406	DRB1_0901	DRB1_1102	DRB1_1301	DRB1_1501	DRB1_1502
	FKLILAEYI	439070	A49R	DRB1_0101	DRB1_0102	DRB1_0401	DRB1_0405	DRB1_0408	DRB1_0901	DRB1_1101	DRB1_1201	DRB1_1305	DRB5_0101
	VFIHNKINP	438980	K8R	DRB1_0301	DRB1_0311	DRB1_1101	DRB1_1102	DRB1_1104	DRB1_1106	DRB1_1301	DRB1_1302	DRB1_1304	DRB1_1305
	FRKSNNLKE	439074	J4R	DRB1_0401	DRB1_0405	DRB1_0407	DRB1_0408	DRB1_0410	DRB1_1101	DRB1_1103	DRB1_1201	DRB1_1305	DRB1_1502
	FYMISLLRK	439046	A25R	DRB1_0311	DRB1_0401	DRB1_0408	DRB1_0802	DRB1_1101	DRB1_1104	DRB1_1106	DRB1_1305	DRB1_1502	DRB5_0101
	MLRVYNNTA	438976	K4L	DRB1_0102	DRB1_0401	DRB1_0402	DRB1_0404	DRB1_0405	DRB1_0408	DRB1_0410	DRB1_1501	DRB1_1502	DRB3_0202
	CIVYTNSLM	439066	A45R	DRB1_0404	DRB1_0405	DRB1_0408	DRB1_0410	DRB1_0801	DRB1_0802	DRB1_0804	DRB1_0806	DRB1_1501	DRB1_1502
	LKGHYTILF	439025	A4L	DRB1_0301	DRB1_0401	DRB1_0402	DRB1_1102	DRB1_1301	DRB1_1302	DRB1_1304	DRB1_1305	DRB1_1501	DRB1_1502
	LVHWNKKKY	439016	F8L	DRB1_0804	DRB1_0806	DRB1_1102	DRB1_1103	DRB1_1104	DRB1_1106	DRB1_1301	DRB1_1302	DRB1_1304	DRB3_0202
	YMVKNVQIK	439021	N3L	DRB1_0402	DRB1_0801	DRB1_0802	DRB1_0804	DRB1_1101	DRB1_1102	DRB1_1302	DRB3_0202	DRB4_0101	DRB5_0101
	WMILEQNPK	473688	L6R	DRB1_0101	DRB1_0401	DRB1_0404	DRB1_0405	DRB1_0408	DRB1_0802	DRB1_1101	DRB1_1302	DRB1_1305	DRB5_0101
	LYLFKPRTV	438961	E2L	DRB1_0101	DRB1_0102	DRB1_0402	DRB1_0407	DRB1_1102	DRB1_1301	DRB1_1302	DRB1_1304	DRB1_1501	DRB3_0101
	MHIILSKDK	439045	A24R	DRB1_0311	DRB1_0401	DRB1_0402	DRB1_0404	DRB1_0408	DRB1_0804	DRB1_1101	DRB1_1104	DRB1_1106	DRB5_0101
	LVFNSISAR	438973	K1L	DRB1_0301	DRB1_0311	DRB1_0404	DRB1_0406	DRB1_0408	DRB1_0901	DRB1_1102	DRB1_1301	DRB1_1302	DRB1_1305
	VQFYMIVIG	438991	M1R	DRB1_0801	DRB1_0802	DRB1_0804	DRB1_0806	DRB1_1301	DRB1_1302	DRB1_1304	DRB1_1501	DRB1_1502	DRB4_0101
	LQYIFIEDI	439013	F5R	DRB1_0101	DRB1_0102	DRB1_0301	DRB1_0311	DRB1_0401	DRB1_0404	DRB1_0408	DRB1_0410	DRB1_1104	DRB1_1106
	CMIRWLGGI	473689	B1R	DRB1_0801	DRB1_0802	DRB1_0804	DRB1_0806	DRB1_1101	DRB1_1102	DRB1_1302	DRB1_1305	DRB1_1501	DRB1_1502
	IHVLTTPGL	439046	A25R	DRB1_0101	DRB1_0102	DRB1_0404	DRB1_0405	DRB1_0408	DRB1_0410	DRB1_1101	DRB1_1104	DRB1_1106	DRB1_1305
	LHLISLLSL	438990	H9R	DRB1_0101	DRB1_0102	DRB1_0311	DRB1_1101	DRB1_1104	DRB1_1106	DRB1_1305	DRB1_1501	DRB1_1502	DRB5_0101
	YVYHSMRDL	439002	I1L	DRB1_0101	DRB1_0402	DRB1_0901	DRB1_1102	DRB1_1103	DRB1_1201	DRB1_1301	DRB1_1302	DRB1_1304	DRB1_1502
	MLSEGRMNS	438968	E9L	DRB1_0301	DRB1_0311	DRB1_0804	DRB1_1101	DRB1_1102	DRB1_1104	DRB1_1106	DRB1_1305	DRB1_1501	DRB4_0101
	FNLAMRYVL	439044	A23R	DRB1_0101	DRB1_0102	DRB1_0901	DRB1_1101	DRB1_1302	DRB1_1305	DRB1_1501	DRB1_1502	DRB4_0101	DRB5_0101
	FINKNIKKS	439007	I6R	DRB1_0801	DRB1_0802	DRB1_0804	DRB1_0806	DRB1_1101	DRB1_1102	DRB1_1103	DRB1_1302	DRB1_1305	DRB3_0202
	IYTYRIIKS	438978	K6L	DRB1_0801	DRB1_0802	DRB1_0804	DRB1_0806	DRB1_1101	DRB1_1102	DRB1_1104	DRB1_1106	DRB1_1501	DRB1_1502
	IGICAKITE	438942	C4R	DRB1_0301	DRB1_0801	DRB1_0804	DRB1_0806	DRB1_1101	DRB1_1104	DRB1_1106	DRB1_1301	DRB1_1304	DRB1_1305
	VLMFLLFYV	438967	E8R	DRB1_0102	DRB1_0301	DRB1_0404	DRB1_0804	DRB1_1102	DRB1_1301	DRB1_1302	DRB1_1304	DRB1_1501	DRB1_1502
	LYSYASAKS	438968	E9L	DRB1_0402	DRB1_0404	DRB1_0801	DRB1_0802	DRB1_0804	DRB1_0806	DRB1_1102	DRB1_1301	DRB1_1501	DRB1_1502
	LLQYITMVN	473689	B1R	DRB1_0402	DRB1_0405	DRB1_0410	DRB1_0801	DRB1_0802	DRB1_0804	DRB1_0806	DRB1_1304	DRB1_1501	DRB1_1502
	VFIKYVNGW	438985	H5R	DRB1_0311	DRB1_0402	DRB1_0801	DRB1_0802	DRB1_0804	DRB1_0806	DRB1_1102	DRB1_1301	DRB1_1302	DRB1_1304
	MLYIIRRSG	439032	A11L	DRB1_0804	DRB1_0806	DRB1_1102	DRB1_1104	DRB1_1106	DRB1_1301	DRB1_1302	DRB1_1304	DRB1_1305	DRB5_0101
	VIIQEIEEG	439027	A6R	DRB1_0301	DRB1_0311	DRB1_0401	DRB1_0404	DRB1_0405	DRB1_0410	DRB1_1102	DRB1_1301	DRB1_1302	DRB1_1304
	CKYINKHYD	439040	A19R	DRB1_0311	DRB1_0801	DRB1_0806	DRB1_1101	DRB1_1104	DRB1_1106	DRB1_1302	DRB1_1304	DRB1_1305	DRB3_0101
	CRHNGIVSE	439023	A2L	DRB1_0301	DRB1_0401	DRB1_0405	DRB1_0406	DRB1_0410	DRB1_0801	DRB1_0806	DRB1_1302	DRB1_1304	DRB1_1305
	WRNHVIVFN	438942	C4R	DRB1_0101	DRB1_0401	DRB1_0402	DRB1_0405	DRB1_1102	DRB1_1201	DRB1_1301	DRB1_1302	DRB1_1304	DRB1_1502
	INKKSKKNS	439054	A33L	DRB1_0801	DRB1_0802	DRB1_0804	DRB1_0806	DRB1_1102	DRB1_1104	DRB1_1106	DRB1_1301	DRB1_1302	DRB1_1304
	LKMEYNLYA	439040	A19R	DRB1_0101	DRB1_0102	DRB1_0401	DRB1_0402	DRB1_0404	DRB1_0405	DRB1_0408	DRB1_0410	DRB1_1501	DRB1_1502
	YNIRNNLGL	438994	M4R	DRB1_0402	DRB1_0801	DRB1_0802	DRB1_0806	DRB1_1101	DRB1_1103	DRB1_1302	DRB1_1305	DRB1_1501	DRB1_1502
	LKQRLTNLE	439052	A31L	DRB1_0402	DRB1_0405	DRB1_0410	DRB1_0801	DRB1_0802	DRB1_0804	DRB1_0806	DRB1_1301	DRB1_1302	DRB1_1304
	VGINLVEKI	439046	A25R	DRB1_0101	DRB1_0102	DRB1_0301	DRB1_0311	DRB1_0401	DRB1_1102	DRB1_1104	DRB1_1106	DRB1_1301	DRB3_0101
	CIFCESVFQ	439023	A2L	DRB1_0101	DRB1_0102	DRB1_0311	DRB1_0401	DRB1_0402	DRB1_0404	DRB1_0405	DRB1_0408	DRB1_0410	DRB1_1101
	LNMISKKYK	438926	D11L	DRB1_0301	DRB1_0311	DRB1_0804	DRB1_1101	DRB1_1102	DRB1_1104	DRB1_1106	DRB1_1301	DRB1_1305	DRB5_0101
	FIHMVRCCK	438965	E6R	DRB1_0801	DRB1_0802	DRB1_0804	DRB1_1101	DRB1_1104	DRB1_1106	DRB1_1302	DRB1_1305	DRB4_0101	DRB5_0101
	IYSLAGLCS	438979	K7L	DRB1_0101	DRB1_0102	DRB1_0311	DRB1_0404	DRB1_0804	DRB1_1101	DRB1_1102	DRB1_1104	DRB1_1106	DRB1_1305
	IVSKLTFLD	439053	A32L	DRB1_0402	DRB1_0405	DRB1_0410	DRB1_0801	DRB1_0804	DRB1_0806	DRB1_1102	DRB1_1301	DRB1_1302	DRB1_1304
	INILILFLE	438942	C4R	DRB1_0102	DRB1_0405	DRB1_0410	DRB1_0801	DRB1_0806	DRB1_1301	DRB1_1302	DRB1_1304	DRB1_1305	DRB5_0101
	MLLQIVNTG	438951	C13L	DRB1_0311	DRB1_0401	DRB1_0404	DRB1_0405	DRB1_0408	DRB1_0410	DRB1_1102	DRB1_1301	DRB1_1302	DRB1_1304
	LVTLNISSK	439014	F6R	DRB1_0311	DRB1_0404	DRB1_0408	DRB1_0802	DRB1_0804	DRB1_1101	DRB1_1102	DRB1_1104	DRB1_1106	DRB5_0101
	YLIHDNIMY	438960	E1L	DRB1_0101	DRB1_0401	DRB1_0402	DRB1_0405	DRB1_0408	DRB1_0901	DRB1_1302	DRB1_1305	DRB1_1501	DRB1_1502
	LFFLSKLQR	438998	L3R	DRB1_0311	DRB1_0804	DRB1_1101	DRB1_1102	DRB1_1104	DRB1_1106	DRB1_1301	DRB1_1302	DRB1_1305	DRB5_0101
	CYLDTNIKM	439058	A37R	DRB1_0301	DRB1_0311	DRB1_0401	DRB1_0404	DRB1_0405	DRB1_0408	DRB1_0410	DRB1_1501	DRB1_1502	DRB3_0101
	CKQHFKPPK	438963	E4L	DRB1_0301	DRB1_0311	DRB1_1101	DRB1_1102	DRB1_1104	DRB1_1106	DRB1_1301	DRB1_1302	DRB1_1304	DRB1_1305
	LQRHGILDG	438998	L3R	DRB1_0402	DRB1_1102	DRB1_1104	DRB1_1106	DRB1_1301	DRB1_1302	DRB1_1304	DRB1_1305	DRB1_1501	DRB1_1502
	YHIKNPIGG	438955	C17L	DRB1_0801	DRB1_0802	DRB1_0804	DRB1_0806	DRB1_1101	DRB1_1103	DRB1_1301	DRB1_1302	DRB1_1305	DRB5_0101
	IRRKYLIYT	438965	E6R	DRB1_0801	DRB1_0802	DRB1_0804	DRB1_0806	DRB1_1102	DRB1_1104	DRB1_1106	DRB1_1301	DRB1_1304	DRB1_1501
	LLVNNHLGI	438920	D5L	DRB1_0311	DRB1_0406	DRB1_1101	DRB1_1102	DRB1_1104	DRB1_1106	DRB1_1301	DRB1_1305	DRB1_1501	DRB3_0202
	VFLMGCYDD	439074	J4R	DRB1_0101	DRB1_0102	DRB1_0402	DRB1_0404	DRB1_0405	DRB1_0410	DRB1_0801	DRB1_0806	DRB1_1304	DRB5_0101
	LQRLYFLDH	439030	A9R	DRB1_0404	DRB1_0405	DRB1_0408	DRB1_0410	DRB1_0806	DRB1_1101	DRB1_1104	DRB1_1106	DRB1_1304	DRB1_1501
	FIKKYRNRS	439008	I7R	DRB1_0801	DRB1_0802	DRB1_0804	DRB1_0806	DRB1_1101	DRB1_1102	DRB1_1301	DRB1_1302	DRB1_1304	DRB3_0202
	CVLKVDKPS	438959	C21R	DRB1_0402	DRB1_0801	DRB1_0802	DRB1_0804	DRB1_0806	DRB1_1102	DRB1_1301	DRB1_1302	DRB1_1502	DRB3_0202
	YRFRFRSVY	438968	E9L	DRB1_0801	DRB1_0802	DRB1_0804	DRB1_0806	DRB1_0901	DRB1_1301	DRB1_1302	DRB1_1305	DRB1_1502	DRB3_0202
	IIHFLTINE	439069	A48R	DRB1_0402	DRB1_0404	DRB1_0405	DRB1_0408	DRB1_0410	DRB1_0806	DRB1_1104	DRB1_1106	DRB1_1304	DRB1_1305
	FVGTNSIEY	438961	E2L	DRB1_0101	DRB1_0401	DRB1_0405	DRB1_0407	DRB1_0408	DRB1_0901	DRB1_1103	DRB1_1305	DRB1_1502	DRB5_0101
	YSIIFKQSQ	439074	J4R	DRB1_0311	DRB1_0801	DRB1_0802	DRB1_0804	DRB1_0901	DRB1_1101	DRB1_1104	DRB1_1106	DRB1_1305	DRB5_0101
	IFRRLRKGS	439017	F9R	DRB1_0801	DRB1_0802	DRB1_0804	DRB1_0806	DRB1_1102	DRB1_1104	DRB1_1106	DRB1_1301	DRB1_1302	DRB1_1304
	WQIISSEFE	439072	J2R	DRB1_0101	DRB1_0401	DRB1_0405	DRB1_0407	DRB1_0408	DRB1_0410	DRB1_0801	DRB1_1201	DRB1_1305	DRB5_0101
	IISRGKKVI	439014	F6R	DRB1_0801	DRB1_0802	DRB1_0804	DRB1_0806	DRB1_1102	DRB1_1301	DRB1_1302	DRB1_1304	DRB3_0202	DRB4_0101
	CILIYAQDY	439025	A4L	DRB1_0101	DRB1_0102	DRB1_0401	DRB1_0402	DRB1_0404	DRB1_0405	DRB1_0408	DRB1_0410	DRB1_1305	DRB5_0101
	LILSIRHQL	439013	F5R	DRB1_0102	DRB1_0301	DRB1_0311	DRB1_0901	DRB1_1102	DRB1_1301	DRB1_1304	DRB1_1501	DRB1_1502	DRB3_0202
	FLVYLKRSQ	439053	A32L	DRB1_0407	DRB1_0801	DRB1_0802	DRB1_0804	DRB1_0806	DRB1_0901	DRB1_1101	DRB1_1102	DRB1_1302	DRB1_1304
	VVSKTTFDE	439007	I6R	DRB1_0402	DRB1_0405	DRB1_0410	DRB1_0801	DRB1_0804	DRB1_0806	DRB1_1102	DRB1_1301	DRB1_1302	DRB1_1304
	LRARLPRPD	439058	A37R	DRB1_0402	DRB1_0407	DRB1_0801	DRB1_0802	DRB1_0804	DRB1_0806	DRB1_1102	DRB1_1301	DRB1_1302	DRB1_1304
	VKLTAVCMK	438997	L2R	DRB1_0311	DRB1_0401	DRB1_0402	DRB1_0404	DRB1_0408	DRB1_0804	DRB1_1101	DRB1_1104	DRB1_1106	DRB5_0101
	FKVVKKLSV	438965	E6R	DRB1_0101	DRB1_0311	DRB1_0801	DRB1_0802	DRB1_1101	DRB1_1104	DRB1_1106	DRB1_1302	DRB1_1305	DRB1_1502
	VHWNKKKYS	439016	F8L	DRB1_0311	DRB1_0804	DRB1_1102	DRB1_1104	DRB1_1106	DRB1_1201	DRB1_1301	DRB1_1302	DRB1_1304	DRB3_0101
	INFFNLLAK	439032	A11L	DRB1_0804	DRB1_1101	DRB1_1102	DRB1_1104	DRB1_1106	DRB1_1301	DRB1_1305	DRB1_1501	DRB1_1502	DRB5_0101
	YVQKQLVVV	439021	N3L	DRB1_0801	DRB1_0802	DRB1_0804	DRB1_0806	DRB1_0901	DRB1_1103	DRB1_1301	DRB1_1302	DRB1_1305	DRB4_0101
	ISILMIFIS	439039	A18L	DRB1_0301	DRB1_0802	DRB1_0804	DRB1_1101	DRB1_1102	DRB1_1104	DRB1_1106	DRB1_1301	DRB1_1302	DRB1_1304
	VGIKSVVVP	439009	F1R	DRB1_0402	DRB1_0801	DRB1_0802	DRB1_0804	DRB1_0806	DRB1_1102	DRB1_1301	DRB1_1302	DRB1_1304	DRB4_0101
	YILYICRKK	439059	A38R	DRB1_0402	DRB1_0801	DRB1_0802	DRB1_0804	DRB1_0901	DRB1_1102	DRB1_1103	DRB1_1302	DRB1_1502	DRB5_0101
	YVKIDNVPD	439021	N3L	DRB1_0101	DRB1_0401	DRB1_0404	DRB1_0405	DRB1_0407	DRB1_0408	DRB1_0410	DRB1_0801	DRB1_1103	DRB3_0202
	YTLKEVRHI	439014	F6R	DRB1_0402	DRB1_0801	DRB1_0802	DRB1_0804	DRB1_0806	DRB1_0901	DRB1_1102	DRB1_1301	DRB1_1302	DRB1_1304
	FKLKYFLGS	439009	F1R	DRB1_0402	DRB1_0801	DRB1_0802	DRB1_0804	DRB1_0806	DRB1_1101	DRB1_1102	DRB1_1302	DRB1_1305	DRB1_1502
	IFRQGSSPI	438994	M4R	DRB1_0101	DRB1_0102	DRB1_0401	DRB1_0404	DRB1_0405	DRB1_0407	DRB1_0408	DRB1_0410	DRB1_1201	DRB3_0101
	IRNTLTEKI	473688	L6R	DRB1_0102	DRB1_0301	DRB1_0311	DRB1_0401	DRB1_0402	DRB1_0404	DRB1_0405	DRB1_0408	DRB1_0410	DRB1_1201
	IRLLVGNWD	438955	C17L	DRB1_0101	DRB1_0102	DRB1_0405	DRB1_0410	DRB1_0801	DRB1_0806	DRB1_1102	DRB1_1301	DRB1_1304	DRB1_1501
	FQLLRLMAD	439032	A11L	DRB1_0405	DRB1_0410	DRB1_0801	DRB1_0806	DRB1_1101	DRB1_1104	DRB1_1106	DRB1_1302	DRB1_1304	DRB1_1305
	VIRANNNRL	473689	B1R	DRB1_0101	DRB1_0102	DRB1_0402	DRB1_0404	DRB1_0405	DRB1_0408	DRB1_0410	DRB1_1103	DRB1_1501	DRB3_0202
	VKFIYFIKG	439044	A23R	DRB1_0102	DRB1_0301	DRB1_0404	DRB1_0405	DRB1_0410	DRB1_1104	DRB1_1106	DRB1_1305	DRB1_1501	DRB5_0101
	FIRIIRPDY	439038	A17L	DRB1_0301	DRB1_0801	DRB1_0802	DRB1_1101	DRB1_1104	DRB1_1106	DRB1_1302	DRB1_1305	DRB1_1502	DRB5_0101
	CINNTIALK	439021	N3L	DRB1_0311	DRB1_0401	DRB1_0802	DRB1_0804	DRB1_1101	DRB1_1102	DRB1_1104	DRB1_1106	DRB1_1302	DRB1_1305
	INNSWKFNS	439013	F5R	DRB1_0301	DRB1_0311	DRB1_1101	DRB1_1102	DRB1_1104	DRB1_1106	DRB1_1301	DRB1_1302	DRB1_1304	DRB3_0101
	IYEHQVLDS	438961	E2L	DRB1_0311	DRB1_0401	DRB1_0402	DRB1_1101	DRB1_1102	DRB1_1104	DRB1_1106	DRB1_1301	DRB1_1302	DRB1_1304
	LIMQSKKKY	438968	E9L	DRB1_0301	DRB1_0311	DRB1_1101	DRB1_1102	DRB1_1104	DRB1_1106	DRB1_1301	DRB1_1302	DRB1_1304	DRB1_1305
	FLFSSNIMS	439014	F6R	DRB1_0101	DRB1_0401	DRB1_0402	DRB1_0404	DRB1_0405	DRB1_0408	DRB1_0901	DRB1_1101	DRB1_1305	DRB1_1502
	FIYNISKKF	439021	N3L	DRB1_0101	DRB1_0102	DRB1_0401	DRB1_0901	DRB1_1201	DRB1_1302	DRB1_1305	DRB3_0101	DRB3_0202	DRB5_0101
	YFFKPRLRE	438979	K7L	DRB1_0801	DRB1_0802	DRB1_0804	DRB1_0806	DRB1_1101	DRB1_1103	DRB1_1301	DRB1_1302	DRB1_1304	DRB1_1305
	LKNLLAQIG	439034	A13L	DRB1_0101	DRB1_0102	DRB1_0401	DRB1_0404	DRB1_0405	DRB1_0408	DRB1_0410	DRB1_0806	DRB1_1304	DRB5_0101
	VKKLSVIRL	438965	E6R	DRB1_0101	DRB1_0102	DRB1_0404	DRB1_0405	DRB1_0408	DRB1_0410	DRB1_1101	DRB1_1104	DRB1_1106	DRB1_1305
	IIKIWKLQK	439027	A6R	DRB1_0301	DRB1_0311	DRB1_0802	DRB1_0804	DRB1_1101	DRB1_1102	DRB1_1104	DRB1_1106	DRB1_1305	DRB5_0101
	FLKIKVTAA	438975	K3L	DRB1_0101	DRB1_0102	DRB1_0311	DRB1_0401	DRB1_0402	DRB1_0404	DRB1_0405	DRB1_0408	DRB1_0410	DRB1_1101
	YVYLDTDVN	439069	A48R	DRB1_0401	DRB1_0404	DRB1_0405	DRB1_0407	DRB1_0408	DRB1_0410	DRB1_0801	DRB1_0802	DRB1_0901	DRB1_1103
	YFLKIKVTA	438975	K3L	DRB1_0801	DRB1_0802	DRB1_0804	DRB1_0806	DRB1_1101	DRB1_1102	DRB1_1301	DRB1_1302	DRB1_1304	DRB1_1305
	CDLLASLLC	473688	L6R	DRB1_0101	DRB1_0401	DRB1_0404	DRB1_0405	DRB1_0408	DRB1_0410	DRB1_1101	DRB1_1104	DRB1_1106	DRB1_1305
	ILAARIAVS	438976	K4L	DRB1_0311	DRB1_0404	DRB1_0802	DRB1_0804	DRB1_1101	DRB1_1102	DRB1_1104	DRB1_1106	DRB1_1301	DRB1_1305
	YIINDIRRG	438961	E2L	DRB1_0801	DRB1_0802	DRB1_0901	DRB1_1101	DRB1_1102	DRB1_1201	DRB1_1301	DRB1_1302	DRB1_1304	DRB1_1305
	FISRSRRLF	439030	A9R	DRB1_0801	DRB1_0802	DRB1_0804	DRB1_0806	DRB1_1102	DRB1_1301	DRB1_1302	DRB1_1304	DRB1_1305	DRB4_0101
	IRIKDLRTY	439007	I6R	DRB1_0402	DRB1_0801	DRB1_0802	DRB1_0804	DRB1_0806	DRB1_1102	DRB1_1301	DRB1_1302	DRB1_1304	DRB1_1305
	YLLKINNKI	438976	K4L	DRB1_0401	DRB1_0402	DRB1_0405	DRB1_0408	DRB1_0801	DRB1_0802	DRB1_0901	DRB1_1302	DRB1_1502	DRB3_0202
	IAFSNVMDI	438996	L1R	DRB1_0301	DRB1_0311	DRB1_0401	DRB1_0402	DRB1_0404	DRB1_1104	DRB1_1106	DRB1_1201	DRB1_1305	DRB3_0101
	LLVIWILIV	438990	H9R	DRB1_0102	DRB1_0301	DRB1_0311	DRB1_0804	DRB1_1101	DRB1_1104	DRB1_1106	DRB1_1305	DRB1_1501	DRB1_1502
	LKLFNVTLN	439032	A11L	DRB1_0402	DRB1_0404	DRB1_0405	DRB1_0408	DRB1_0410	DRB1_1102	DRB1_1201	DRB1_1301	DRB1_1304	DRB3_0101
	FLIDLAFLI	438960	E1L	DRB1_0101	DRB1_0102	DRB1_0301	DRB1_0311	DRB1_0401	DRB1_1201	DRB1_1302	DRB1_1502	DRB3_0101	DRB5_0101
	LYFLDHREI	439030	A9R	DRB1_0101	DRB1_0102	DRB1_1102	DRB1_1104	DRB1_1106	DRB1_1301	DRB1_1302	DRB1_1304	DRB1_1305	DRB5_0101
	LKYAEPREC	438990	H9R	DRB1_0101	DRB1_0102	DRB1_0402	DRB1_0804	DRB1_0901	DRB1_1102	DRB1_1301	DRB1_1302	DRB1_1304	DRB5_0101
	CLIKNLATS	439067	A46R	DRB1_0801	DRB1_0802	DRB1_0804	DRB1_0806	DRB1_1101	DRB1_1102	DRB1_1301	DRB1_1302	DRB1_1304	DRB1_1305
	CFINKNIKK	439007	I6R	DRB1_0101	DRB1_0401	DRB1_0402	DRB1_0404	DRB1_0408	DRB1_1101	DRB1_1104	DRB1_1106	DRB1_1305	DRB5_0101
	VYTFFKFLA	438979	K7L	DRB1_0804	DRB1_1102	DRB1_1104	DRB1_1106	DRB1_1301	DRB1_1302	DRB1_1304	DRB1_1501	DRB1_1502
	IVWINNSWK	439013	F5R	DRB1_0401	DRB1_0402	DRB1_0404	DRB1_0405	DRB1_0408	DRB1_0410	DRB1_1201	DRB3_0101	DRB5_0101
	YYFLRSHLN	439029	A8L	DRB1_0101	DRB1_0401	DRB1_0405	DRB1_0407	DRB1_0408	DRB1_0410	DRB1_0801	DRB1_0901	DRB5_0101
	YKPLDKVDL	439046	A25R	DRB1_0101	DRB1_0102	DRB1_0801	DRB1_0802	DRB1_1101	DRB1_1103	DRB1_1302	DRB1_1305	DRB1_1502
	IYYLRLRHL	439046	A25R	DRB1_0101	DRB1_0102	DRB1_1102	DRB1_1104	DRB1_1106	DRB1_1301	DRB1_1302	DRB1_1304	DRB5_0101
	IHIGEVIGQ	438951	C13L	DRB1_0301	DRB1_0311	DRB1_0402	DRB1_0801	DRB1_0802	DRB1_0804	DRB1_0806	DRB1_1102	DRB1_1304
	LMSLYKGPI	438967	E8R	DRB1_0301	DRB1_0311	DRB1_0804	DRB1_0806	DRB1_1101	DRB1_1104	DRB1_1106	DRB1_1305	DRB3_0202
	FHVSNKLIH	439023	A2L	DRB1_0311	DRB1_0407	DRB1_0801	DRB1_1101	DRB1_1103	DRB1_1104	DRB1_1106	DRB1_1305	DRB3_0101
	FINGNTFIS	438965	E6R	DRB1_0301	DRB1_0402	DRB1_0405	DRB1_0407	DRB1_0408	DRB1_0802	DRB1_1103	DRB1_1302	DRB3_0101
	VLSSITNIL	439046	A25R	DRB1_0311	DRB1_0401	DRB1_0402	DRB1_0404	DRB1_0405	DRB1_0408	DRB1_0410	DRB3_0202	DRB4_0101
	LRCSKLNLS	439046	A25R	DRB1_0301	DRB1_0311	DRB1_0401	DRB1_0404	DRB1_1102	DRB1_1104	DRB1_1106	DRB1_1301	DRB1_1304
	VKVKKKNTF	439043	A21R	DRB1_0301	DRB1_0801	DRB1_0802	DRB1_0804	DRB1_0806	DRB1_1102	DRB1_1301	DRB1_1302	DRB1_1304
	CAIKALMQL	438991	M1R	DRB1_0801	DRB1_0802	DRB1_0804	DRB1_0806	DRB1_1101	DRB1_1302	DRB1_1305	DRB1_1501	DRB1_1502
	LRRQVVDFF	439043	A21R	DRB1_0301	DRB1_0311	DRB1_0401	DRB1_0404	DRB1_0410	DRB1_1102	DRB1_1301	DRB1_1302	DRB1_1304
	LTFIKSLDH	439045	A24R	DRB1_0401	DRB1_0402	DRB1_0404	DRB1_0405	DRB1_0408	DRB1_0410	DRB1_1101	DRB1_1104	DRB1_1106
	INYYPIPEA	438976	K4L	DRB1_0801	DRB1_0802	DRB1_0804	DRB1_0806	DRB1_1102	DRB1_1104	DRB1_1106	DRB1_1501	DRB1_1502
	LRLMADKPH	439032	A11L	DRB1_0401	DRB1_0402	DRB1_0404	DRB1_0405	DRB1_0408	DRB1_0410	DRB1_0806	DRB1_1304	DRB5_0101
	MMPIKSIVT	439032	A11L	DRB1_0101	DRB1_0102	DRB1_0404	DRB1_0408	DRB1_0410	DRB1_1104	DRB1_1106	DRB1_1501	DRB1_1502
	LFGKTPYKS	439033	A12R	DRB1_0402	DRB1_0801	DRB1_0802	DRB1_0804	DRB1_0806	DRB1_1102	DRB1_1301	DRB1_1302	DRB1_1304
	FIRLFNNLA	438969	E10R	DRB1_0101	DRB1_0102	DRB1_0401	DRB1_0404	DRB1_0405	DRB1_0407	DRB1_0408	DRB1_0410	DRB3_0202
	CINVEVNQL	438979	K7L	DRB1_0101	DRB1_0102	DRB1_0311	DRB1_0402	DRB1_0404	DRB1_0405	DRB1_0408	DRB1_0410	DRB5_0101
	MTPINPMLA	439074	J4R	DRB1_0102	DRB1_0311	DRB1_0404	DRB1_0407	DRB1_0408	DRB1_1101	DRB1_1104	DRB1_1106	DRB1_1305
	VYNNTARYI	438976	K4L	DRB1_0101	DRB1_0102	DRB1_0402	DRB1_1102	DRB1_1201	DRB1_1301	DRB1_1302	DRB1_1304	DRB3_0101
	FNINKKSKK	439054	A33L	DRB1_0301	DRB1_0311	DRB1_0801	DRB1_0802	DRB1_1101	DRB1_1201	DRB1_1302	DRB1_1305	DRB3_0101
	FNNIDTAIT	439093	B15L	DRB1_0401	DRB1_0404	DRB1_0405	DRB1_0407	DRB1_0408	DRB1_0410	DRB1_1101	DRB1_1201	DRB1_1305
	YLINPNIRY	438960	E1L	DRB1_0101	DRB1_0401	DRB1_0405	DRB1_0408	DRB1_0901	DRB1_1101	DRB1_1201	DRB1_1305	DRB1_1502
	ICVSPVMSG	439044	A23R	DRB1_0301	DRB1_0311	DRB1_0401	DRB1_0404	DRB1_0410	DRB1_1104	DRB1_1106	DRB1_1305	DRB4_0101
	YFIKGFLYH	439044	A23R	DRB1_0402	DRB1_0405	DRB1_0801	DRB1_0802	DRB1_0804	DRB1_0806	DRB1_1101	DRB1_1103	DRB1_1304
	IRVYKHRIK	439037	A16L	DRB1_0801	DRB1_0802	DRB1_0804	DRB1_0806	DRB1_1102	DRB1_1201	DRB1_1301	DRB1_1304	DRB5_0101
	IVLPNKVRI	438981	H1L	DRB1_0102	DRB1_0301	DRB1_0311	DRB1_0804	DRB1_1102	DRB1_1103	DRB1_1301	DRB1_1302	DRB1_1501
	ILAISALLL	439003	I2R	DRB1_0101	DRB1_0102	DRB1_1101	DRB1_1104	DRB1_1106	DRB1_1305	DRB1_1501	DRB1_1502	DRB5_0101
	LVLQVGKGQ	439029	A8L	DRB1_0101	DRB1_0102	DRB1_0311	DRB1_0402	DRB1_1102	DRB1_1104	DRB1_1106	DRB1_1304	DRB5_0101
	FQQKDKRFY	438952	C14L	DRB1_0801	DRB1_0802	DRB1_0804	DRB1_0806	DRB1_1102	DRB1_1201	DRB1_1301	DRB1_1302	DRB1_1304
	ILFVLALYS	439039	A18L	DRB1_0311	DRB1_0402	DRB1_0404	DRB1_0802	DRB1_0804	DRB1_1101	DRB1_1104	DRB1_1106	DRB1_1305
	LGILSNYVK	439009	F1R	DRB1_0401	DRB1_0402	DRB1_0404	DRB1_0405	DRB1_0408	DRB1_0410	DRB1_1104	DRB1_1106	DRB5_0101
	VIYFEPVHG	439069	A48R	DRB1_0101	DRB1_0102	DRB1_0402	DRB1_0410	DRB1_1102	DRB1_1301	DRB1_1302	DRB1_1304	DRB1_1501
	FYLDNLLPS	439016	F8L	DRB1_0301	DRB1_0311	DRB1_0401	DRB1_0407	DRB1_0802	DRB1_1101	DRB1_1201	DRB1_1305	DRB1_1502
	FLVIAINAM	439029	A8L	DRB1_0101	DRB1_0401	DRB1_0404	DRB1_0405	DRB1_0408	DRB1_0410	DRB1_1101	DRB1_1302	DRB1_1305
	VFNKDIFVS	438960	E1L	DRB1_0402	DRB1_0801	DRB1_0802	DRB1_0804	DRB1_0806	DRB1_1102	DRB1_1301	DRB1_1302	DRB1_1304
	MLLLLIQTM	438952	C14L	DRB1_0102	DRB1_0301	DRB1_0402	DRB1_0404	DRB1_0405	DRB1_0410	DRB1_1301	DRB1_1302	DRB1_1305
	VHAATSLSV	439021	N3L	DRB1_0101	DRB1_0102	DRB1_0402	DRB1_0404	DRB1_0407	DRB1_1104	DRB1_1106	DRB1_1501	DRB1_1502
	VYGVSNFKI	439045	A24R	DRB1_0101	DRB1_0102	DRB1_0402	DRB1_0404	DRB1_0408	DRB1_0410	DRB1_1501	DRB1_1502	DRB5_0101
	VISLMRFKK	438996	L1R	DRB1_0802	DRB1_0804	DRB1_1101	DRB1_1102	DRB1_1104	DRB1_1106	DRB1_1301	DRB4_0101	DRB5_0101
	YNVMKRINC	439007	I6R	DRB1_0101	DRB1_0802	DRB1_1101	DRB1_1104	DRB1_1106	DRB1_1305	DRB1_1501	DRB1_1502	DRB5_0101
	IHLKDKKFV	438952	C14L	DRB1_0801	DRB1_0802	DRB1_0804	DRB1_0806	DRB1_1102	DRB1_1201	DRB1_1301	DRB1_1302	DRB1_1304
	IKNYYRKTN	438985	H5R	DRB1_0801	DRB1_0802	DRB1_0804	DRB1_0806	DRB1_1102	DRB1_1301	DRB1_1304	DRB1_1501	DRB1_1502
	IGILLLIGI	439035	A14L	DRB1_1101	DRB1_1102	DRB1_1104	DRB1_1106	DRB1_1301	DRB1_1305	DRB1_1501	DRB1_1502	DRB5_0101
	VNNLSVLTT	438978	K6L	DRB1_0102	DRB1_0311	DRB1_1101	DRB1_1102	DRB1_1104	DRB1_1106	DRB1_1301	DRB1_1304	DRB1_1305
	FMAYTTSHI	438983	H2R	DRB1_0404	DRB1_0405	DRB1_0408	DRB1_0801	DRB1_0802	DRB1_0804	DRB1_0901	DRB1_1501	DRB1_1502
	YIYNMLVNS	439017	F9R	DRB1_0101	DRB1_0311	DRB1_0401	DRB1_0406	DRB1_0802	DRB1_0901	DRB1_1101	DRB1_1302	DRB1_1305
	LYRRLKNVE	438920	D5L	DRB1_0407	DRB1_0801	DRB1_0802	DRB1_0804	DRB1_0806	DRB1_1102	DRB1_1301	DRB1_1302	DRB1_1304
	IFFSGSFAS	438946	C8L	DRB1_0102	DRB1_0301	DRB1_0311	DRB1_0401	DRB1_0402	DRB1_0404	DRB1_0408	DRB1_1102	DRB1_1501
	YIFIEDISS	439013	F5R	DRB1_0101	DRB1_0401	DRB1_0404	DRB1_0405	DRB1_0408	DRB1_1101	DRB1_1305	DRB1_1502	DRB5_0101
	YYPYISLNM	438926	D11L	DRB1_0405	DRB1_0407	DRB1_0408	DRB1_0801	DRB1_0802	DRB1_1302	DRB1_1305	DRB1_1501	DRB1_1502
	INTFNVPDS	438978	K6L	DRB1_0804	DRB1_1101	DRB1_1102	DRB1_1104	DRB1_1106	DRB1_1301	DRB1_1302	DRB1_1304	DRB1_1305
	IVFNKDITS	438942	C4R	DRB1_0101	DRB1_0102	DRB1_0401	DRB1_0402	DRB1_0404	DRB1_0410	DRB1_1104	DRB1_1106	DRB1_1501
	VVTNHKFYN	438970	E11L	DRB1_0301	DRB1_0801	DRB1_0806	DRB1_1102	DRB1_1104	DRB1_1106	DRB1_1301	DRB1_1302	DRB1_1304
	IILAISALL	439003	I2R	DRB1_0101	DRB1_0102	DRB1_0402	DRB1_0404	DRB1_0405	DRB1_0407	DRB1_0410	DRB1_0901	DRB3_0202
	VCIFGNLSP	438968	E9L	DRB1_0402	DRB1_0404	DRB1_0405	DRB1_0408	DRB1_0410	DRB1_1104	DRB1_1106	DRB1_1501	DRB1_1502
	FVYVPELSF	439021	N3L	DRB1_0101	DRB1_0102	DRB1_1101	DRB1_1104	DRB1_1106	DRB1_1305	DRB1_1501	DRB1_1502	DRB5_0101
	VLILLLLIY	438974	K2L	DRB1_0301	DRB1_0311	DRB1_0806	DRB1_1104	DRB1_1106	DRB1_1301	DRB1_1302	DRB1_1304	DRB1_1305
	LVFVKPTTE	473688	L6R	DRB1_0102	DRB1_0301	DRB1_0404	DRB1_0405	DRB1_0408	DRB1_0410	DRB1_0806	DRB1_1304	DRB5_0101
	LVVNKIYIP	439074	J4R	DRB1_0301	DRB1_0402	DRB1_1102	DRB1_1104	DRB1_1106	DRB1_1301	DRB1_1302	DRB1_1304	DRB4_0101
	YNLIRTKSN	439056	A35L	DRB1_0401	DRB1_0405	DRB1_0408	DRB1_0801	DRB1_0901	DRB1_1101	DRB1_1201	DRB1_1305	DRB5_0101
	YLLCCNYKL	438961	E2L	DRB1_0101	DRB1_0102	DRB1_0402	DRB1_0405	DRB1_0408	DRB1_0901	DRB1_1103	DRB1_1502	DRB5_0101
	VIFYFISIY	439038	A17L	DRB1_0410	DRB1_0801	DRB1_0802	DRB1_0804	DRB1_0806	DRB1_1102	DRB1_1301	DRB1_1501	DRB1_1502
	YIIKIWKLQ	439027	A6R	DRB1_0402	DRB1_0801	DRB1_0802	DRB1_0804	DRB1_0806	DRB1_0901	DRB1_1302	DRB1_1304	DRB3_0202
	IFSRKTISM	439046	A25R	DRB1_0402	DRB1_0801	DRB1_0802	DRB1_0804	DRB1_0806	DRB1_1104	DRB1_1106	DRB1_1301	DRB1_1305
	CANYPKSNS	439038	A17L	DRB1_0801	DRB1_0802	DRB1_0804	DRB1_0806	DRB1_1102	DRB1_1301	DRB1_1302	DRB1_1501	DRB1_1502
	FFVIILAIS	439003	I2R	DRB1_0401	DRB1_0407	DRB1_0408	DRB1_0801	DRB1_0802	DRB1_1101	DRB1_1104	DRB1_1106	DRB1_1305
	IINIAKLSD	439040	A19R	DRB1_0301	DRB1_0311	DRB1_0801	DRB1_0806	DRB1_1101	DRB1_1104	DRB1_1106	DRB1_1304	DRB1_1305
	LVVKDKDIF	438970	E11L	DRB1_0801	DRB1_0802	DRB1_0804	DRB1_0806	DRB1_1102	DRB1_1301	DRB1_1302	DRB1_1304	DRB4_0101
	IRFTVTNKE	439009	F1R	DRB1_0401	DRB1_0402	DRB1_0404	DRB1_0405	DRB1_0408	DRB1_0410	DRB1_0806	DRB1_1301	DRB1_1304
	IVSIFKYNP	438984	H4L	DRB1_0301	DRB1_0804	DRB1_0806	DRB1_1101	DRB1_1102	DRB1_1104	DRB1_1106	DRB1_1301	DRB1_1305
	LSLFSTLVK	439056	A35L	DRB1_0402	DRB1_0404	DRB1_0408	DRB1_1101	DRB1_1102	DRB1_1104	DRB1_1106	DRB1_1301	DRB1_1305
	VNHVLTATA	439045	A24R	DRB1_0402	DRB1_0404	DRB1_0405	DRB1_0408	DRB1_0410	DRB1_0802	DRB1_0804	DRB1_1104	DRB1_1106
	IGRRMILYL	438968	E9L	DRB1_0402	DRB1_0801	DRB1_0802	DRB1_0804	DRB1_0806	DRB1_1104	DRB1_1106	DRB1_1501	DRB1_1502
	YKSIIKARV	438976	K4L	DRB1_0101	DRB1_0801	DRB1_0802	DRB1_0901	DRB1_1101	DRB1_1104	DRB1_1106	DRB1_1302	DRB1_1305
	ILSLPRIAL	438980	K8R	DRB1_0101	DRB1_0102	DRB1_1101	DRB1_1104	DRB1_1106	DRB1_1305	DRB1_1501	DRB1_1502	DRB4_0101
	FTFSNVCES	439046	A25R	DRB1_0311	DRB1_0401	DRB1_0405	DRB1_0408	DRB1_0802	DRB1_0901	DRB1_1101	DRB1_1302	DRB1_1305
	YFPMNASDI	439029	A8L	DRB1_0101	DRB1_0102	DRB1_0404	DRB1_0405	DRB1_0408	DRB1_1103	DRB1_1201	DRB1_1502	DRB5_0101
	LKPYNVNNL	438978	K6L	DRB1_0801	DRB1_0802	DRB1_0804	DRB1_0806	DRB1_1102	DRB1_1301	DRB1_1304	DRB1_1501	DRB1_1502
	MSIFKRHPN	439008	I7R	DRB1_0801	DRB1_0806	DRB1_1102	DRB1_1301	DRB1_1302	DRB1_1304	DRB1_1501	DRB1_1502	DRB3_0101
	YITMVNSLT	473689	B1R	DRB1_0101	DRB1_0404	DRB1_0405	DRB1_0407	DRB1_0408	DRB1_0410	DRB1_0901	DRB1_1502	DRB3_0202
	VLNRGVREM	438968	E9L	DRB1_0402	DRB1_0801	DRB1_0802	DRB1_0804	DRB1_0806	DRB1_1102	DRB1_1301	DRB1_1302	DRB1_1304
	CYSFLKCIT	438980	K8R	DRB1_0801	DRB1_0802	DRB1_0804	DRB1_0806	DRB1_1101	DRB1_1102	DRB1_1301	DRB1_1302	DRB1_1305
	YVRYTHGIV	438960	E1L	DRB1_0407	DRB1_0801	DRB1_0802	DRB1_0804	DRB1_0806	DRB1_0901	DRB1_1103	DRB1_1501	DRB1_1502
	VYQCRKLRA	439058	A37R	DRB1_0311	DRB1_0804	DRB1_1101	DRB1_1102	DRB1_1104	DRB1_1106	DRB1_1301	DRB1_1304	DRB1_1305
	LDIMALIMS	439008	I7R	DRB1_0404	DRB1_0408	DRB1_0410	DRB1_0802	DRB1_0804	DRB1_1101	DRB1_1104	DRB1_1106	DRB1_1305
	LKGIDIGGG	438944	C6L	DRB1_0301	DRB1_0801	DRB1_0802	DRB1_0804	DRB1_0806	DRB1_1101	DRB1_1104	DRB1_1106	DRB1_1305
	FLMTATLED	438980	K8R	DRB1_0401	DRB1_0402	DRB1_0405	DRB1_0408	DRB1_0410	DRB1_0801	DRB1_1101	DRB1_1103	DRB1_1305
	VNYNKTSIC	439059	A38R	DRB1_0102	DRB1_0311	DRB1_0401	DRB1_0402	DRB1_0404	DRB1_0405	DRB1_0408	DRB1_0410	DRB3_0101
	CTLFESLRD	439013	F5R	DRB1_0404	DRB1_0405	DRB1_0408	DRB1_0410	DRB1_0801	DRB1_1304	DRB1_1305	DRB1_1501	DRB1_1502
	LMFGTRKNS	439021	N3L	DRB1_0301	DRB1_0311	DRB1_0804	DRB1_1102	DRB1_1104	DRB1_1106	DRB1_1301	DRB1_1304	DRB3_0202
	YFLDPNNEV	438994	M4R	DRB1_0301	DRB1_0311	DRB1_0401	DRB1_0405	DRB1_0408	DRB1_0901	DRB1_1201	DRB1_1502	DRB3_0101
	FTNKNKLEK	438994	M4R	DRB1_0407	DRB1_0801	DRB1_0802	DRB1_0804	DRB1_1101	DRB1_1102	DRB1_1103	DRB1_1302	DRB1_1305
	LTFLHTLYK	438952	C14L	DRB1_0401	DRB1_0402	DRB1_0404	DRB1_0408	DRB1_0410	DRB1_1101	DRB1_1104	DRB1_1106	DRB1_1305
	VLIVVSRHL	439040	A19R	DRB1_0101	DRB1_0102	DRB1_0402	DRB1_0404	DRB1_0405	DRB1_0408	DRB1_0410	DRB1_1501	DRB5_0101
	LGIAHLLEH	438981	H1L	DRB1_0311	DRB1_0804	DRB1_0806	DRB1_1101	DRB1_1102	DRB1_1104	DRB1_1106	DRB1_1304	DRB1_1305
	IIIVINIIE	439033	A12R	DRB1_0402	DRB1_0404	DRB1_0405	DRB1_0407	DRB1_0408	DRB1_0410	DRB1_0801	DRB1_0806	DRB1_1501
	FGLFDINVI	439004	I3L	DRB1_0101	DRB1_0405	DRB1_0408	DRB1_0802	DRB1_1102	DRB1_1301	DRB1_1302	DRB1_1501	DRB1_1502
	FILLGNHND	439011	F2R	DRB1_0101	DRB1_0102	DRB1_0401	DRB1_0405	DRB1_0408	DRB1_0410	DRB1_0801	DRB1_0901	DRB1_1305
	ILGRSIRKF	439014	F6R	DRB1_0402	DRB1_0801	DRB1_0802	DRB1_0804	DRB1_0806	DRB1_1102	DRB1_1301	DRB1_1302	DRB1_1304
	YRVKQISIS	438958	C20L	DRB1_0408	DRB1_0801	DRB1_0802	DRB1_0804	DRB1_0806	DRB1_1101	DRB1_1102	DRB1_1302	DRB1_1304
	YLAKLTALV	438985	H5R	DRB1_0801	DRB1_0802	DRB1_0804	DRB1_0806	DRB1_0901	DRB1_1103	DRB1_1301	DRB1_1302	DRB1_1305
	LKMVTSVIK	439014	F6R	DRB1_0102	DRB1_0311	DRB1_0402	DRB1_0404	DRB1_0408	DRB1_0410	DRB1_1104	DRB1_1106	DRB5_0101
	LLKIRVYKH	439037	A16L	DRB1_0402	DRB1_0404	DRB1_0405	DRB1_0410	DRB1_1101	DRB1_1103	DRB1_1104	DRB1_1106	DRB5_0101
	VRVLFSTDG	438993	M3L	DRB1_0101	DRB1_0102	DRB1_0401	DRB1_0402	DRB1_0404	DRB1_0405	DRB1_0408	DRB1_0410	DRB1_1501
	LNQLTRIRQ	473688	L6R	DRB1_0311	DRB1_0804	DRB1_0806	DRB1_1101	DRB1_1102	DRB1_1104	DRB1_1106	DRB1_1304	DRB1_1305
	FMNKHILSY	438979	K7L	DRB1_0801	DRB1_0802	DRB1_0804	DRB1_0806	DRB1_1101	DRB1_1301	DRB1_1302	DRB1_1304	DRB1_1305
	IKKENTIDQ	439009	F1R	DRB1_0401	DRB1_0402	DRB1_0404	DRB1_0405	DRB1_0408	DRB1_0410	DRB1_1103	DRB1_1201	DRB3_0101
	YLYIMRVMA	438988	H7L	DRB1_0101	DRB1_0311	DRB1_0801	DRB1_0802	DRB1_1101	DRB1_1104	DRB1_1106	DRB1_1305	DRB1_1502
	LTMKERRPI	439046	A25R	DRB1_0801	DRB1_0802	DRB1_0804	DRB1_0806	DRB1_1102	DRB1_1301	DRB1_1302	DRB1_1304	DRB3_0202
	FVKKFGLCN	438973	K1L	DRB1_0407	DRB1_0801	DRB1_0802	DRB1_0806	DRB1_1101	DRB1_1103	DRB1_1302	DRB1_1305	DRB1_1502
	LMFLFSSNI	439014	F6R	DRB1_0101	DRB1_0102	DRB1_0401	DRB1_0404	DRB1_0405	DRB1_0408	DRB1_0410	DRB1_1501	DRB1_1502
	LKLHRSMYR	439093	B15L	DRB1_0301	DRB1_0401	DRB1_0402	DRB1_0404	DRB1_1102	DRB1_1301	DRB1_1302	DRB1_1501	DRB1_1502
	IVIRDSSFD	439021	N3L	DRB1_0402	DRB1_0405	DRB1_0410	DRB1_0801	DRB1_0802	DRB1_0804	DRB1_0806	DRB1_1304	DRB1_1501
	YVPYVGYKC	439021	N3L	DRB1_0101	DRB1_0102	DRB1_0801	DRB1_0802	DRB1_0804	DRB1_1103	DRB1_1501	DRB1_1502	DRB5_0101
	FISAGARNQ	439025	A4L	DRB1_0402	DRB1_0407	DRB1_0802	DRB1_0901	DRB1_1101	DRB1_1102	DRB1_1201	DRB1_1302	DRB5_0101
	FKIDAVRYY	438927	D12L	DRB1_0301	DRB1_0311	DRB1_0401	DRB1_0801	DRB1_1201	DRB1_1301	DRB1_1302	DRB1_1305	DRB3_0101
	VITKDVLAN	438965	E6R	DRB1_0402	DRB1_0801	DRB1_0802	DRB1_0804	DRB1_0806	DRB1_1102	DRB1_1301	DRB1_1304	DRB4_0101
	YFLRSHLNI	439029	A8L	DRB1_0801	DRB1_0802	DRB1_0804	DRB1_0806	DRB1_1101	DRB1_1103	DRB1_1302	DRB1_1305	DRB1_1502
	FLYLKSRCR	438968	E9L	DRB1_0101	DRB1_0102	DRB1_0402	DRB1_0408	DRB1_1101	DRB1_1301	DRB1_1302	DRB1_1305	DRB5_0101
	LFGIKCIKK	438963	E4L	DRB1_0101	DRB1_0102	DRB1_0404	DRB1_0408	DRB1_1101	DRB1_1104	DRB1_1106	DRB1_1305	DRB5_0101
	VMYAFTTPL	439004	I3L	DRB1_0101	DRB1_0102	DRB1_0401	DRB1_0402	DRB1_0404	DRB1_0405	DRB1_0406	DRB1_0408	DRB1_0410
	YVEHDPRLV	439004	I3L	DRB1_0101	DRB1_0402	DRB1_0407	DRB1_1102	DRB1_1103	DRB1_1201	DRB1_1301	DRB1_1302	DRB3_0202
	LNNIYCLEY	439009	F1R	DRB1_0101	DRB1_0102	DRB1_0404	DRB1_0410	DRB1_1101	DRB1_1104	DRB1_1106	DRB1_1305	DRB5_0101
	LYVLSPILA	438980	K8R	DRB1_0101	DRB1_0102	DRB1_0311	DRB1_0404	DRB1_0804	DRB1_1101	DRB1_1104	DRB1_1106	DRB1_1305
	IFFVIILAI	439003	I2R	DRB1_0301	DRB1_0311	DRB1_0804	DRB1_1101	DRB1_1104	DRB1_1106	DRB1_1305	DRB1_1501	DRB1_1502
	LMGFRNSAL	438968	E9L	DRB1_0102	DRB1_0402	DRB1_0404	DRB1_0405	DRB1_0408	DRB1_0410	DRB1_0901	DRB1_1501	DRB1_1502
	LISLINSLV	438973	K1L	DRB1_0101	DRB1_0102	DRB1_0401	DRB1_0404	DRB1_0405	DRB1_0408	DRB1_0410	DRB1_1501	DRB3_0202
	IVSLLDLPS	438978	K6L	DRB1_0401	DRB1_0402	DRB1_0404	DRB1_0408	DRB1_1101	DRB1_1104	DRB1_1106	DRB1_1305	DRB1_1501
	CLLVNNHLG	438920	D5L	DRB1_0101	DRB1_0401	DRB1_0402	DRB1_0404	DRB1_0405	DRB1_0408	DRB1_0410	DRB1_1502	DRB5_0101
	IRVCLLPRV	439032	A11L	DRB1_0101	DRB1_0102	DRB1_0301	DRB1_1102	DRB1_1104	DRB1_1106	DRB1_1301	DRB1_1305	DRB1_1501
	VNIDQTTPM	439030	A9R	DRB1_0301	DRB1_0311	DRB1_0401	DRB1_0404	DRB1_0405	DRB1_0408	DRB1_0410	DRB1_1201	DRB3_0101
	IQKITVFNK	438960	E1L	DRB1_0402	DRB1_0404	DRB1_0408	DRB1_1101	DRB1_1102	DRB1_1104	DRB1_1106	DRB1_1201	DRB5_0101
	LAILILAFF	439000	L5L	DRB1_0802	DRB1_0804	DRB1_0806	DRB1_1102	DRB1_1104	DRB1_1106	DRB1_1301	DRB1_1302	DRB1_1305
	LNISSKFKY	439014	F6R	DRB1_0301	DRB1_0311	DRB1_0901	DRB1_1102	DRB1_1104	DRB1_1106	DRB1_1301	DRB1_1302	DRB1_1304
	LVGVAIILV	438951	C13L	DRB1_0102	DRB1_0301	DRB1_0804	DRB1_1101	DRB1_1104	DRB1_1106	DRB1_1305	DRB1_1501	DRB1_1502
	IFYKHIHKI	439053	A32L	DRB1_0801	DRB1_0802	DRB1_0804	DRB1_0806	DRB1_0901	DRB1_1102	DRB1_1301	DRB1_1302	DRB1_1304
	LINLYNKMQ	438990	H9R	DRB1_0401	DRB1_0402	DRB1_0404	DRB1_0405	DRB1_0408	DRB1_0410	DRB1_1104	DRB1_1106	DRB3_0202
	MKYSASSNS	438968	E9L	DRB1_0301	DRB1_0311	DRB1_0401	DRB1_0402	DRB1_0404	DRB1_0405	DRB1_0406	DRB1_0408	DRB1_0410
	VVVRAIASM	439031	A10L	DRB1_0402	DRB1_0801	DRB1_0802	DRB1_0804	DRB1_0806	DRB1_1102	DRB1_1301	DRB1_1302	DRB1_1304
	YRQLTKFTD	438996	L1R	DRB1_0405	DRB1_0801	DRB1_0802	DRB1_0806	DRB1_1101	DRB1_1301	DRB1_1302	DRB1_1304	DRB1_1305
	FISYNRHND	439070	A49R	DRB1_0801	DRB1_0802	DRB1_0806	DRB1_0901	DRB1_1103	DRB1_1201	DRB1_1302	DRB1_1304	DRB1_1502
	MIVKKKESS	439029	A8L	DRB1_0311	DRB1_0801	DRB1_0802	DRB1_0804	DRB1_0806	DRB1_1102	DRB1_1301	DRB1_1302	DRB1_1304
	LLKMVTSVI	439014	F6R	DRB1_0102	DRB1_0401	DRB1_0402	DRB1_0404	DRB1_0405	DRB1_0408	DRB1_0410	DRB1_0804	DRB3_0202
	IVKCMPYMI	438961	E2L	DRB1_0101	DRB1_0102	DRB1_0402	DRB1_0407	DRB1_1102	DRB1_1301	DRB1_1501	DRB3_0101	DRB5_0101
	VVAGTILVC	439059	A38R	DRB1_0301	DRB1_0311	DRB1_0402	DRB1_1101	DRB1_1104	DRB1_1106	DRB1_1501	DRB1_1502	DRB4_0101
	FINRHKKFA	439013	F5R	DRB1_0801	DRB1_0802	DRB1_0804	DRB1_0806	DRB1_1101	DRB1_1102	DRB1_1302	DRB1_1305	DRB3_0202
	IEIIFTNRT	439045	A24R	DRB1_0101	DRB1_0102	DRB1_0311	DRB1_0401	DRB1_0402	DRB1_0404	DRB1_0405	DRB1_0408	DRB1_0410
	IIIFPLALY	438952	C14L	DRB1_0804	DRB1_0806	DRB1_1102	DRB1_1201	DRB1_1301	DRB1_1302	DRB1_1304	DRB1_1501	DRB1_1502
	LRFMYYNEL	439017	F9R	DRB1_0101	DRB1_0102	DRB1_0404	DRB1_0405	DRB1_0408	DRB1_0410	DRB1_1501	DRB1_1502	DRB5_0101
	YKNAQRRIL	438967	E8R	DRB1_0101	DRB1_0901	DRB1_1201	DRB1_1302	DRB1_1304	DRB1_1305	DRB3_0202	DRB4_0101	DRB5_0101
	IRPRVTKQY	439032	A11L	DRB1_0402	DRB1_0801	DRB1_0802	DRB1_0804	DRB1_0806	DRB1_1102	DRB1_1301	DRB1_1302	DRB1_1304
	YFRNEVFHC	438981	H1L	DRB1_0101	DRB1_0401	DRB1_0408	DRB1_0802	DRB1_1101	DRB1_1102	DRB1_1103	DRB1_1302	DRB1_1305
	FCLIDGMSI	439038	A17L	DRB1_0101	DRB1_0102	DRB1_1101	DRB1_1104	DRB1_1106	DRB1_1305	DRB1_1501	DRB1_1502	DRB5_0101
	LKINELLSE	438961	E2L	DRB1_0406	DRB1_0801	DRB1_0806	DRB1_1101	DRB1_1104	DRB1_1106	DRB1_1301	DRB1_1304	DRB1_1305
	YANCSSISI	438975	K3L	DRB1_0101	DRB1_0402	DRB1_0407	DRB1_0408	DRB1_0901	DRB1_1101	DRB1_1501	DRB1_1502	DRB5_0101
	VRIFMDVDL	439013	F5R	DRB1_0101	DRB1_0102	DRB1_0402	DRB1_0404	DRB1_0405	DRB1_0408	DRB1_0410	DRB1_1501	DRB1_1502
	FTLNHVLAL	438965	E6R	DRB1_0101	DRB1_0102	DRB1_0401	DRB1_0405	DRB1_0901	DRB1_1101	DRB1_1103	DRB1_1302	DRB1_1305
	FRFIIRPDW	438926	D11L	DRB1_0101	DRB1_0301	DRB1_0802	DRB1_1101	DRB1_1104	DRB1_1106	DRB1_1305	DRB1_1502
	IFWLKKRGL	438946	C8L	DRB1_0102	DRB1_1101	DRB1_1102	DRB1_1104	DRB1_1106	DRB1_1301	DRB1_1302	DRB1_1304
	VRNLEELTT	438985	H5R	DRB1_0101	DRB1_0102	DRB1_1101	DRB1_1104	DRB1_1106	DRB1_1305	DRB1_1501	DRB1_1502
	VLIAGIILL	439036	A15L	DRB1_0301	DRB1_1101	DRB1_1104	DRB1_1106	DRB1_1301	DRB1_1304	DRB1_1305	DRB1_1501
	ILISDVRSK	438998	L3R	DRB1_0311	DRB1_0402	DRB1_1102	DRB1_1201	DRB1_1301	DRB1_1302	DRB1_1304	DRB5_0101
	VFSELTNIS	439074	J4R	DRB1_0401	DRB1_0402	DRB1_0404	DRB1_0405	DRB1_0408	DRB1_0410	DRB1_1102	DRB1_1301
	LGYIIRYPV	439009	F1R	DRB1_0102	DRB1_0301	DRB1_1104	DRB1_1106	DRB1_1305	DRB1_1501	DRB1_1502	DRB3_0101
	MILAYLMSK	439002	I1L	DRB1_0301	DRB1_0311	DRB1_0406	DRB1_1101	DRB1_1104	DRB1_1106	DRB1_1305	DRB5_0101
	IISYIILFI	439039	A18L	DRB1_0801	DRB1_0802	DRB1_0804	DRB1_0806	DRB1_1102	DRB1_1301	DRB1_1501	DRB1_1502
	IVTLDQLED	439032	A11L	DRB1_0410	DRB1_0801	DRB1_0806	DRB1_1101	DRB1_1104	DRB1_1106	DRB1_1304	DRB1_1305
	VGYKCINHV	439021	N3L	DRB1_0801	DRB1_0802	DRB1_0804	DRB1_0806	DRB1_1102	DRB1_1301	DRB1_1302	DRB1_1304
	CINYVTKSE	439045	A24R	DRB1_0405	DRB1_0410	DRB1_0801	DRB1_0802	DRB1_0804	DRB1_0806	DRB1_1302	DRB1_1304
	CIYERNQSS	438968	E9L	DRB1_0101	DRB1_0102	DRB1_0401	DRB1_0402	DRB1_0404	DRB1_0405	DRB1_0408	DRB1_0410
	YKPLFSRLK	438967	E8R	DRB1_0401	DRB1_0402	DRB1_0407	DRB1_0408	DRB1_1101	DRB1_1201	DRB1_1302	DRB5_0101
	LFMILCTRT	438979	K7L	DRB1_0101	DRB1_0102	DRB1_0402	DRB1_0404	DRB1_0405	DRB1_0408	DRB1_0410	DRB5_0101
	LVPNINILK	439014	F6R	DRB1_0401	DRB1_0402	DRB1_0404	DRB1_0408	DRB1_1101	DRB1_1104	DRB1_1106	DRB3_0202
	MINNVKLFT	439029	A8L	DRB1_0311	DRB1_1101	DRB1_1102	DRB1_1104	DRB1_1106	DRB1_1301	DRB1_1304	DRB1_1305
	FVLKTIGVP	439013	F5R	DRB1_0801	DRB1_0802	DRB1_0804	DRB1_0806	DRB1_1101	DRB1_1302	DRB1_1305	DRB4_0101
	YYSTVALAI	439030	A9R	DRB1_0101	DRB1_0401	DRB1_0407	DRB1_1101	DRB1_1103	DRB1_1305	DRB1_1502	DRB5_0101
	IKVKDLYDM	473688	L6R	DRB1_0801	DRB1_0802	DRB1_0804	DRB1_0806	DRB1_1102	DRB1_1301	DRB1_1302	DRB1_1304
	YITWRNHVI	438942	C4R	DRB1_0402	DRB1_0405	DRB1_0408	DRB1_0901	DRB1_1103	DRB1_1302	DRB1_1502	DRB3_0202
	FIEKPRRVI	439021	N3L	DRB1_0801	DRB1_0802	DRB1_1102	DRB1_1201	DRB1_1301	DRB1_1302	DRB3_0202	DRB4_0101
	YVVSRRGDL	473689	B1R	DRB1_0301	DRB1_0802	DRB1_0901	DRB1_1101	DRB1_1103	DRB1_1305	DRB1_1502	DRB4_0101
	LSISNIRAS	438976	K4L	DRB1_0301	DRB1_0402	DRB1_1102	DRB1_1104	DRB1_1106	DRB1_1301	DRB1_1302	DRB1_1304
	LRTFLAERA	438968	E9L	DRB1_0101	DRB1_0102	DRB1_0404	DRB1_0408	DRB1_0410	DRB1_1102	DRB1_1501	DRB1_1502
	YLLKIIAVF	439028	A7L	DRB1_0801	DRB1_0802	DRB1_0804	DRB1_0806	DRB1_0901	DRB1_1301	DRB1_1302	DRB1_1305
	LYLINPNIR	438960	E1L	DRB1_0101	DRB1_0102	DRB1_0311	DRB1_0404	DRB1_0407	DRB1_0408	DRB1_0410	DRB5_0101
	YILYANKFN	438980	K8R	DRB1_0405	DRB1_0801	DRB1_0802	DRB1_0806	DRB1_0901	DRB1_1201	DRB1_1502	DRB3_0202
	LVCYILYIC	439059	A38R	DRB1_0801	DRB1_0802	DRB1_0804	DRB1_0806	DRB1_1102	DRB1_1304	DRB1_1501	DRB1_1502
	LVTENRLHK	439009	F1R	DRB1_0311	DRB1_0804	DRB1_1101	DRB1_1102	DRB1_1103	DRB1_1104	DRB1_1106	DRB3_0202
	IHYLFRCVD	439030	A9R	DRB1_0801	DRB1_0804	DRB1_0806	DRB1_1104	DRB1_1106	DRB1_1301	DRB1_1304	DRB1_1305
	ITMVNSLTY	473689	B1R	DRB1_0404	DRB1_0407	DRB1_0410	DRB1_1104	DRB1_1106	DRB1_1305	DRB1_1501	DRB5_0101
	IKARVVWKA	438976	K4L	DRB1_0402	DRB1_0801	DRB1_0802	DRB1_0804	DRB1_0806	DRB1_1102	DRB1_1301	DRB1_1304
	ISIKRIKDI	439017	F9R	DRB1_0801	DRB1_0802	DRB1_0804	DRB1_0806	DRB1_1102	DRB1_1301	DRB1_1302	DRB3_0101
	FNVKSKLLW	439004	I3L	DRB1_0801	DRB1_0802	DRB1_0804	DRB1_0806	DRB1_1101	DRB1_1102	DRB1_1302	DRB1_1304
	MKSRKKKPK	439041	A20L	DRB1_0801	DRB1_0802	DRB1_0804	DRB1_0806	DRB1_1102	DRB1_1301	DRB1_1302	DRB3_0202
	LKYLVSNFP	438965	E6R	DRB1_0101	DRB1_0102	DRB1_0401	DRB1_0402	DRB1_0404	DRB1_0405	DRB1_0408	DRB1_0410
	VIVRNLNKI	438976	K4L	DRB1_0802	DRB1_0804	DRB1_0806	DRB1_1103	DRB1_1301	DRB1_1501	DRB1_1502	DRB3_0202
	YEYTTVLLE	439044	A23R	DRB1_0401	DRB1_0405	DRB1_0406	DRB1_0407	DRB1_0410	DRB1_0801	DRB1_1101	DRB1_1305
	MKLYPTPEE	439013	F5R	DRB1_0405	DRB1_0410	DRB1_0801	DRB1_0802	DRB1_0804	DRB1_0806	DRB1_1304	DRB1_1501
	IKNLVSQFA	438979	K7L	DRB1_0101	DRB1_0102	DRB1_0401	DRB1_0402	DRB1_0404	DRB1_0405	DRB1_0408	DRB1_0410
	ITFALKKLI	438975	K3L	DRB1_0901	DRB1_1102	DRB1_1104	DRB1_1106	DRB1_1301	DRB1_1302	DRB1_1304	DRB3_0202
	MVRCCKVYE	438965	E6R	DRB1_0301	DRB1_0311	DRB1_0801	DRB1_0806	DRB1_1102	DRB1_1301	DRB1_1302	DRB1_1304
	IHKILTREM	439053	A32L	DRB1_0402	DRB1_0404	DRB1_0405	DRB1_0410	DRB1_1103	DRB1_1201	DRB1_1301	DRB1_1304
	FVKQVASKS	438978	K6L	DRB1_0101	DRB1_0102	DRB1_0401	DRB1_0405	DRB1_0407	DRB1_0408	DRB1_1103	DRB1_1302
	ITLILSNKL	438988	H7L	DRB1_0101	DRB1_0102	DRB1_0402	DRB1_0404	DRB1_0405	DRB1_0408	DRB1_0410	DRB5_0101
	LLPLTSLVI	439039	A18L	DRB1_0102	DRB1_0401	DRB1_0404	DRB1_0410	DRB1_1101	DRB1_1104	DRB1_1106	DRB1_1305
	IVLLDERGK	438955	C17L	DRB1_0804	DRB1_1101	DRB1_1102	DRB1_1104	DRB1_1106	DRB1_1301	DRB1_1302	DRB5_0101
	IRSKVREHT	439043	A21R	DRB1_0801	DRB1_0802	DRB1_0804	DRB1_0806	DRB1_1102	DRB1_1301	DRB1_1304	DRB4_0101
	LLNVDKMHD	438990	H9R	DRB1_0301	DRB1_0801	DRB1_0806	DRB1_1101	DRB1_1104	DRB1_1106	DRB1_1304	DRB1_1305
	LLINLSNNK	439054	A33L	DRB1_0301	DRB1_0311	DRB1_0401	DRB1_0402	DRB1_0404	DRB1_0408	DRB1_0410	DRB5_0101
	FKNNLSRFI	439032	A11L	DRB1_0101	DRB1_0102	DRB1_0401	DRB1_0402	DRB1_0901	DRB1_1201	DRB1_1302	DRB3_0101
	YVISEAKDR	439029	A8L	DRB1_0101	DRB1_0102	DRB1_0401	DRB1_0901	DRB1_1101	DRB1_1302	DRB1_1305	DRB5_0101
	LRNDGNAIA	439025	A4L	DRB1_0301	DRB1_0311	DRB1_0401	DRB1_0404	DRB1_0408	DRB1_0410	DRB1_1201	DRB3_0101
	CMDILTFLS	438981	H1L	DRB1_0401	DRB1_0402	DRB1_0404	DRB1_0405	DRB1_0408	DRB1_0410	DRB1_1101	DRB1_1305
	LINKQPKKY	438980	K8R	DRB1_0801	DRB1_0802	DRB1_0804	DRB1_0806	DRB1_1102	DRB1_1301	DRB1_1302	DRB1_1304
	LVYCDIQLT	439045	A24R	DRB1_0101	DRB1_0102	DRB1_0301	DRB1_0311	DRB1_0402	DRB1_1102	DRB1_1301	DRB1_1304
	VIRLLIWAY	438965	E6R	DRB1_0402	DRB1_1102	DRB1_1104	DRB1_1106	DRB1_1301	DRB1_1302	DRB1_1304	DRB1_1305
	LARKIIKKM	473688	L6R	DRB1_0801	DRB1_0802	DRB1_0804	DRB1_0806	DRB1_1102	DRB1_1301	DRB1_1302	DRB1_1304
	CHYFDINSD	439045	A24R	DRB1_0405	DRB1_0408	DRB1_0410	DRB1_0801	DRB1_0806	DRB1_1302	DRB1_1304	DRB1_1502
	YIFLSFFAS	438981	H1L	DRB1_0101	DRB1_0408	DRB1_0901	DRB1_1101	DRB1_1302	DRB1_1305	DRB1_1502	DRB5_0101
	CGFSQVTFM	438983	H2R	DRB1_0301	DRB1_0311	DRB1_0401	DRB1_0404	DRB1_0405	DRB1_0408	DRB1_0410	DRB3_0101
	LGIFKNNDV	439039	A18L	DRB1_0402	DRB1_0404	DRB1_0405	DRB1_0408	DRB1_0410	DRB1_1501	DRB1_1502	DRB3_0101
	CFGQHVTIA	439046	A25R	DRB1_0101	DRB1_0401	DRB1_0402	DRB1_0404	DRB1_0405	DRB1_0408	DRB1_0410	DRB1_1102
	ICRKKIRTV	439059	A38R	DRB1_0402	DRB1_0802	DRB1_0804	DRB1_0806	DRB1_1102	DRB1_1301	DRB1_1302	DRB1_1304
	YIVLERKSN	439010	F3L	DRB1_0801	DRB1_0802	DRB1_0806	DRB1_1101	DRB1_1302	DRB1_1305	DRB4_0101	DRB5_0101
	LQMDKTSSL	438990	H9R	DRB1_0301	DRB1_0311	DRB1_0401	DRB1_0404	DRB1_0405	DRB1_0408	DRB1_0410	DRB1_1501
	YRDRKKRSV	439044	A23R	DRB1_0801	DRB1_0802	DRB1_0804	DRB1_0901	DRB1_1102	DRB1_1301	DRB1_1302	DRB1_1304
	VFYKPKHST	439055	A34R	DRB1_0801	DRB1_0802	DRB1_0804	DRB1_0806	DRB1_1102	DRB1_1301	DRB1_1302	DRB1_1304
	LQIFSNSVG	438980	K8R	DRB1_0102	DRB1_0402	DRB1_0404	DRB1_0405	DRB1_0408	DRB1_0410	DRB1_1501	DRB1_1502
	LKKIKSSNS	439059	A38R	DRB1_0101	DRB1_0102	DRB1_0401	DRB1_0402	DRB1_0404	DRB1_0405	DRB1_0408	DRB1_0410
	LMDMITLSL	438981	H1L	DRB1_0402	DRB1_0404	DRB1_0405	DRB1_0408	DRB1_0410	DRB1_1103	DRB1_1104	DRB1_1106
	CKTHASSIA	439008	I7R	DRB1_0101	DRB1_0401	DRB1_0402	DRB1_0404	DRB1_0405	DRB1_0408	DRB1_1501	DRB1_1502
	CYIYKSGKL	439058	A37R	DRB1_0101	DRB1_0801	DRB1_0802	DRB1_0804	DRB1_0806	DRB1_1501	DRB1_1502	DRB5_0101
	CIISFNLDN	438978	K6L	DRB1_0311	DRB1_0401	DRB1_0402	DRB1_0405	DRB1_0408	DRB1_0410	DRB1_1101	DRB1_1502
	VLKVDKPSS	438959	C21R	DRB1_0301	DRB1_0311	DRB1_0802	DRB1_0804	DRB1_1101	DRB1_1104	DRB1_1106	DRB1_1305
	LKLFKKTDF	438965	E6R	DRB1_0301	DRB1_1102	DRB1_1301	DRB1_1302	DRB1_1304	DRB1_1305	DRB1_1501	DRB1_1502
	IYSKGKNMV	439043	A21R	DRB1_0801	DRB1_0802	DRB1_0804	DRB1_0806	DRB1_1102	DRB1_1301	DRB1_1302	DRB1_1304
	VKGLTVFAN	438926	D11L	DRB1_0404	DRB1_0405	DRB1_0410	DRB1_1102	DRB1_1104	DRB1_1106	DRB1_1301	DRB1_1304
	WSITNKADT	439006	I5R	DRB1_0801	DRB1_0802	DRB1_0901	DRB1_1101	DRB1_1201	DRB1_1302	DRB1_1305	DRB3_0101
	ISIKVKNHI	439029	A8L	DRB1_0801	DRB1_0802	DRB1_0804	DRB1_0806	DRB1_1102	DRB1_1301	DRB1_1302	DRB1_1304
	INIIHIPLV	439002	I1L	DRB1_0102	DRB1_0301	DRB1_0311	DRB1_1101	DRB1_1104	DRB1_1106	DRB1_1305	DRB1_1501
	LVSATKQKY	473689	B1R	DRB1_0301	DRB1_0311	DRB1_0804	DRB1_0901	DRB1_1102	DRB1_1301	DRB1_1302	DRB1_1304
	FIMFMLIFN	439004	I3L	DRB1_0405	DRB1_0801	DRB1_0802	DRB1_1101	DRB1_1302	DRB1_1305	DRB1_1501	DRB1_1502
	MYKDYNLNI	438968	E9L	DRB1_0301	DRB1_0311	DRB1_0401	DRB1_1103	DRB1_1501	DRB1_1502	DRB3_0101	DRB3_0202
	LQGFTNAGI	438940	C2L	DRB1_0102	DRB1_0402	DRB1_0404	DRB1_0405	DRB1_0408	DRB1_0410	DRB1_1501	DRB1_1502
	YLNKIVRNK	438998	L3R	DRB1_0402	DRB1_0801	DRB1_0802	DRB1_0804	DRB1_1102	DRB1_1301	DRB1_1302	DRB3_0202
	CGNIKQHSI	439065	A44L	DRB1_0101	DRB1_0102	DRB1_1101	DRB1_1104	DRB1_1106	DRB1_1305	DRB3_0101	DRB5_0101
	FQNNDINAQ	439028	A7L	DRB1_0311	DRB1_0401	DRB1_0405	DRB1_0407	DRB1_0408	DRB1_0801	DRB1_0901	DRB1_1304
	LFRIVSTVL	439032	A11L	DRB1_0101	DRB1_0102	DRB1_0404	DRB1_0405	DRB1_0408	DRB1_0410	DRB1_1501	DRB5_0101
	LNIREIEEH	473688	L6R	DRB1_0311	DRB1_0402	DRB1_0801	DRB1_0802	DRB1_0804	DRB1_0806	DRB1_1102	DRB1_1304
	VRKYHPSQY	439046	A25R	DRB1_0410	DRB1_0801	DRB1_0802	DRB1_0804	DRB1_0806	DRB1_1301	DRB1_1501	DRB1_1502
	LLSYYVVYV	439009	F1R	DRB1_0801	DRB1_0802	DRB1_0804	DRB1_0806	DRB1_1102	DRB1_1301	DRB1_1501	DRB1_1502
	CHFFSKVPN	473688	L6R	DRB1_0801	DRB1_0806	DRB1_1101	DRB1_1102	DRB1_1301	DRB1_1302	DRB1_1304	DRB1_1502
	YKPLLKLTD	439007	I6R	DRB1_0801	DRB1_0806	DRB1_1101	DRB1_1104	DRB1_1106	DRB1_1302	DRB1_1304	DRB1_1305
	LFSKNILKY	438965	E6R	DRB1_0801	DRB1_0802	DRB1_0804	DRB1_0806	DRB1_1102	DRB1_1103	DRB1_1301	DRB1_1304
	MAWSITNKA	439006	I5R	DRB1_0311	DRB1_0401	DRB1_0402	DRB1_0404	DRB1_0405	DRB1_0408	DRB1_0410	DRB1_0901
	FFYNNSRIK	439014	F6R	DRB1_0401	DRB1_0402	DRB1_0407	DRB1_1201	DRB1_1302	DRB3_0101	DRB3_0202	DRB5_0101
	IHMVRCCKV	438965	E6R	DRB1_0101	DRB1_0102	DRB1_0404	DRB1_0408	DRB1_0410	DRB1_0804	DRB1_1104	DRB1_1106
	LNSMYTRLR	439028	A7L	DRB1_0402	DRB1_0404	DRB1_0408	DRB1_1102	DRB1_1301	DRB1_1302	DRB1_1304	DRB5_0101
	YVKDSNEKN	438946	C8L	DRB1_0401	DRB1_0405	DRB1_0407	DRB1_0901	DRB1_1103	DRB1_1201	DRB3_0101	DRB3_0202
	LLIQSKNKL	438996	L1R	DRB1_0101	DRB1_0102	DRB1_0301	DRB1_0311	DRB1_1102	DRB1_1301	DRB1_1302	DRB1_1304
	LFMKRVKDD	438976	K4L	DRB1_0801	DRB1_0802	DRB1_0804	DRB1_0806	DRB1_1102	DRB1_1301	DRB1_1302	DRB1_1304
	MNVVPKIFI	438960	E1L	DRB1_0102	DRB1_0301	DRB1_0311	DRB1_0804	DRB1_1101	DRB1_1104	DRB1_1106	DRB1_1305
	LKRSATQFN	438973	K1L	DRB1_0401	DRB1_0402	DRB1_0404	DRB1_0405	DRB1_0408	DRB1_0410	DRB1_1201	DRB1_1304
	YGIDKINEI	438942	C4R	DRB1_0301	DRB1_0311	DRB1_0401	DRB1_0408	DRB1_0901	DRB1_1201	DRB1_1502	DRB3_0101
	YVKEYNTYL	438965	E6R	DRB1_0101	DRB1_0401	DRB1_0405	DRB1_0408	DRB1_1103	DRB1_1201	DRB1_1502	DRB3_0202
	YYLRLRHLT	439046	A25R	DRB1_0407	DRB1_0801	DRB1_0802	DRB1_0804	DRB1_0806	DRB1_0901	DRB1_1302	DRB1_1502
	YERELVLCS	438968	E9L	DRB1_0401	DRB1_0408	DRB1_0802	DRB1_1101	DRB1_1104	DRB1_1106	DRB1_1302	DRB1_1305
	FVMCLEAKT	438985	H5R	DRB1_0101	DRB1_0102	DRB1_0407	DRB1_0802	DRB1_0901	DRB1_1101	DRB1_1302	DRB1_1305
	IVTRGKSSI	439045	A24R	DRB1_0301	DRB1_0801	DRB1_0802	DRB1_0804	DRB1_0806	DRB1_1102	DRB1_1301	DRB1_1302
	CNSIINIAK	439040	A19R	DRB1_0401	DRB1_0402	DRB1_0404	DRB1_0405	DRB1_0408	DRB1_0410	DRB1_1101	DRB5_0101
	LNIVRTNRN	439025	A4L	DRB1_0311	DRB1_0402	DRB1_0404	DRB1_0405	DRB1_0408	DRB1_0410	DRB1_0806	DRB1_1304
	YVGNASFTG	438955	C17L	DRB1_0101	DRB1_0801	DRB1_0901	DRB1_1302	DRB1_1305	DRB1_1502	DRB4_0101	DRB5_0101
	LREQLARDN	439026	A5L	DRB1_0101	DRB1_0102	DRB1_0402	DRB1_1102	DRB1_1201	DRB1_1301	DRB1_1302	DRB1_1304
	IMSLFSTSA	438965	E6R	DRB1_0101	DRB1_0102	DRB1_0401	DRB1_0402	DRB1_0404	DRB1_0405	DRB1_0408	DRB1_0410
	WPLIISTDQ	438985	H5R	DRB1_0401	DRB1_0404	DRB1_0405	DRB1_0407	DRB1_0408	DRB1_0410	DRB1_1201	DRB5_0101
	VRGMVGEIN	439034	A13L	DRB1_0101	DRB1_0102	DRB1_0405	DRB1_0410	DRB1_1304	DRB1_1501	DRB1_1502	DRB5_0101
	VKIEPKANG	473689	B1R	DRB1_0301	DRB1_0801	DRB1_0804	DRB1_0806	DRB1_1102	DRB1_1301	DRB1_1302	DRB1_1304
	IFYSVTGGQ	438983	H2R	DRB1_0311	DRB1_0401	DRB1_0404	DRB1_0405	DRB1_0408	DRB1_0410	DRB1_1104	DRB1_1106
	YVFKKIKMN	439067	A46R	DRB1_0801	DRB1_0802	DRB1_0804	DRB1_0806	DRB1_0901	DRB1_1302	DRB1_1304	DRB3_0202
	FYMIVIGVI	438991	M1R	DRB1_0101	DRB1_0408	DRB1_0801	DRB1_0802	DRB1_1101	DRB1_1305	DRB1_1502	DRB5_0101
	LRFVLLNNR	439043	A21R	DRB1_0301	DRB1_0311	DRB1_0404	DRB1_1104	DRB1_1106	DRB1_1301	DRB1_1305	DRB5_0101
	FTIQNNTKL	438955	C17L	DRB1_0101	DRB1_0102	DRB1_0401	DRB1_0405	DRB1_0408	DRB1_0901	DRB1_1103	DRB1_1201
	YVGCTINVN	439038	A17L	DRB1_0405	DRB1_0407	DRB1_0408	DRB1_0410	DRB1_0801	DRB1_0901	DRB1_1302	DRB1_1304
	FLHNYILYA	438980	K8R	DRB1_0311	DRB1_0401	DRB1_0802	DRB1_1101	DRB1_1104	DRB1_1106	DRB1_1302	DRB1_1305
	YNIDKIKDV	438963	E4L	DRB1_0301	DRB1_0311	DRB1_0401	DRB1_0901	DRB1_1201	DRB1_1305	DRB1_1502	DRB3_0101
	FNIENTNCL	439043	A21R	DRB1_0101	DRB1_0102	DRB1_0401	DRB1_0404	DRB1_0405	DRB1_0408	DRB1_0410	DRB1_1103
	ILYANKFNL	438980	K8R	DRB1_0102	DRB1_0301	DRB1_0406	DRB1_1102	DRB1_1103	DRB1_1301	DRB1_1302	DRB1_1304
	IKTDISMSM	438944	C6L	DRB1_0301	DRB1_0311	DRB1_0401	DRB1_0410	DRB1_1201	DRB1_1501	DRB1_1502	DRB3_0101
	IGNSPVLNI	439033	A12R	DRB1_0301	DRB1_0311	DRB1_0401	DRB1_1101	DRB1_1104	DRB1_1106	DRB1_1201	DRB1_1305
	VKLFTDLVS	439029	A8L	DRB1_0402	DRB1_0404	DRB1_0408	DRB1_0410	DRB1_1104	DRB1_1106	DRB1_1501	DRB1_1502
	IMTKLKKIK	439059	A38R	DRB1_0801	DRB1_0802	DRB1_0804	DRB1_0806	DRB1_1102	DRB1_1301	DRB3_0202	DRB4_0101
	FKHYYPYIS	438926	D11L	DRB1_0101	DRB1_0408	DRB1_0801	DRB1_0802	DRB1_0804	DRB1_1302	DRB1_1502	DRB5_0101
	IFKHLVFFC	439023	A2L	DRB1_0301	DRB1_0402	DRB1_1102	DRB1_1301	DRB1_1302	DRB1_1304	DRB1_1501	DRB3_0101
	LRYSSKVFL	438952	C14L	DRB1_0101	DRB1_0102	DRB1_0301	DRB1_0311	DRB1_0901	DRB1_1102	DRB1_1301	DRB1_1304
	IGIEYSKDS	438963	E4L	DRB1_0101	DRB1_0102	DRB1_0311	DRB1_0401	DRB1_0402	DRB1_0404	DRB1_1102	DRB1_1201
	VVNSDVFLT	439025	A4L	DRB1_0102	DRB1_0301	DRB1_0311	DRB1_1102	DRB1_1301	DRB1_1302	DRB1_1304	DRB1_1501
	IKLLLPGLD	439074	J4R	DRB1_0405	DRB1_0410	DRB1_0801	DRB1_0804	DRB1_0806	DRB1_1104	DRB1_1106	DRB1_1304
	VRPRDAIRF	438961	E2L	DRB1_0402	DRB1_0801	DRB1_0802	DRB1_0804	DRB1_0806	DRB1_1301	DRB1_1305	DRB1_1501
	LGRSIRKFS	439014	F6R	DRB1_0301	DRB1_0311	DRB1_1102	DRB1_1104	DRB1_1106	DRB1_1301	DRB3_0101	DRB4_0101
	VVRAIASMI	439031	A10L	DRB1_0101	DRB1_0102	DRB1_0301	DRB1_0401	DRB1_0404	DRB1_0407	DRB1_0410	DRB3_0202
	VFYRVKQIS	438958	C20L	DRB1_0311	DRB1_0801	DRB1_0802	DRB1_0804	DRB1_0806	DRB1_1102	DRB1_1301	DRB1_1304
	LVNLIQAKT	439009	F1R	DRB1_0101	DRB1_0102	DRB1_0804	DRB1_0806	DRB1_1101	DRB1_1104	DRB1_1106	DRB1_1305
	YNRCKSRNY	439044	A23R	DRB1_0101	DRB1_0402	DRB1_0405	DRB1_0407	DRB1_0408	DRB1_1201	DRB1_1302	DRB5_0101
	WNKLLSNYY	438980	K8R	DRB1_0101	DRB1_0401	DRB1_0405	DRB1_0407	DRB1_0408	DRB1_0410	DRB1_1201	DRB5_0101
	ISLNEILTH	438985	H5R	DRB1_0311	DRB1_0804	DRB1_0806	DRB1_1101	DRB1_1102	DRB1_1104	DRB1_1106	DRB1_1304
	CYCYITIDD	438920	D5L	DRB1_0405	DRB1_0410	DRB1_0801	DRB1_0802	DRB1_0804	DRB1_0806	DRB1_1304	DRB1_1502
	LIVFEGLDK	439072	J2R	DRB1_1101	DRB1_1102	DRB1_1104	DRB1_1106	DRB1_1305	DRB1_1501	DRB1_1502	DRB5_0101
	YRHYKISLD	439046	A25R	DRB1_0405	DRB1_0410	DRB1_0801	DRB1_0802	DRB1_0806	DRB1_0901	DRB1_1304	DRB1_1502
	MNIHIADPS	438976	K4L	DRB1_0301	DRB1_0311	DRB1_0401	DRB1_0402	DRB1_1102	DRB1_1301	DRB1_1302	DRB1_1304
	VRQFFYNNS	439014	F6R	DRB1_0402	DRB1_0404	DRB1_0408	DRB1_0410	DRB1_1102	DRB1_1301	DRB1_1501	DRB1_1502
	IRLTDTEYR	439032	A11L	DRB1_0301	DRB1_0311	DRB1_0401	DRB1_0402	DRB1_0404	DRB1_0408	DRB1_1201	DRB5_0101
	LRVYNNTAR	438976	K4L	DRB1_0402	DRB1_0404	DRB1_0405	DRB1_0408	DRB1_0410	DRB1_1501	DRB1_1502	DRB5_0101
	YNSLYPNVC	438968	E9L	DRB1_0101	DRB1_0102	DRB1_0401	DRB1_0404	DRB1_0405	DRB1_0408	DRB1_1101	DRB5_0101
	YVHGDTYSL	439025	A4L	DRB1_0101	DRB1_0402	DRB1_0901	DRB1_1103	DRB1_1502	DRB3_0101	DRB3_0202	DRB5_0101
	IVPLDGNKL	439013	F5R	DRB1_0101	DRB1_0102	DRB1_0404	DRB1_0410	DRB1_1103	DRB1_1501	DRB1_1502	DRB5_0101
	VNASKTINA	439070	A49R	DRB1_0301	DRB1_0311	DRB1_0401	DRB1_0402	DRB1_0404	DRB1_0408	DRB1_1104	DRB1_1106
	MYYLNKIVR	438998	L3R	DRB1_0301	DRB1_0804	DRB1_1101	DRB1_1104	DRB1_1106	DRB1_1301	DRB1_1305	DRB5_0101
	MMFINSTCY	439032	A11L	DRB1_0101	DRB1_0102	DRB1_0402	DRB1_0404	DRB1_0405	DRB1_0408	DRB1_0410	DRB5_0101
	VRSIITDAV	438946	C8L	DRB1_0102	DRB1_0301	DRB1_0311	DRB1_0401	DRB1_0404	DRB1_0405	DRB1_0408	DRB1_0410
	INLVEKITT	439046	A25R	DRB1_0301	DRB1_0804	DRB1_0806	DRB1_1101	DRB1_1104	DRB1_1106	DRB1_1305	DRB1_1501
	LYNFWTNVK	439007	I6R	DRB1_0402	DRB1_0404	DRB1_0405	DRB1_0408	DRB1_0410	DRB1_1102	DRB1_1201	DRB3_0101
	CRKLRARLP	439058	A37R	DRB1_0101	DRB1_0102	DRB1_1102	DRB1_1301	DRB1_1302	DRB1_1304	DRB1_1305	DRB5_0101
	LDIKDRKCS	438968	E9L	DRB1_0801	DRB1_0802	DRB1_0804	DRB1_0806	DRB1_1102	DRB1_1301	DRB1_1302	DRB1_1304
	FMSLLPASG	438940	C2L	DRB1_0101	DRB1_0102	DRB1_0405	DRB1_0407	DRB1_0801	DRB1_1101	DRB1_1305	DRB5_0101
	YLSHWKCVI	438979	K7L	DRB1_1101	DRB1_1102	DRB1_1201	DRB1_1301	DRB1_1302	DRB1_1304	DRB1_1305	DRB3_0202
	ILGVLTIKA	438960	E1L	DRB1_0402	DRB1_0404	DRB1_0405	DRB1_0408	DRB1_0410	DRB1_1101	DRB1_1104	DRB1_1106
	IRPKILSMI	439032	A11L	DRB1_0801	DRB1_0802	DRB1_0804	DRB1_0806	DRB1_1102	DRB1_1301	DRB1_1302	DRB1_1304
	VVNPMKMIT	439025	A4L	DRB1_0301	DRB1_0311	DRB1_1101	DRB1_1104	DRB1_1106	DRB1_1501	DRB1_1502	DRB4_0101
	FVKETNRAK	438944	C6L	DRB1_0401	DRB1_0402	DRB1_0407	DRB1_0408	DRB1_1103	DRB1_1201	DRB3_0202	DRB5_0101
	FKYLASQDD	438996	L1R	DRB1_0101	DRB1_0401	DRB1_0402	DRB1_0405	DRB1_0408	DRB1_0410	DRB1_0801	DRB1_0901
	FFRTSPMVI	438991	M1R	DRB1_0101	DRB1_0102	DRB1_0401	DRB1_1101	DRB1_1305	DRB1_1502	DRB3_0101	DRB5_0101
	MLLVNRLTE	439025	A4L	DRB1_0801	DRB1_0806	DRB1_1101	DRB1_1104	DRB1_1106	DRB1_1304	DRB1_1305	DRB1_1501
	MGLNYKLTF	438952	C14L	DRB1_0301	DRB1_0311	DRB1_1101	DRB1_1104	DRB1_1106	DRB1_1301	DRB1_1302	DRB1_1305
	VVDMLSTYL	439009	F1R	DRB1_0101	DRB1_0102	DRB1_0404	DRB1_0405	DRB1_0408	DRB1_0410	DRB1_1501	DRB5_0101
	IRHQLPKEY	439013	F5R	DRB1_0101	DRB1_0102	DRB1_1102	DRB1_1301	DRB1_1302	DRB1_1304	DRB3_0101	DRB5_0101
	INNMHSIVG	439093	B15L	DRB1_0102	DRB1_0402	DRB1_0404	DRB1_0405	DRB1_0408	DRB1_0410	DRB1_1305	DRB5_0101
	YYIKNIGNT	438963	E4L	DRB1_0801	DRB1_0802	DRB1_0804	DRB1_0806	DRB1_1101	DRB1_1103	DRB1_1305	DRB1_1502
	LKKTSSFKI	439030	A9R	DRB1_0102	DRB1_0402	DRB1_1103	DRB1_1201	DRB1_1501	DRB1_1502	DRB3_0101	DRB5_0101
	VLIHSRASP	439025	A4L	DRB1_0301	DRB1_0311	DRB1_1102	DRB1_1301	DRB1_1302	DRB1_1304	DRB1_1501	DRB1_1502
	FHLDYIIKI	439027	A6R	DRB1_0301	DRB1_0311	DRB1_0401	DRB1_0408	DRB1_1101	DRB1_1201	DRB1_1305	DRB1_1502
	ISIRFPRFT	439074	J4R	DRB1_0402	DRB1_0801	DRB1_0802	DRB1_0804	DRB1_0806	DRB1_1102	DRB1_1301	DRB1_1304
	FGAASTLKR	473688	L6R	DRB1_0401	DRB1_0407	DRB1_0408	DRB1_1101	DRB1_1103	DRB1_1302	DRB1_1305	DRB5_0101
	INQMVNTVL	439030	A9R	DRB1_0101	DRB1_0102	DRB1_0402	DRB1_0404	DRB1_0405	DRB1_0408	DRB1_0410	DRB1_1501
	LKKKGLIYS	438981	H1L	DRB1_0801	DRB1_0802	DRB1_0804	DRB1_0806	DRB1_1102	DRB1_1104	DRB1_1106	DRB1_1301
	INGASTMED	439009	F1R	DRB1_0402	DRB1_0404	DRB1_0405	DRB1_0408	DRB1_0410	DRB1_0806	DRB1_1201	DRB1_1304
	FNEIITLAK	438955	C17L	DRB1_0401	DRB1_0407	DRB1_0408	DRB1_1101	DRB1_1104	DRB1_1106	DRB1_1305	DRB5_0101
	YNNLGLCNI	438990	H9R	DRB1_0101	DRB1_0801	DRB1_0802	DRB1_1101	DRB1_1302	DRB1_1305	DRB1_1502	DRB5_0101
	LVKDESIQL	438973	K1L	DRB1_0101	DRB1_0102	DRB1_0301	DRB1_0311	DRB1_0401	DRB1_1103	DRB1_1501	DRB1_1502
	IIFLKLFKK	438965	E6R	DRB1_0404	DRB1_0804	DRB1_1101	DRB1_1102	DRB1_1104	DRB1_1106	DRB1_1301	DRB5_0101
	ILLLLISLV	439077	J7R	DRB1_0101	DRB1_0102	DRB1_0301	DRB1_0404	DRB1_0408	DRB1_0410	DRB1_0804	DRB1_1301
	CVVMLIDKD	439074	J4R	DRB1_0405	DRB1_0408	DRB1_0410	DRB1_0801	DRB1_0806	DRB1_1301	DRB1_1302	DRB1_1304
	IQYADANEV	438976	K4L	DRB1_0101	DRB1_0102	DRB1_0402	DRB1_0404	DRB1_0408	DRB1_0410	DRB1_0901	DRB1_1501
	LLEIDNMDA	438972	Q2L	DRB1_0401	DRB1_0402	DRB1_0404	DRB1_0408	DRB1_0410	DRB1_1104	DRB1_1106	DRB1_1501
	VHGLDVKNV	439009	F1R	DRB1_0101	DRB1_0102	DRB1_1101	DRB1_1102	DRB1_1104	DRB1_1106	DRB1_1301	DRB1_1305
	LVLTDVEKR	438973	K1L	DRB1_0301	DRB1_0401	DRB1_0404	DRB1_1104	DRB1_1106	DRB1_1301	DRB1_1305	DRB5_0101
	CKMALLFKN	439032	A11L	DRB1_0801	DRB1_0806	DRB1_1102	DRB1_1301	DRB1_1302	DRB1_1304	DRB1_1502	DRB5_0101
	YSWMQNISI	439046	A25R	DRB1_0101	DRB1_0401	DRB1_0404	DRB1_0405	DRB1_0408	DRB1_1201	DRB1_1502	DRB5_0101
	LVITYCLVT	439039	A18L	DRB1_0101	DRB1_0102	DRB1_0401	DRB1_0402	DRB1_1101	DRB1_1104	DRB1_1106	DRB1_1501
	VKIRLLVGN	438955	C17L	DRB1_0406	DRB1_0801	DRB1_0802	DRB1_0804	DRB1_0806	DRB1_1102	DRB1_1301	DRB1_1304
	CGRLYKELM	438942	C4R	DRB1_0101	DRB1_0102	DRB1_0301	DRB1_1101	DRB1_1301	DRB1_1302	DRB1_1304	DRB1_1305
	FVGKDKVSH	439007	I6R	DRB1_0801	DRB1_0802	DRB1_0804	DRB1_0806	DRB1_1101	DRB1_1102	DRB1_1302	DRB1_1304
	FGYSFSMFM	438940	C2L	DRB1_0301	DRB1_0401	DRB1_0405	DRB1_0408	DRB1_1201	DRB1_1305	DRB1_1502	DRB3_0101
	LNVYSPSTS	438994	M4R	DRB1_0404	DRB1_0801	DRB1_0802	DRB1_0804	DRB1_0806	DRB1_1102	DRB1_1301	DRB1_1501
	LVLCSEIVL	438968	E9L	DRB1_0101	DRB1_0102	DRB1_0901	DRB1_1104	DRB1_1106	DRB1_1501	DRB1_1502	DRB5_0101
	LEYKTLCDM	438963	E4L	DRB1_0801	DRB1_0802	DRB1_0804	DRB1_0806	DRB1_1102	DRB1_1301	DRB1_1302	DRB1_1304
	VIFLESGSK	439072	J2R	DRB1_0404	DRB1_0408	DRB1_0802	DRB1_0804	DRB1_1101	DRB1_1104	DRB1_1106	DRB5_0101
	IKFVKLLSH	438952	C14L	DRB1_0311	DRB1_0404	DRB1_0410	DRB1_0804	DRB1_0806	DRB1_1101	DRB1_1104	DRB1_1106
	LAIHEKFDA	438979	K7L	DRB1_0301	DRB1_1102	DRB1_1104	DRB1_1106	DRB1_1301	DRB1_1302	DRB1_1304	DRB1_1501
	INMTGNHFI	439029	A8L	DRB1_0102	DRB1_0401	DRB1_0402	DRB1_0404	DRB1_1201	DRB1_1501	DRB3_0101	DRB5_0101
	LKLHLISLL	438990	H9R	DRB1_0301	DRB1_0901	DRB1_1102	DRB1_1301	DRB1_1302	DRB1_1304	DRB1_1501	DRB1_1502
	FKTKETNRI	439014	F6R	DRB1_0402	DRB1_0408	DRB1_0801	DRB1_0802	DRB1_0804	DRB1_0901	DRB1_1301	DRB1_1302
	YNIIFRRMN	439091	B13R	DRB1_0801	DRB1_0806	DRB1_1101	DRB1_1201	DRB1_1302	DRB1_1304	DRB1_1305	DRB5_0101
	IINRDIIVI	438981	H1L	DRB1_0402	DRB1_0801	DRB1_0802	DRB1_0804	DRB1_0806	DRB1_1104	DRB1_1106	DRB1_1501
	ISFFERMFG	438968	E9L	DRB1_1101	DRB1_1104	DRB1_1106	DRB1_1301	DRB1_1305	DRB1_1501	DRB1_1502	DRB4_0101
	FLNFGRHLN	439056	A35L	DRB1_0801	DRB1_1201	DRB1_1302	DRB1_1304	DRB1_1305	DRB1_1501	DRB1_1502	DRB3_0101
	YKVNPTELM	473688	L6R	DRB1_0401	DRB1_0405	DRB1_0408	DRB1_0901	DRB1_1201	DRB1_1302	DRB1_1305	DRB3_0101
	ILIFNIIVP	439042	A22L	DRB1_0402	DRB1_0804	DRB1_1102	DRB1_1104	DRB1_1106	DRB1_1301	DRB1_1304	DRB1_1501
	FIGDDTTDA	438968	E9L	DRB1_0301	DRB1_0311	DRB1_0401	DRB1_0404	DRB1_0405	DRB1_0408	DRB1_1103	DRB1_1201
	LVDDTTTDI	439002	I1L	DRB1_0301	DRB1_0311	DRB1_0401	DRB1_0404	DRB1_1103	DRB1_1201	DRB3_0101
	FQSLGNITD	438942	C4R	DRB1_0101	DRB1_0102	DRB1_0404	DRB1_0405	DRB1_0408	DRB1_0410	DRB1_1305
	YIGNIRNDI	439046	A25R	DRB1_0101	DRB1_0901	DRB1_1101	DRB1_1201	DRB1_1302	DRB1_1502	DRB3_0202
	LIAMKRTLL	439013	F5R	DRB1_0101	DRB1_0102	DRB1_1501	DRB1_1502	DRB3_0202	DRB4_0101	DRB5_0101
	VQVHKNNNE	439074	J4R	DRB1_0401	DRB1_0402	DRB1_0405	DRB1_0410	DRB1_1102	DRB1_1301	DRB1_1304
	FIYFSNSTY	439014	F6R	DRB1_0404	DRB1_0405	DRB1_0408	DRB1_0410	DRB1_0901	DRB1_1501	DRB1_1502
	WHNAHVVKH	438980	K8R	DRB1_0401	DRB1_0405	DRB1_0408	DRB1_0801	DRB1_0802	DRB1_1101	DRB1_1103
	VISVVTNHK	438970	E11L	DRB1_0311	DRB1_0402	DRB1_0404	DRB1_0405	DRB1_0408	DRB1_0410	DRB5_0101
	YVASSLVGI	439046	A25R	DRB1_0101	DRB1_0401	DRB1_0406	DRB1_0901	DRB1_1103	DRB1_1302	DRB1_1502
	CYVFGLYNH	439032	A11L	DRB1_0405	DRB1_0801	DRB1_1101	DRB1_1102	DRB1_1304	DRB1_1501	DRB1_1502
	CKVYEAVLR	438965	E6R	DRB1_0101	DRB1_0802	DRB1_0804	DRB1_1302	DRB1_1501	DRB1_1502	DRB5_0101
	FYPDQVKIS	439046	A25R	DRB1_0301	DRB1_0311	DRB1_0401	DRB1_0802	DRB1_1101	DRB1_1201	DRB3_0101
	CVDFGAYFI	439003	I2R	DRB1_0101	DRB1_0102	DRB1_0408	DRB1_1501	DRB1_1502	DRB3_0101	DRB5_0101
	YLYFCSSDV	439046	A25R	DRB1_0101	DRB1_0404	DRB1_0405	DRB1_0408	DRB1_0410	DRB1_1501	DRB1_1502
	FVLFEQENI	439037	A16L	DRB1_0101	DRB1_0102	DRB1_0901	DRB1_1302	DRB1_1305	DRB1_1501	DRB1_1502
	IASFEIRDQ	439021	N3L	DRB1_0402	DRB1_0806	DRB1_1102	DRB1_1104	DRB1_1106	DRB1_1301	DRB1_1304
	VVQIDPEYF	438965	E6R	DRB1_0101	DRB1_0102	DRB1_0301	DRB1_0311	DRB1_0404	DRB1_0410	DRB5_0101
	ILLFDSNEP	438952	C14L	DRB1_0402	DRB1_0404	DRB1_0405	DRB1_0408	DRB1_0410	DRB1_1501	DRB1_1502
	FGIKLPALE	439025	A4L	DRB1_0407	DRB1_0801	DRB1_0802	DRB1_0804	DRB1_0806	DRB1_1302	DRB1_1304
	MTIPDTFSQ	439014	F6R	DRB1_0402	DRB1_0404	DRB1_0405	DRB1_0407	DRB1_0410	DRB1_1102	DRB1_1304
	VNLLDNKVL	438968	E9L	DRB1_0101	DRB1_0102	DRB1_0402	DRB1_0404	DRB1_0410	DRB1_1501	DRB5_0101
	YGNKNPLDT	439046	A25R	DRB1_0801	DRB1_0802	DRB1_0806	DRB1_1101	DRB1_1103	DRB1_1302	DRB1_1305
	VQHNIKHSF	438990	H9R	DRB1_0301	DRB1_1102	DRB1_1301	DRB1_1302	DRB1_1304	DRB1_1305	DRB3_0101
	YILQLIRHG	438965	E6R	DRB1_0402	DRB1_0901	DRB1_1102	DRB1_1301	DRB1_1302	DRB1_1304	DRB1_1305
	IGIISAQVL	473688	L6R	DRB1_0101	DRB1_0102	DRB1_0402	DRB1_0404	DRB1_0405	DRB1_0410	DRB5_0101
	VNYANLNGS	439033	A12R	DRB1_0311	DRB1_0404	DRB1_0406	DRB1_0408	DRB1_1102	DRB1_1301	DRB1_1304
	IFRFLNIPT	438998	L3R	DRB1_0402	DRB1_0404	DRB1_0405	DRB1_0407	DRB1_0410	DRB1_1501	DRB1_1502
	LNFMVSVSD	439032	A11L	DRB1_0102	DRB1_0404	DRB1_0405	DRB1_0408	DRB1_0410	DRB1_0806	DRB1_1304
	FKFLIPKGF	439040	A19R	DRB1_0101	DRB1_0102	DRB1_0802	DRB1_1101	DRB1_1302	DRB1_1305	DRB5_0101
	IAMKVIQGI	438976	K4L	DRB1_0402	DRB1_0802	DRB1_0804	DRB1_0806	DRB1_1102	DRB1_1301	DRB1_1302
	CMGKVLNRG	438968	E9L	DRB1_0801	DRB1_0802	DRB1_0804	DRB1_0806	DRB1_1301	DRB1_1302	DRB1_1304
	LGIHKKKEY	439074	J4R	DRB1_1102	DRB1_1104	DRB1_1106	DRB1_1301	DRB1_1302	DRB1_1304	DRB3_0101
	FYIRQNHGC	438991	M1R	DRB1_0402	DRB1_0407	DRB1_0801	DRB1_0802	DRB1_1302	DRB1_1502	DRB3_0101
	FNSQVSIIQ	439030	A9R	DRB1_0401	DRB1_0402	DRB1_0405	DRB1_0407	DRB1_0408	DRB1_0410	DRB1_1101
	FFIVLILLL	438974	K2L	DRB1_0405	DRB1_0801	DRB1_0802	DRB1_1101	DRB1_1103	DRB1_1305	DRB5_0101
	LGIGNSPVL	439033	A12R	DRB1_0101	DRB1_0102	DRB1_0301	DRB1_1501	DRB1_1502	DRB3_0101	DRB4_0101
	FGRQPSLHR	473688	L6R	DRB1_0101	DRB1_0401	DRB1_0408	DRB1_1103	DRB1_1302	DRB1_1305	DRB5_0101
	FNIAQRILD	439013	F5R	DRB1_0801	DRB1_0806	DRB1_1101	DRB1_1302	DRB1_1304	DRB1_1305	DRB1_1502
	LFNNFKIEF	438968	E9L	DRB1_0301	DRB1_1101	DRB1_1104	DRB1_1106	DRB1_1301	DRB1_1302	DRB1_1305
	INSKDIYSM	439025	A4L	DRB1_0801	DRB1_0802	DRB1_0804	DRB1_0806	DRB1_1301	DRB1_1302	DRB1_1304
	CERMNNPGK	438959	C21R	DRB1_0401	DRB1_0404	DRB1_0405	DRB1_0408	DRB1_0410	DRB1_1502	DRB5_0101
	VAIILVIFT	438951	C13L	DRB1_0101	DRB1_0102	DRB1_0404	DRB1_0405	DRB1_0410	DRB1_1104	DRB1_1106
	IVRTNRNEL	439025	A4L	DRB1_0102	DRB1_0311	DRB1_1103	DRB1_1501	DRB1_1502	DRB3_0202	DRB5_0101
	CEYIRSYYK	439046	A25R	DRB1_0402	DRB1_0404	DRB1_0405	DRB1_0408	DRB1_1101	DRB3_0101	DRB5_0101
	MNIYLNFPW	438981	H1L	DRB1_0402	DRB1_0404	DRB1_0410	DRB1_0804	DRB1_0806	DRB1_1501	DRB1_1502
	FFLDKIFDI	439023	A2L	DRB1_0301	DRB1_0311	DRB1_0401	DRB1_0901	DRB1_1201	DRB1_1502	DRB3_0101
	LVPNVIGGV	439046	A25R	DRB1_0301	DRB1_0804	DRB1_0806	DRB1_1101	DRB1_1104	DRB1_1106	DRB1_1305
	VVHKSNRLY	439007	I6R	DRB1_0402	DRB1_0804	DRB1_0806	DRB1_1102	DRB1_1301	DRB1_1302	DRB1_1304
	ILCYFILIF	439042	A22L	DRB1_0801	DRB1_0802	DRB1_0804	DRB1_0806	DRB1_1301	DRB1_1302	DRB1_1501
	FFVFIHMVR	438965	E6R	DRB1_0407	DRB1_1101	DRB1_1201	DRB1_1302	DRB1_1305	DRB1_1502	DRB5_0101
	LLFYVPGYS	438967	E8R	DRB1_0301	DRB1_0801	DRB1_0802	DRB1_0804	DRB1_0806	DRB1_1501	DRB1_1502
	LLSFKNNTE	439046	A25R	DRB1_0402	DRB1_0404	DRB1_0405	DRB1_0408	DRB1_0410	DRB1_1304	DRB1_1501
	IVNKNQLTE	438961	E2L	DRB1_0801	DRB1_0802	DRB1_0804	DRB1_0806	DRB1_1103	DRB1_1301	DRB1_1304
	IFNINKKSK	439054	A33L	DRB1_0311	DRB1_0804	DRB1_1101	DRB1_1104	DRB1_1106	DRB1_1305	DRB5_0101
	IQAKTKNFT	439009	F1R	DRB1_0801	DRB1_0802	DRB1_0804	DRB1_0806	DRB1_1102	DRB1_1301	DRB1_1304
	YFKENSQII	439022	A1L	DRB1_0101	DRB1_0102	DRB1_0401	DRB1_0407	DRB1_1103	DRB1_1201	DRB3_0202
	FYYVVTDEI	438968	E9L	DRB1_0401	DRB1_0404	DRB1_0405	DRB1_0407	DRB1_0408	DRB1_0901	DRB3_0101
	VKNVNKLME	438960	E1L	DRB1_0801	DRB1_0806	DRB1_1101	DRB1_1104	DRB1_1106	DRB1_1304	DRB1_1305
	FKLDESIKS	439037	A16L	DRB1_0301	DRB1_0311	DRB1_0401	DRB1_0408	DRB1_0802	DRB1_1101	DRB1_1305
	IKISLNEIL	438985	H5R	DRB1_0102	DRB1_0301	DRB1_0311	DRB1_0401	DRB1_0404	DRB1_0901	DRB1_1501
	LYVYHSMRD	439002	I1L	DRB1_0405	DRB1_0410	DRB1_0801	DRB1_0806	DRB1_1304	DRB1_1501	DRB1_1502
	LQMVIAGAK	438994	M4R	DRB1_0301	DRB1_0802	DRB1_0804	DRB1_1101	DRB1_1104	DRB1_1106	DRB5_0101
	ILIQEIVHE	439029	A8L	DRB1_0301	DRB1_0405	DRB1_0406	DRB1_0410	DRB1_1301	DRB1_1302	DRB1_1304
	VIVNGAMMF	439025	A4L	DRB1_0101	DRB1_0102	DRB1_0301	DRB1_1104	DRB1_1106	DRB1_1305	DRB4_0101
	IKNIVIEAI	439072	J2R	DRB1_0301	DRB1_0311	DRB1_0404	DRB1_1104	DRB1_1106	DRB1_1305	DRB1_1501
	LQYITMVNS	473689	B1R	DRB1_0102	DRB1_0301	DRB1_0311	DRB1_0404	DRB1_0408	DRB1_1104	DRB1_1106
	IALLTIASK	439030	A9R	DRB1_0802	DRB1_0804	DRB1_1101	DRB1_1102	DRB1_1104	DRB1_1106	DRB5_0101
	CNTSVNNLQ	438990	H9R	DRB1_0401	DRB1_0402	DRB1_0404	DRB1_0405	DRB1_0407	DRB1_0408	DRB1_0410
	IYKDNLLLS	438985	H5R	DRB1_0301	DRB1_0311	DRB1_0407	DRB1_1103	DRB1_1104	DRB1_1106	DRB1_1201
	FYIDGKLFN	439029	A8L	DRB1_0301	DRB1_0311	DRB1_0801	DRB1_1101	DRB1_1201	DRB1_1305	DRB3_0101
	YNGVTTVEL	438976	K4L	DRB1_0101	DRB1_0405	DRB1_0408	DRB1_0410	DRB1_0901	DRB1_1103	DRB5_0101
	FKFVPSAED	438985	H5R	DRB1_0405	DRB1_0408	DRB1_0410	DRB1_0801	DRB1_0806	DRB1_0901	DRB1_1305
	FINMTGNHF	439029	A8L	DRB1_0101	DRB1_0102	DRB1_0405	DRB1_0408	DRB1_1302	DRB1_1502	DRB5_0101
	FKRLTSEIV	438968	E9L	DRB1_0101	DRB1_0102	DRB1_0401	DRB1_0405	DRB1_0407	DRB1_0408	DRB1_1502
	VSRHLTNDA	439040	A19R	DRB1_0401	DRB1_0402	DRB1_0404	DRB1_0408	DRB1_1102	DRB1_1301	DRB1_1304
	YMGIEVYVE	439065	A44L	DRB1_0405	DRB1_0408	DRB1_0410	DRB1_0801	DRB1_0901	DRB1_1101	DRB1_1305
	CSIRRNLAL	438951	C13L	DRB1_0402	DRB1_0801	DRB1_0802	DRB1_0806	DRB1_1103	DRB1_1501	DRB1_1502
	LIFDYNSLY	438968	E9L	DRB1_0301	DRB1_0311	DRB1_0401	DRB1_0404	DRB1_0406	DRB1_0410	DRB3_0202
	IKIWKLQKR	439027	A6R	DRB1_0301	DRB1_0402	DRB1_1102	DRB1_1301	DRB1_1302	DRB1_1304	DRB5_0101
	LYLKSRCRN	438968	E9L	DRB1_0801	DRB1_0802	DRB1_0804	DRB1_0806	DRB1_1102	DRB1_1301	DRB1_1304
	LFLILCYFI	439042	A22L	DRB1_0101	DRB1_0102	DRB1_0402	DRB1_0404	DRB1_0408	DRB1_0410	DRB5_0101
	VELNGSSFQ	439011	F2R	DRB1_0401	DRB1_0402	DRB1_0404	DRB1_0405	DRB1_0408	DRB1_0410	DRB3_0101
	LKAVKVCDV	438959	C21R	DRB1_0102	DRB1_0404	DRB1_0410	DRB1_0801	DRB1_0806	DRB1_1104	DRB1_1106
	LKYFLGSGA	439009	F1R	DRB1_0101	DRB1_0102	DRB1_0404	DRB1_0406	DRB1_0408	DRB1_1501	DRB1_1502
	WMINIMIHM	439029	A8L	DRB1_0101	DRB1_0102	DRB1_0401	DRB1_1101	DRB1_1302	DRB1_1305	DRB1_1502
	MYALEPRKE	438985	H5R	DRB1_0407	DRB1_0801	DRB1_0806	DRB1_1102	DRB1_1301	DRB1_1302	DRB1_1304
	VFYRPLHFQ	439046	A25R	DRB1_0402	DRB1_0801	DRB1_0802	DRB1_0804	DRB1_0806	DRB1_1102	DRB1_1304
	YCHMSKLQE	439014	F6R	DRB1_0801	DRB1_0802	DRB1_0806	DRB1_1101	DRB1_1302	DRB1_1304	DRB1_1305
	IMIEISNVK	439046	A25R	DRB1_0401	DRB1_0402	DRB1_0404	DRB1_0408	DRB1_0410	DRB3_0202	DRB5_0101
	VFQKCTKVQ	439023	A2L	DRB1_0402	DRB1_0801	DRB1_0802	DRB1_0804	DRB1_0806	DRB1_1102	DRB1_1304
	FRPTLVSVA	439025	A4L	DRB1_0101	DRB1_0401	DRB1_0404	DRB1_0405	DRB1_0408	DRB1_0802	DRB1_1101
	YTILFTENG	439025	A4L	DRB1_0401	DRB1_0404	DRB1_0405	DRB1_0408	DRB1_0410	DRB1_1302	DRB1_1305
	IKTISKRMR	439045	A24R	DRB1_1102	DRB1_1104	DRB1_1106	DRB1_1301	DRB1_1302	DRB1_1305	DRB5_0101
	CKYVGCTIN	439038	A17L	DRB1_0101	DRB1_0102	DRB1_0404	DRB1_0405	DRB1_0408	DRB1_0410	DRB5_0101
	LNLRIKILN	438980	K8R	DRB1_0801	DRB1_0802	DRB1_0804	DRB1_0806	DRB1_1104	DRB1_1106	DRB1_1304
	LINVLPFDI	439014	F6R	DRB1_0101	DRB1_0102	DRB1_0301	DRB1_1104	DRB1_1106	DRB1_1501	DRB5_0101
	LLRKFLYCI	439046	A25R	DRB1_0801	DRB1_0802	DRB1_0804	DRB1_0806	DRB1_1102	DRB1_1301	DRB3_0202
	IKHKERIPN	438975	K3L	DRB1_0801	DRB1_0802	DRB1_0804	DRB1_0806	DRB1_1104	DRB1_1106	DRB1_1304
	FVKVKKKNT	439043	A21R	DRB1_0407	DRB1_0801	DRB1_0802	DRB1_1101	DRB1_1104	DRB1_1106	DRB1_1305
	YLKLNNKTI	439093	B15L	DRB1_0101	DRB1_0401	DRB1_0405	DRB1_0408	DRB1_1103	DRB1_1201	DRB3_0202
	YNFWTNVKS	439007	I6R	DRB1_0401	DRB1_0402	DRB1_0404	DRB1_0405	DRB1_0408	DRB1_0410	DRB1_1302
	IYGFGVTFK	473688	L6R	DRB1_0402	DRB1_0404	DRB1_0408	DRB1_0410	DRB1_1102	DRB1_1201	DRB3_0101
	IRELLSQYV	438963	E4L	DRB1_0101	DRB1_0102	DRB1_0402	DRB1_0404	DRB1_0408	DRB1_0410	DRB1_1501
	INVIGLIVI	439004	I3L	DRB1_0102	DRB1_1101	DRB1_1104	DRB1_1106	DRB1_1305	DRB1_1501	DRB5_0101
	VQITEARCF	438946	C8L	DRB1_0101	DRB1_0102	DRB1_0402	DRB1_1301	DRB1_1302	DRB1_1304	DRB5_0101
	ISLLSLLVI	438990	H9R	DRB1_1101	DRB1_1104	DRB1_1106	DRB1_1301	DRB1_1305	DRB1_1501	DRB1_1502
	FNKFSQGLA	439026	A5L	DRB1_0407	DRB1_0801	DRB1_0802	DRB1_1101	DRB1_1305	DRB1_1501	DRB1_1502
	VYFYDLSYM	438980	K8R	DRB1_0801	DRB1_0802	DRB1_0804	DRB1_0806	DRB1_1301	DRB1_1501	DRB1_1502
	MVNTVLITV	439030	A9R	DRB1_0301	DRB1_1101	DRB1_1104	DRB1_1106	DRB1_1305	DRB1_1501	DRB1_1502
	ILLGGKLDK	439017	F9R	DRB1_0301	DRB1_0311	DRB1_0804	DRB1_1101	DRB1_1102	DRB1_1104	DRB1_1106
	ITNVTTKFE	439052	A31L	DRB1_0404	DRB1_0405	DRB1_0410	DRB1_0801	DRB1_0806	DRB1_1201	DRB5_0101
	IVNLLDNKV	438968	E9L	DRB1_0101	DRB1_0102	DRB1_0404	DRB1_0408	DRB1_0410	DRB1_1501	DRB1_1502
	LDYINTMRG	439041	A20L	DRB1_0404	DRB1_0405	DRB1_0410	DRB1_1104	DRB1_1106	DRB1_1201	DRB3_0101
	VNNSVVINV	439015	F7R	DRB1_0301	DRB1_0311	DRB1_1101	DRB1_1102	DRB1_1104	DRB1_1106	DRB1_1305
	LGPRVCWLH	439038	A17L	DRB1_0402	DRB1_0801	DRB1_0802	DRB1_0804	DRB1_0806	DRB1_1102	DRB1_1304
	YKVHLATPI	439029	A8L	DRB1_0101	DRB1_0102	DRB1_0401	DRB1_0901	DRB1_1201	DRB1_1302	DRB1_1502
	FRRAHSDDY	439059	A38R	DRB1_0401	DRB1_0405	DRB1_0407	DRB1_0408	DRB1_0901	DRB1_1201	DRB5_0101
	LYYIPSRYL	438961	E2L	DRB1_0101	DRB1_0102	DRB1_0402	DRB1_0404	DRB1_0410	DRB1_1201	DRB5_0101
	FEIAGIIAE	439027	A6R	DRB1_0405	DRB1_0407	DRB1_0410	DRB1_0801	DRB1_0806	DRB1_1101	DRB1_1305
	YNSLKRFTH	438988	H7L	DRB1_0801	DRB1_0802	DRB1_1101	DRB1_1302	DRB1_1304	DRB1_1502	DRB5_0101
	LKSDLVQWS	439030	A9R	DRB1_0301	DRB1_0311	DRB1_0401	DRB1_0402	DRB1_0404	DRB1_1102	DRB3_0101
	YVMNIERQD	439039	A18L	DRB1_0407	DRB1_0801	DRB1_0901	DRB1_1103	DRB1_1302	DRB1_1304	DRB3_0202
	LTIKAPNVI	438960	E1L	DRB1_0802	DRB1_0804	DRB1_0806	DRB1_0901	DRB1_1102	DRB1_1301	DRB1_1302
	VVDFFKFSF	439043	A21R	DRB1_1102	DRB1_1301	DRB1_1302	DRB1_1304	DRB1_1305	DRB1_1501	DRB1_1502
	LVTEGKSKV	439006	I5R	DRB1_0101	DRB1_0102	DRB1_0301	DRB1_1102	DRB1_1301	DRB1_1501	DRB1_1502
	IVTFINDYA	438985	H5R	DRB1_0402	DRB1_0404	DRB1_0407	DRB1_0408	DRB1_0410	DRB1_1501	DRB1_1502
	LAARLKRSA	438973	K1L	DRB1_0801	DRB1_0802	DRB1_0804	DRB1_0806	DRB1_1102	DRB1_1301	DRB1_1304
	YITALNHLV	439021	N3L	DRB1_0101	DRB1_0401	DRB1_0407	DRB1_0408	DRB1_0901	DRB1_1502	DRB3_0202
	FNITVSKNA	439033	A12R	DRB1_0101	DRB1_0102	DRB1_0401	DRB1_0407	DRB1_0408	DRB1_1502	DRB5_0101
	IFKDSTMHI	439045	A24R	DRB1_0301	DRB1_0311	DRB1_0401	DRB1_0404	DRB1_1103	DRB1_1201	DRB3_0101
	IHSTLVMVM	438961	E2L	DRB1_0301	DRB1_0401	DRB1_1101	DRB1_1104	DRB1_1106	DRB1_1305	DRB4_0101
	VYGNIKHKE	438975	K3L	DRB1_0406	DRB1_0806	DRB1_1201	DRB1_1301	DRB1_1302	DRB1_1304	DRB3_0101
	WRTKEYIDS	438980	K8R	DRB1_0801	DRB1_0802	DRB1_0804	DRB1_1101	DRB1_1302	DRB1_1305	DRB1_1502
	VKNYIINDI	438961	E2L	DRB1_0802	DRB1_0804	DRB1_0806	DRB1_1102	DRB1_1301	DRB1_1501	DRB1_1502
	LLERQPRRS	439044	A23R	DRB1_0402	DRB1_0802	DRB1_0804	DRB1_0806	DRB1_1102	DRB1_1301	DRB1_1304
	LFNAGTSRH	438976	K4L	DRB1_0401	DRB1_0402	DRB1_0404	DRB1_0405	DRB1_0408	DRB1_0410	DRB1_1304
	IMAVFLMGC	439074	J4R	DRB1_0311	DRB1_0804	DRB1_1101	DRB1_1104	DRB1_1106	DRB1_1305	DRB1_1501
	LRMTQLKGY	439029	A8L	DRB1_0406	DRB1_1104	DRB1_1106	DRB1_1301	DRB1_1304	DRB1_1305	DRB5_0101
	LYCYFTHLG	439009	F1R	DRB1_0402	DRB1_0801	DRB1_0804	DRB1_0806	DRB1_1301	DRB1_1304	DRB1_1501
	ISLLRKFLY	439046	A25R	DRB1_1102	DRB1_1104	DRB1_1106	DRB1_1301	DRB1_1302	DRB1_1304	DRB1_1305
	YVGIKLGDK	439032	A11L	DRB1_0802	DRB1_0901	DRB1_1101	DRB1_1104	DRB1_1106	DRB1_1305	DRB5_0101
	YTKNNSNQL	439023	A2L	DRB1_0101	DRB1_0401	DRB1_0407	DRB1_0901	DRB1_1103	DRB1_1201	DRB3_0202
	LMYPTTLLK	473688	L6R	DRB1_0311	DRB1_0401	DRB1_0402	DRB1_0404	DRB1_0408	DRB1_1104	DRB1_1106
	LINQLVKDE	438973	K1L	DRB1_0405	DRB1_0410	DRB1_0806	DRB1_1102	DRB1_1301	DRB1_1302	DRB1_1304
	VVKIEPKAN	473689	B1R	DRB1_0102	DRB1_0407	DRB1_0806	DRB1_1104	DRB1_1106	DRB1_1304	DRB5_0101
	MMFYVERRQ	439025	A4L	DRB1_0801	DRB1_0802	DRB1_0804	DRB1_0806	DRB1_0901	DRB1_1102	DRB1_1304
	INYKSLLSR	439029	A8L	DRB1_0802	DRB1_0804	DRB1_0806	DRB1_1102	DRB1_1301	DRB1_1302	DRB1_1305
	VSYLRKFSA	438967	E8R	DRB1_0301	DRB1_0804	DRB1_1102	DRB1_1104	DRB1_1106	DRB1_1301	DRB1_1304
	FYVYYNLFL	439045	A24R	DRB1_0101	DRB1_0405	DRB1_0408	DRB1_0801	DRB1_0802	DRB1_1501	DRB1_1502
	YKEKSKLIR	439074	J4R	DRB1_0801	DRB1_0802	DRB1_0804	DRB1_1101	DRB1_1301	DRB1_1302	DRB1_1305
	VLPYYLPDS	473688	L6R	DRB1_0801	DRB1_0802	DRB1_0804	DRB1_0806	DRB1_1102	DRB1_1501	DRB1_1502
	MVNSLTYFE	473689	B1R	DRB1_0301	DRB1_0402	DRB1_0404	DRB1_0405	DRB1_0410	DRB1_0806	DRB1_1304
	FVFEATKLY	438952	C14L	DRB1_0401	DRB1_0405	DRB1_0408	DRB1_0901	DRB1_1103	DRB1_1302	DRB3_0202
	LTVFANNYA	438926	D11L	DRB1_0402	DRB1_0404	DRB1_0405	DRB1_0408	DRB1_0410	DRB1_1501	DRB1_1502
	FVASVAQCH	438980	K8R	DRB1_0101	DRB1_0311	DRB1_0401	DRB1_0405	DRB1_0407	DRB1_0901	DRB5_0101
	IKFAAGIII	438927	D12L	DRB1_0101	DRB1_0102	DRB1_0901	DRB1_1104	DRB1_1106	DRB1_1501	DRB5_0101
	YLKLIGITA	438943	C5L	DRB1_0101	DRB1_0102	DRB1_1101	DRB1_1103	DRB1_1305	DRB1_1502	DRB5_0101
	INFITVNID	438955	C17L	DRB1_0311	DRB1_0404	DRB1_0405	DRB1_0410	DRB1_0801	DRB1_0806	DRB1_1304
	IFIPSVITK	439043	A21R	DRB1_0311	DRB1_0402	DRB1_0404	DRB1_0804	DRB1_1101	DRB1_1104	DRB1_1106
	IKTYETIID	438968	E9L	DRB1_0405	DRB1_0410	DRB1_0801	DRB1_0804	DRB1_0806	DRB1_1304	DRB1_1501
	FLNIPTTST	438998	L3R	DRB1_0101	DRB1_0401	DRB1_0404	DRB1_0405	DRB1_0408	DRB1_0410	DRB1_1201
	YRGNIGVIL	438944	C6L	DRB1_0101	DRB1_0102	DRB1_0901	DRB1_1103	DRB1_1302	DRB1_1501	DRB1_1502
	CRIDDAQIT	439032	A11L	DRB1_0101	DRB1_0102	DRB1_0301	DRB1_0311	DRB1_0401	DRB1_1502	DRB5_0101
	LRRELKEES	439017	F9R	DRB1_0301	DRB1_0311	DRB1_0401	DRB1_0804	DRB1_1102	DRB1_1301	DRB1_1304
	IVSDSKKIM	439028	A7L	DRB1_0301	DRB1_0311	DRB1_1201	DRB1_1301	DRB1_1304	DRB3_0101	DRB4_0101
	FAFLYLLVK	439013	F5R	DRB1_0406	DRB1_0802	DRB1_1101	DRB1_1104	DRB1_1106	DRB1_1305	DRB5_0101
	VEIFKHLVF	439023	A2L	DRB1_1104	DRB1_1106	DRB1_1301	DRB1_1302	DRB1_1305	DRB1_1501	DRB1_1502
	CRKKIRTVY	439059	A38R	DRB1_0801	DRB1_0802	DRB1_0804	DRB1_0806	DRB1_1301	DRB1_1302	DRB1_1304
	MIIGEPIIV	438988	H7L	DRB1_0101	DRB1_0102	DRB1_0301	DRB1_0311	DRB1_0402	DRB1_1501	DRB1_1502
	MLHVIIQEI	439027	A6R	DRB1_0101	DRB1_0102	DRB1_0301	DRB1_0311	DRB1_0402	DRB1_0404	DRB1_0408
	IYFIKGFLY	439044	A23R	DRB1_0101	DRB1_0102	DRB1_0301	DRB1_0410	DRB1_1501	DRB1_1502	DRB5_0101
	FISFYKANF	438965	E6R	DRB1_0801	DRB1_0802	DRB1_1101	DRB1_1301	DRB1_1302	DRB1_1305	DRB1_1502
	LVIAKDNFL	438978	K6L	DRB1_0101	DRB1_0102	DRB1_0410	DRB1_0901	DRB1_1501	DRB1_1502	DRB3_0202
	FGCNSRLES	439053	A32L	DRB1_0802	DRB1_1101	DRB1_1104	DRB1_1106	DRB1_1302	DRB1_1305	DRB1_1502
	VIRNEVNDT	439070	A49R	DRB1_0102	DRB1_0311	DRB1_0401	DRB1_0410	DRB1_1102	DRB1_1301	DRB4_0101
	MRALKNQYK	439025	A4L	DRB1_0401	DRB1_0402	DRB1_0404	DRB1_0405	DRB1_0408	DRB1_0410	DRB5_0101
	VINRNVLLR	438999	L4R	DRB1_0402	DRB1_0801	DRB1_0802	DRB1_0804	DRB1_0806	DRB1_1301	DRB1_1305
	YKNKSKQDR	438975	K3L	DRB1_0801	DRB1_0802	DRB1_0804	DRB1_1102	DRB1_1301	DRB1_1302	DRB1_1305
	MYYNELREI	439017	F9R	DRB1_0102	DRB1_0406	DRB1_1102	DRB1_1301	DRB1_1302	DRB1_1304	DRB3_0101
	FTIQDMLNI	439025	A4L	DRB1_0101	DRB1_0102	DRB1_1101	DRB1_1103	DRB1_1302	DRB1_1305	DRB1_1502
	YQWMSPHRL	438952	C14L	DRB1_0101	DRB1_0102	DRB1_0405	DRB1_0408	DRB1_0901	DRB1_1201	DRB5_0101
	YHPTGNIKS	438920	D5L	DRB1_0401	DRB1_0402	DRB1_0405	DRB1_0408	DRB1_1101	DRB1_1502	DRB5_0101
	FLLFVCISY	438982	H3L	DRB1_0101	DRB1_0102	DRB1_0405	DRB1_0408	DRB1_1302	DRB1_1305	DRB5_0101
	YGLMGFRNS	438968	E9L	DRB1_0402	DRB1_0408	DRB1_0802	DRB1_1101	DRB1_1102	DRB1_1302	DRB5_0101
	LNKMTVELM	473688	L6R	DRB1_0301	DRB1_0401	DRB1_0404	DRB1_0405	DRB1_0408	DRB1_0410	DRB1_1301
	LVPDPKAGV	439046	A25R	DRB1_0301	DRB1_0311	DRB1_0804	DRB1_0806	DRB1_1201	DRB1_1301	DRB3_0101
	FIIEVSNCV	439013	F5R	DRB1_0101	DRB1_0102	DRB1_0401	DRB1_0404	DRB1_0405	DRB1_0408	DRB1_1502
	YLLAAVYSD	439014	F6R	DRB1_0405	DRB1_0410	DRB1_0801	DRB1_0901	DRB1_1302	DRB1_1304	DRB1_1305
	YVKFIYFIK	439044	A23R	DRB1_0407	DRB1_0408	DRB1_1103	DRB1_1501	DRB1_1502	DRB3_0202	DRB5_0101
	YMMNIYLNF	438981	H1L	DRB1_0101	DRB1_0406	DRB1_1101	DRB1_1103	DRB1_1302	DRB1_1305	DRB1_1502
	YQLAVFMLM	439007	I6R	DRB1_0101	DRB1_0405	DRB1_0408	DRB1_0901	DRB1_1101	DRB1_1305	DRB1_1502
	YQQYHRFGL	438940	C2L	DRB1_0801	DRB1_0802	DRB1_0901	DRB1_1103	DRB1_1302	DRB1_1501	DRB1_1502
	FVYYLDLIK	439093	B15L	DRB1_0407	DRB1_0408	DRB1_0802	DRB1_0901	DRB1_1501	DRB1_1502	DRB5_0101
	YNHNNTTYC	439032	A11L	DRB1_0101	DRB1_0401	DRB1_0405	DRB1_0408	DRB1_1103	DRB1_1201	DRB3_0101
	VYDKDKRIQ	439033	A12R	DRB1_0407	DRB1_0801	DRB1_0802	DRB1_0804	DRB1_0806	DRB1_1102	DRB1_1304
	LKMPFRMVL	439056	A35L	DRB1_0301	DRB1_0311	DRB1_1104	DRB1_1106	DRB1_1501	DRB1_1502	DRB4_0101
	YFSNTILLS	438960	E1L	DRB1_0401	DRB1_0802	DRB1_1101	DRB1_1104	DRB1_1106	DRB1_1302	DRB1_1305
	VVSEVVSNM	439040	A19R	DRB1_0102	DRB1_0301	DRB1_0401	DRB1_0404	DRB1_0405	DRB1_0408	DRB1_0410
	IIGKALSIS	439069	A48R	DRB1_0801	DRB1_0802	DRB1_0804	DRB1_0806	DRB1_1102	DRB1_1301	DRB4_0101
	LKLLNDFAS	439041	A20L	DRB1_0102	DRB1_0404	DRB1_0405	DRB1_0408	DRB1_0410	DRB1_1501	DRB1_1502
	IVSHLRAST	439028	A7L	DRB1_1102	DRB1_1301	DRB1_1302	DRB1_1304	DRB1_1501	DRB1_1502	DRB4_0101
	ILFFGVYND	438978	K6L	DRB1_0402	DRB1_0405	DRB1_0410	DRB1_0801	DRB1_0806	DRB1_1301	DRB1_1304
	YMSFWCKSI	438981	H1L	DRB1_0101	DRB1_0102	DRB1_1201	DRB1_1302	DRB1_1502	DRB3_0101	DRB5_0101
	FTILEYLYI	438988	H7L	DRB1_0101	DRB1_0102	DRB1_1101	DRB1_1305	DRB1_1501	DRB1_1502	DRB5_0101
	VQLVDAIDN	439009	F1R	DRB1_0101	DRB1_0102	DRB1_0405	DRB1_0410	DRB1_1104	DRB1_1106	DRB5_0101
	MQSKKKYTT	438968	E9L	DRB1_0801	DRB1_0802	DRB1_0804	DRB1_0806	DRB1_1102	DRB1_1301	DRB1_1304
	ISILDRIDT	439032	A11L	DRB1_0102	DRB1_1101	DRB1_1104	DRB1_1106	DRB1_1305	DRB1_1501	DRB1_1502
	IGNIFVNRY	439069	A48R	DRB1_0301	DRB1_0311	DRB1_0402	DRB1_0404	DRB1_0405	DRB1_0408	DRB1_0410
	FILFFAYVM	439039	A18L	DRB1_0101	DRB1_0102	DRB1_0405	DRB1_0408	DRB1_1302	DRB1_1305	DRB1_1502
	VGGLPNPTS	438945	C7L	DRB1_0401	DRB1_0404	DRB1_0408	DRB1_0410	DRB1_1101	DRB1_1104	DRB1_1106
	IIHKNLPSS	439009	F1R	DRB1_0801	DRB1_0802	DRB1_0804	DRB1_0806	DRB1_1102	DRB1_1301	DRB1_1304
	FIHNKINPS	438980	K8R	DRB1_0311	DRB1_0401	DRB1_0408	DRB1_0802	DRB1_1101	DRB1_1102	DRB1_1302
	FYINTKEGR	438959	C21R	DRB1_0301	DRB1_0407	DRB1_1101	DRB1_1201	DRB1_1302	DRB1_1305	DRB3_0101
	IILFILFFA	439039	A18L	DRB1_1102	DRB1_1201	DRB1_1301	DRB1_1302	DRB1_1304	DRB1_1501	DRB1_1502
	FEQIEKCCK	439052	A31L	DRB1_0311	DRB1_0802	DRB1_1101	DRB1_1104	DRB1_1106	DRB1_1305	DRB5_0101
	INTINLLRD	439022	A1L	DRB1_0405	DRB1_0410	DRB1_0806	DRB1_1101	DRB1_1104	DRB1_1106	DRB1_1305
	INPFVKFKL	439093	B15L	DRB1_1102	DRB1_1201	DRB1_1301	DRB1_1302	DRB1_1304	DRB1_1501	DRB1_1502
	IGISLTDVS	438993	M3L	DRB1_0301	DRB1_0311	DRB1_0401	DRB1_0404	DRB1_0408	DRB1_0410	DRB3_0101
	LLSSDKKIS	439029	A8L	DRB1_0301	DRB1_0311	DRB1_1102	DRB1_1104	DRB1_1106	DRB1_1301	DRB4_0101
	FVISLMRFK	438996	L1R	DRB1_0402	DRB1_0407	DRB1_0901	DRB1_1101	DRB1_1201	DRB1_1302	DRB5_0101
	FMRFFQLLR	439032	A11L	DRB1_0407	DRB1_1101	DRB1_1302	DRB1_1305	DRB1_1501	DRB1_1502	DRB5_0101
	VKVCDVRTV	438959	C21R	DRB1_0101	DRB1_0102	DRB1_0402	DRB1_1102	DRB1_1301	DRB1_1302	DRB1_1304
	YLFRIVSTV	439032	A11L	DRB1_0801	DRB1_0802	DRB1_0804	DRB1_0806	DRB1_1302	DRB3_0202
	FCSKICRDS	439022	A1L	DRB1_0801	DRB1_0802	DRB1_1102	DRB1_1301	DRB1_1302	DRB1_1304
	FYMDDRDIN	438968	E9L	DRB1_0301	DRB1_0311	DRB1_0407	DRB1_1201	DRB3_0101	DRB4_0101
	VIKDRNIYI	438983	H2R	DRB1_0301	DRB1_0311	DRB1_0401	DRB1_1201	DRB1_1501	DRB3_0101
	LIHLRNVLR	439023	A2L	DRB1_0101	DRB1_0102	DRB1_0404	DRB1_0405	DRB1_0408	DRB1_0410
	VPIKFIAEF	439009	F1R	DRB1_0801	DRB1_0802	DRB1_0804	DRB1_0806	DRB1_1301	DRB1_1302
	VSILHPISF	438952	C14L	DRB1_0101	DRB1_0102	DRB1_1104	DRB1_1106	DRB1_1305	DRB5_0101
	YLLEHLIRS	439011	F2R	DRB1_0101	DRB1_0401	DRB1_0802	DRB1_1101	DRB1_1305	DRB1_1502
	YVKTLLISM	439009	F1R	DRB1_0407	DRB1_1101	DRB1_1103	DRB1_1305	DRB1_1502	DRB5_0101
	YCYFTHLGY	439009	F1R	DRB1_0406	DRB1_1101	DRB1_1103	DRB1_1302	DRB1_1305	DRB1_1502
	FRCVDAVKD	439030	A9R	DRB1_0101	DRB1_0102	DRB1_0405	DRB1_0408	DRB1_0410	DRB1_0801
	VLYNNVVEF	438961	E2L	DRB1_0102	DRB1_0301	DRB1_0311	DRB1_0406	DRB1_1301	DRB1_1302
	LYITLHLAC	439040	A19R	DRB1_0311	DRB1_0407	DRB1_1101	DRB1_1104	DRB1_1106	DRB1_1501
	MGAAVTLNR	439038	A17L	DRB1_0402	DRB1_0404	DRB1_1104	DRB1_1106	DRB1_1301	DRB1_1305
	LRLSCGLSN	438990	H9R	DRB1_0101	DRB1_0102	DRB1_0311	DRB1_1304	DRB1_1501	DRB1_1502
	IANMHLKRS	439013	F5R	DRB1_0804	DRB1_1102	DRB1_1104	DRB1_1106	DRB1_1301	DRB5_0101
	LMSYKGINQ	439046	A25R	DRB1_0801	DRB1_0802	DRB1_0804	DRB1_0806	DRB1_1501	DRB1_1502
	MARFDNKSI	439010	F3L	DRB1_0402	DRB1_0404	DRB1_0407	DRB1_0408	DRB1_1501	DRB1_1502
	IIASIKGKS	439046	A25R	DRB1_0301	DRB1_0311	DRB1_0804	DRB1_1101	DRB1_1104	DRB1_1106
	VYYLDLIKC	439093	B15L	DRB1_0102	DRB1_0404	DRB1_1101	DRB1_1104	DRB1_1106	DRB1_1305
	YKHRIKWMG	439037	A16L	DRB1_0801	DRB1_0802	DRB1_0804	DRB1_0806	DRB1_1302	DRB3_0101
	FIMLEGETK	438975	K3L	DRB1_0101	DRB1_0102	DRB1_0401	DRB1_0408	DRB1_1101	DRB5_0101
	LVFYEDKEK	439022	A1L	DRB1_0802	DRB1_0804	DRB1_0901	DRB1_1501	DRB3_0202	DRB5_0101
	YGLMKERIS	439045	A24R	DRB1_0802	DRB1_0901	DRB1_1101	DRB1_1302	DRB1_1305	DRB5_0101
	VNTGDRIAQ	438944	C6L	DRB1_0301	DRB1_0311	DRB1_1101	DRB1_1104	DRB1_1106	DRB4_0101
	YGGILISLI	438973	K1L	DRB1_0101	DRB1_0405	DRB1_0408	DRB1_0901	DRB1_1502	DRB5_0101
	YTYRIIKSS	438978	K6L	DRB1_0801	DRB1_0802	DRB1_0804	DRB1_0806	DRB1_0901	DRB1_1302
	VKIFKDSTM	439045	A24R	DRB1_0404	DRB1_0405	DRB1_0408	DRB1_0410	DRB1_1501	DRB1_1502
	YRPLHFQYV	439046	A25R	DRB1_0101	DRB1_0102	DRB1_0401	DRB1_0405	DRB1_0408	DRB1_1502
	IKTNSVIDK	439022	A1L	DRB1_0311	DRB1_1101	DRB1_1102	DRB1_1104	DRB1_1106	DRB1_1305
	IKTLGVYSD	438955	C17L	DRB1_0410	DRB1_0801	DRB1_0806	DRB1_1104	DRB1_1106	DRB1_1304
	VRLLNYFKN	438952	C14L	DRB1_0102	DRB1_0405	DRB1_0410	DRB1_1304	DRB1_1501	DRB5_0101
	YTRRISLFE	439027	A6R	DRB1_0405	DRB1_0407	DRB1_0801	DRB1_0802	DRB1_0806	DRB1_1103
	IVQSVLRDI	438988	H7L	DRB1_0301	DRB1_1102	DRB1_1201	DRB1_1301	DRB1_1302	DRB1_1304
	VVKKLSVIR	438965	E6R	DRB1_0402	DRB1_0407	DRB1_0802	DRB1_0804	DRB1_1301	DRB4_0101
	VIAINAMFN	439029	A8L	DRB1_0102	DRB1_0404	DRB1_0405	DRB1_0410	DRB1_1201	DRB4_0101
	FYLINLKSD	439030	A9R	DRB1_0405	DRB1_0407	DRB1_0801	DRB1_1101	DRB1_1201	DRB1_1305
	YLFNAIETM	438946	C8L	DRB1_0301	DRB1_0401	DRB1_0901	DRB1_1302	DRB1_1305	DRB3_0202
	FYKDGKLFT	439007	I6R	DRB1_0301	DRB1_0311	DRB1_0407	DRB1_1103	DRB1_1201	DRB3_0101
	FTIDFKLKY	439009	F1R	DRB1_0301	DRB1_0311	DRB1_1101	DRB1_1201	DRB1_1302	DRB1_1305
	YVYFYDLSY	438980	K8R	DRB1_0405	DRB1_0408	DRB1_1103	DRB1_1305	DRB1_1501	DRB1_1502
	VQAVTNAGK	439034	A13L	DRB1_0402	DRB1_0404	DRB1_0408	DRB1_0410	DRB1_0804	DRB5_0101
	FFPFDTDFI	438978	K6L	DRB1_0405	DRB1_0407	DRB1_0408	DRB1_1103	DRB1_1201	DRB1_1502
	ITLVNNMRF	439043	A21R	DRB1_0402	DRB1_0404	DRB1_0405	DRB1_0408	DRB1_0410	DRB1_1305
	CSNLCTEII	438976	K4L	DRB1_0101	DRB1_0102	DRB1_0401	DRB1_0404	DRB1_0405	DRB1_0408
	MFNLTFIKS	439045	A24R	DRB1_0102	DRB1_0404	DRB1_1101	DRB1_1104	DRB1_1106	DRB1_1305
	YLIKHKSNN	439003	I2R	DRB1_0801	DRB1_0802	DRB1_0804	DRB1_0806	DRB1_1302	DRB1_1304
	FYFISIYSR	439038	A17L	DRB1_0101	DRB1_0408	DRB1_1101	DRB1_1302	DRB1_1305	DRB5_0101
	IYYVQKQLV	439021	N3L	DRB1_0301	DRB1_0311	DRB1_0804	DRB1_1104	DRB1_1106	DRB1_1305
	VITKLREHM	439040	A19R	DRB1_0804	DRB1_0806	DRB1_1301	DRB1_1302	DRB3_0202	DRB4_0101
	FRKEYNVVS	439014	F6R	DRB1_0101	DRB1_0102	DRB1_0401	DRB1_0404	DRB1_0405	DRB1_0408
	LLRLSTEER	439009	F1R	DRB1_0311	DRB1_0401	DRB1_0404	DRB1_0405	DRB1_0408	DRB1_0410
	FMLRTVYCN	438998	L3R	DRB1_0402	DRB1_0801	DRB1_0802	DRB1_0804	DRB1_0806	DRB1_1304
	LIKIDSIPG	438961	E2L	DRB1_0102	DRB1_0404	DRB1_0405	DRB1_0407	DRB1_0408	DRB1_0410
	CRDHATRVR	439066	A45R	DRB1_0402	DRB1_1102	DRB1_1301	DRB1_1302	DRB1_1304	DRB5_0101
	YCIHDACLC	438968	E9L	DRB1_0101	DRB1_0401	DRB1_0402	DRB1_1102	DRB1_1302	DRB1_1502
	ITVRHKIDS	438999	L4R	DRB1_0801	DRB1_0802	DRB1_0804	DRB1_0806	DRB1_1104	DRB1_1106
	INNTIALKH	439021	N3L	DRB1_0401	DRB1_0402	DRB1_1101	DRB1_1104	DRB1_1106	DRB5_0101
	VKIDNVPDN	439021	N3L	DRB1_0301	DRB1_0311	DRB1_0401	DRB1_0806	DRB1_1201	DRB1_1304
	INCLMSTLL	438961	E2L	DRB1_0101	DRB1_0102	DRB1_0404	DRB1_0405	DRB1_0408	DRB1_0410
	MLSNLTNLN	473688	L6R	DRB1_0401	DRB1_0402	DRB1_0404	DRB1_0405	DRB1_0410	DRB1_1304
	VRVLTMKER	439046	A25R	DRB1_0102	DRB1_1104	DRB1_1106	DRB1_1301	DRB1_1305	DRB5_0101
	ILFYSKGPK	439009	F1R	DRB1_0801	DRB1_0802	DRB1_0804	DRB1_0806	DRB1_1102	DRB3_0202
	LTKIDTTHV	439046	A25R	DRB1_0404	DRB1_0405	DRB1_0408	DRB1_0410	DRB1_1103	DRB1_1201
	VLPHLCLDY	439032	A11L	DRB1_0402	DRB1_1102	DRB1_1301	DRB1_1302	DRB1_1304	DRB1_1501
	FVKKMLPKI	439028	A7L	DRB1_0801	DRB1_0802	DRB1_0804	DRB1_1103	DRB1_1302	DRB4_0101
	FSMFMSLLP	438940	C2L	DRB1_0405	DRB1_0407	DRB1_0408	DRB1_1305	DRB1_1501	DRB1_1502
	WGVNFRKEY	439014	F6R	DRB1_0901	DRB1_1201	DRB1_1302	DRB1_1305	DRB3_0101	DRB4_0101
	VSIFKYNPQ	438984	H4L	DRB1_0404	DRB1_0405	DRB1_0408	DRB1_0410	DRB1_1501	DRB1_1502
	LISIKSQVI	438978	K6L	DRB1_0101	DRB1_0102	DRB1_0402	DRB1_0404	DRB1_0408	DRB5_0101
	YFILIFNII	439042	A22L	DRB1_0101	DRB1_0401	DRB1_0405	DRB1_0408	DRB1_0901	DRB3_0202
	YSKDSRNKL	438963	E4L	DRB1_0311	DRB1_0901	DRB1_1103	DRB1_1201	DRB3_0101	DRB3_0202
	LLQIVNTGS	438951	C13L	DRB1_0401	DRB1_0402	DRB1_0404	DRB1_0405	DRB1_0408	DRB1_0410
	INSDNSNIS	439045	A24R	DRB1_0301	DRB1_0311	DRB1_0401	DRB1_0404	DRB1_0408	DRB1_1201
	MYNIRNNLG	438994	M4R	DRB1_0401	DRB1_0402	DRB1_0404	DRB1_0405	DRB1_0408	DRB1_0410
	YTYFSNTIL	438960	E1L	DRB1_0101	DRB1_0405	DRB1_0408	DRB1_0901	DRB1_1501	DRB1_1502
	YVDYNIIFR	439091	B13R	DRB1_0802	DRB1_1103	DRB1_1305	DRB1_1501	DRB1_1502	DRB5_0101
	IMIHMNVDP	439029	A8L	DRB1_0401	DRB1_0402	DRB1_0404	DRB1_1102	DRB1_1301	DRB1_1501
	IVVNPMKMI	439025	A4L	DRB1_0101	DRB1_0102	DRB1_1201	DRB3_0101	DRB3_0202	DRB4_0101
	YGVNYTFLY	439007	I6R	DRB1_0401	DRB1_0405	DRB1_0901	DRB1_1201	DRB1_1302	DRB3_0101
	FIMCTKTDC	438952	C14L	DRB1_0101	DRB1_0311	DRB1_0407	DRB1_0802	DRB1_1101	DRB1_1302
	LFDIARLAS	438961	E2L	DRB1_0311	DRB1_1101	DRB1_1104	DRB1_1106	DRB1_1305	DRB4_0101
	LTVYGTMGL	438927	D12L	DRB1_0402	DRB1_0404	DRB1_0804	DRB1_0806	DRB1_1501	DRB1_1502
	LTIKQTAEV	439007	I6R	DRB1_0402	DRB1_0801	DRB1_0802	DRB1_0804	DRB1_0806	DRB1_1301
	FITGNNIIL	438960	E1L	DRB1_0101	DRB1_0407	DRB1_1103	DRB1_1502	DRB3_0202	DRB4_0101
	YYVQKQLVV	439021	N3L	DRB1_0101	DRB1_0901	DRB1_1101	DRB1_1103	DRB1_1302	DRB1_1305
	IVVLDATND	438981	H1L	DRB1_0101	DRB1_0102	DRB1_0404	DRB1_0405	DRB1_0410	DRB1_1304
	YEEIAKYGH	438950	C12L	DRB1_0801	DRB1_0802	DRB1_1101	DRB1_1104	DRB1_1106	DRB1_1305
	VFIYSKGKN	439043	A21R	DRB1_0801	DRB1_0802	DRB1_0804	DRB1_0806	DRB1_1304	DRB1_1501
	IFNFHLISC	439045	A24R	DRB1_1101	DRB1_1102	DRB1_1104	DRB1_1106	DRB1_1501	DRB1_1502
	WMQNISIPR	439046	A25R	DRB1_0101	DRB1_0401	DRB1_0407	DRB1_1201	DRB1_1305	DRB5_0101
	ILSQQNSDS	439017	F9R	DRB1_0401	DRB1_0402	DRB1_0404	DRB1_0405	DRB1_0408	DRB1_0410
	YKVYNGIFV	438985	H5R	DRB1_0101	DRB1_0801	DRB1_0802	DRB1_1103	DRB1_1501	DRB1_1502
	YVVYVFSKR	439009	F1R	DRB1_0802	DRB1_0901	DRB1_1103	DRB1_1501	DRB1_1502	DRB5_0101
	LYNKYSFKL	439070	A49R	DRB1_0402	DRB1_0804	DRB1_0806	DRB1_1102	DRB1_1301	DRB1_1501
	IHLYNKKTE	438926	D11L	DRB1_0801	DRB1_0804	DRB1_0806	DRB1_1102	DRB1_1301	DRB1_1304
	FKFDDTKFV	439013	F5R	DRB1_0301	DRB1_0311	DRB1_0401	DRB1_1201	DRB3_0101	DRB3_0202
	YAYYHVGDI	439015	F7R	DRB1_0801	DRB1_0802	DRB1_0804	DRB1_0806	DRB1_0901	DRB1_1502
	LISLNSMYT	439028	A7L	DRB1_0101	DRB1_0102	DRB1_0404	DRB1_0405	DRB1_0410	DRB1_1501
	LANASTSRS	438981	H1L	DRB1_0401	DRB1_0402	DRB1_0404	DRB1_0405	DRB1_0408	DRB1_0410
	FLISVIVLV	439084	B6R	DRB1_0101	DRB1_0301	DRB1_0311	DRB1_0401	DRB1_1302	DRB1_1502
	IYLLSLFST	439056	A35L	DRB1_0101	DRB1_0102	DRB1_1102	DRB1_1301	DRB1_1304	DRB1_1501
	LRVLTERKL	438976	K4L	DRB1_0101	DRB1_0102	DRB1_1102	DRB1_1301	DRB1_1304	DRB5_0101
	MMKYCSYQS	439028	A7L	DRB1_0402	DRB1_0802	DRB1_0804	DRB1_0806	DRB1_1501	DRB1_1502
	VLPNKVRIF	438981	H1L	DRB1_0402	DRB1_1102	DRB1_1301	DRB1_1302	DRB1_1304	DRB4_0101
	FISLFMILC	438979	K7L	DRB1_0101	DRB1_0102	DRB1_0408	DRB1_1101	DRB1_1305	DRB1_1502
	LMINNMHSI	439093	B15L	DRB1_0101	DRB1_0102	DRB1_0901	DRB1_1201	DRB3_0101	DRB3_0202
	LLFCANRWE	439072	J2R	DRB1_0402	DRB1_0405	DRB1_0410	DRB1_0806	DRB1_1301	DRB1_1304
	CNTRDTQQH	438981	H1L	DRB1_0402	DRB1_0801	DRB1_0802	DRB1_0804	DRB1_0806	DRB1_1304
	INAMFNSVQ	439029	A8L	DRB1_0401	DRB1_0402	DRB1_0404	DRB1_0405	DRB1_0408	DRB1_0410
	VEKITTWPK	439046	A25R	DRB1_0402	DRB1_0404	DRB1_0407	DRB1_0408	DRB3_0101	DRB5_0101
	YRKPETNYY	439025	A4L	DRB1_0401	DRB1_0405	DRB1_0408	DRB1_0410	DRB1_1103	DRB1_1201
	FWRLYNSLK	438988	H7L	DRB1_0401	DRB1_0404	DRB1_0405	DRB1_0407	DRB1_0408	DRB5_0101
	VLIFDYNSL	438968	E9L	DRB1_0101	DRB1_0102	DRB1_0404	DRB1_0410	DRB1_1501	DRB1_1502
	YVLDKWNTN	439044	A23R	DRB1_0301	DRB1_0311	DRB1_0401	DRB1_0405	DRB1_0408	DRB1_0901
	LNLFSKNIL	438965	E6R	DRB1_1102	DRB1_1301	DRB1_1302	DRB1_1304	DRB1_1501	DRB1_1502
	LLPILLLSK	438982	H3L	DRB1_0311	DRB1_0804	DRB1_1101	DRB1_1104	DRB1_1106	DRB5_0101
	VIFVKRLGP	438981	H1L	DRB1_0406	DRB1_1101	DRB1_1104	DRB1_1106	DRB1_1305	DRB1_1501
	WVKKGGHVT	438985	H5R	DRB1_0801	DRB1_0802	DRB1_0901	DRB1_1103	DRB1_1302	DRB3_0101
	IALLELFNA	439010	F3L	DRB1_0406	DRB1_0804	DRB1_1102	DRB1_1104	DRB1_1106	DRB1_1301
	VECLTVPNI	438973	K1L	DRB1_0101	DRB1_0102	DRB1_1101	DRB1_1104	DRB1_1106	DRB1_1305
	IGPMFSGKS	438997	L2R	DRB1_0404	DRB1_0405	DRB1_0408	DRB1_0410	DRB1_0802	DRB1_0804
	FKSLKKVYT	438979	K7L	DRB1_0101	DRB1_0102	DRB1_0801	DRB1_1101	DRB1_1302	DRB1_1305
	YRNPYKLND	439016	F8L	DRB1_0801	DRB1_0806	DRB1_1101	DRB1_1302	DRB1_1304	DRB1_1305
	IIRHDITGF	438940	C2L	DRB1_0301	DRB1_0402	DRB1_1102	DRB1_1301	DRB1_1302	DRB1_1304
	IMFFPRTIC	438961	E2L	DRB1_1102	DRB1_1104	DRB1_1106	DRB1_1301	DRB1_1501	DRB1_1502
	LIGITAIMF	438943	C5L	DRB1_0101	DRB1_0102	DRB1_1104	DRB1_1106	DRB1_1305	DRB5_0101
	MVELGSGNS	439043	A21R	DRB1_0404	DRB1_0408	DRB1_0804	DRB1_1101	DRB1_1104	DRB1_1106
	LEYLYIMRV	438988	H7L	DRB1_0301	DRB1_0404	DRB1_1101	DRB1_1104	DRB1_1106	DRB1_1305
	YAPVSPIVI	439066	A45R	DRB1_0101	DRB1_0901	DRB1_1101	DRB1_1305	DRB1_1502	DRB5_0101
	MTLFKSILF	438979	K7L	DRB1_0402	DRB1_0404	DRB1_0408	DRB1_0410	DRB1_1501	DRB1_1502
	LVRDHMNEI	439046	A25R	DRB1_0301	DRB1_0311	DRB1_0401	DRB1_1501	DRB1_1502	DRB3_0202
	FVTDFRRRK	439046	A25R	DRB1_0301	DRB1_0311	DRB1_0802	DRB1_1201	DRB1_1302	DRB5_0101
	YRQLTSNVD	439028	A7L	DRB1_0101	DRB1_0401	DRB1_0405	DRB1_0408	DRB1_0410	DRB1_0801
	YAFSGVAYA	439072	J2R	DRB1_0401	DRB1_0406	DRB1_0408	DRB1_0802	DRB1_0901	DRB1_1101
	IVKDNKYPK	439011	F2R	DRB1_0301	DRB1_0311	DRB1_1103	DRB1_1201	DRB3_0101	DRB3_0202
	LNNKTIARF	439093	B15L	DRB1_0801	DRB1_0802	DRB1_0804	DRB1_0806	DRB1_1301	DRB1_1302
	ISFFGLFDI	439004	I3L	DRB1_1102	DRB1_1201	DRB1_1301	DRB1_1302	DRB1_1501	DRB1_1502
	IIPMLRVYN	438976	K4L	DRB1_0801	DRB1_0806	DRB1_1104	DRB1_1106	DRB1_1301	DRB1_1304
	LDILNKFSF	438972	Q2L	DRB1_0301	DRB1_1301	DRB1_1302	DRB1_1304	DRB1_1305	DRB3_0101
	YSFKLILAE	439070	A49R	DRB1_0801	DRB1_0802	DRB1_0806	DRB1_0901	DRB1_1302	DRB1_1305
	VYLDENVLS	438960	E1L	DRB1_0301	DRB1_0311	DRB1_0401	DRB1_0404	DRB1_0406	DRB1_0408
	IGIDTRLPY	439000	L5L	DRB1_0301	DRB1_0311	DRB1_1201	DRB1_1501	DRB1_1502	DRB3_0101
	VYKHRIKWM	439037	A16L	DRB1_1102	DRB1_1201	DRB1_1301	DRB1_1302	DRB1_1304	DRB3_0101
	CIFETRKKI	438994	M4R	DRB1_0101	DRB1_1102	DRB1_1301	DRB1_1302	DRB1_1502	DRB3_0202
	FIPISASDM	438988	H7L	DRB1_0101	DRB1_0102	DRB1_0405	DRB1_0408	DRB1_0410	DRB5_0101
	YVREKAIVG	439003	I2R	DRB1_0101	DRB1_0102	DRB1_0401	DRB1_1103	DRB1_1305	DRB5_0101
	WGYKKISES	438942	C4R	DRB1_0408	DRB1_0801	DRB1_0802	DRB1_0804	DRB1_0806	DRB1_1302
	ILYLESVLN	438968	E9L	DRB1_0101	DRB1_0102	DRB1_0404	DRB1_0405	DRB1_0410	DRB1_1304
	YNKNNPETI	438968	E9L	DRB1_0101	DRB1_0901	DRB1_1103	DRB1_1201	DRB3_0101	DRB3_0202
	YYYLPLRKD	439010	F3L	DRB1_0405	DRB1_0801	DRB1_0901	DRB1_1201	DRB1_1302	DRB1_1304
	FTYYPTNKL	438982	H3L	DRB1_0405	DRB1_0408	DRB1_0801	DRB1_0802	DRB1_0901	DRB1_1103
	LIKHKSNNV	439003	I2R	DRB1_0401	DRB1_0402	DRB1_1102	DRB1_1301	DRB1_1501	DRB3_0202
	MKKISNNFY	439029	A8L	DRB1_0401	DRB1_0402	DRB1_0404	DRB1_0405	DRB1_0408	DRB1_0410
	ILSFINKES	438961	E2L	DRB1_0402	DRB1_0404	DRB1_0408	DRB1_0410	DRB1_1102	DRB1_1501
	VNVYLLAAV	439014	F6R	DRB1_0801	DRB1_0802	DRB1_0804	DRB1_0806	DRB1_1501	DRB1_1502
	FLKDDTLSK	438965	E6R	DRB1_0311	DRB1_0401	DRB1_0407	DRB1_0408	DRB1_1103	DRB1_1201
	IYRQLTSNV	439028	A7L	DRB1_0102	DRB1_0401	DRB1_0404	DRB1_0407	DRB1_0408	DRB1_0410
	VNIFKLASE	439043	A21R	DRB1_0405	DRB1_0410	DRB1_0801	DRB1_0806	DRB1_1301	DRB1_1304
	FNYLFGGFS	438980	K8R	DRB1_0101	DRB1_0102	DRB1_0802	DRB1_1101	DRB1_1305	DRB5_0101
	FQIYLSDSD	438985	H5R	DRB1_0405	DRB1_0407	DRB1_0801	DRB1_0806	DRB1_0901	DRB1_1502
	MFMSLLPAS	438940	C2L	DRB1_0301	DRB1_0311	DRB1_1102	DRB1_1104	DRB1_1106	DRB1_1301
	IKKYRNRSD	439008	I7R	DRB1_0402	DRB1_0405	DRB1_0410	DRB1_0801	DRB1_0806	DRB1_1304
	YNVIASSIR	473688	L6R	DRB1_0101	DRB1_0401	DRB1_0404	DRB1_0405	DRB1_0408	DRB5_0101
	LLITNTKSD	438985	H5R	DRB1_0401	DRB1_0402	DRB1_0405	DRB1_0410	DRB1_0806	DRB1_1304
	INISINNTE	439010	F3L	DRB1_0401	DRB1_0402	DRB1_0404	DRB1_0405	DRB1_0408	DRB1_0410
	LKKVYTFFK	438979	K7L	DRB1_0402	DRB1_0404	DRB1_0408	DRB1_1201	DRB3_0202	DRB5_0101
	LVKNVNKLM	438960	E1L	DRB1_0102	DRB1_0401	DRB1_0402	DRB3_0101	DRB3_0202	DRB4_0101
	ILILFLEKK	438942	C4R	DRB1_0311	DRB1_0404	DRB1_1102	DRB1_1104	DRB1_1106	DRB5_0101
	LIINNTDMT	438994	M4R	DRB1_0301	DRB1_0311	DRB1_0401	DRB1_0901	DRB3_0101	DRB3_0202
	FLMGKPTTS	439066	A45R	DRB1_0101	DRB1_0102	DRB1_0301	DRB1_0311	DRB1_0802	DRB1_1302
	CYFLTATPR	439040	A19R	DRB1_0101	DRB1_0102	DRB1_0404	DRB1_0405	DRB1_0408	DRB5_0101
	VIVVPVIDR	439004	I3L	DRB1_0301	DRB1_1101	DRB1_1104	DRB1_1106	DRB1_1305	DRB5_0101
	FVNEDKNIL	439029	A8L	DRB1_0101	DRB1_0102	DRB1_0901	DRB1_1103	DRB1_1302	DRB3_0202
	IVLERKSNG	439010	F3L	DRB1_0301	DRB1_0804	DRB1_0806	DRB1_1102	DRB1_1301	DRB1_1304
	YMISLLRKF	439046	A25R	DRB1_0901	DRB1_1103	DRB1_1301	DRB1_1302	DRB1_1305	DRB5_0101
	FVSSVREVF	439009	F1R	DRB1_0301	DRB1_0311	DRB1_0901	DRB1_1302	DRB1_1305	DRB4_0101
	MMSKDERKQ	439046	A25R	DRB1_0801	DRB1_0802	DRB1_0804	DRB1_0806	DRB1_1102	DRB1_1304
	YLIGEKINY	473688	L6R	DRB1_0301	DRB1_0311	DRB1_0801	DRB1_1101	DRB1_1305	DRB1_1502
	LMRALKNQY	439025	A4L	DRB1_0301	DRB1_0311	DRB1_1102	DRB1_1301	DRB1_1302	DRB1_1304
	IGLLALAIL	439000	L5L	DRB1_0102	DRB1_0804	DRB1_0806	DRB1_1104	DRB1_1106	DRB4_0101
	LVNRLTEDN	439025	A4L	DRB1_0402	DRB1_0801	DRB1_0802	DRB1_0804	DRB1_0806	DRB1_1304
	CIHDACLCQ	438968	E9L	DRB1_0301	DRB1_0311	DRB1_0401	DRB1_1101	DRB1_1104	DRB1_1106
	IHFLTINEN	439069	A48R	DRB1_0404	DRB1_0405	DRB1_0410	DRB1_0806	DRB1_1301	DRB1_1304
	ISRLEVRFG	439021	N3L	DRB1_0806	DRB1_1102	DRB1_1301	DRB1_1302	DRB1_1304	DRB1_1305
	VFYLDNLLP	439016	F8L	DRB1_0401	DRB1_0404	DRB1_0408	DRB1_1104	DRB1_1106	DRB1_1501
	LIGKGGFGS	473689	B1R	DRB1_0802	DRB1_0804	DRB1_0806	DRB1_1102	DRB1_1301	DRB1_1304
	IRHDITGFI	438940	C2L	DRB1_0301	DRB1_0311	DRB1_0401	DRB1_0404	DRB1_1201	DRB3_0101
	IMRVMANNV	438988	H7L	DRB1_0101	DRB1_0102	DRB1_0404	DRB1_0408	DRB1_0410	DRB5_0101
	YLRRHNKSC	438960	E1L	DRB1_0402	DRB1_0407	DRB1_0801	DRB1_0802	DRB1_1103	DRB3_0202
	CRNALDILN	438972	Q2L	DRB1_0101	DRB1_0405	DRB1_0408	DRB1_0410	DRB1_1502	DRB5_0101
	YGSSIRLEL	439009	F1R	DRB1_0901	DRB1_1101	DRB1_1103	DRB1_1305	DRB1_1502	DRB4_0101
	FYRSGTETK	438975	K3L	DRB1_0311	DRB1_0401	DRB1_0407	DRB1_0408	DRB1_1201	DRB3_0101
	FYGEIALLV	439009	F1R	DRB1_0101	DRB1_0102	DRB1_0401	DRB1_0407	DRB1_1201	DRB1_1502
	YRMSYQFSE	438961	E2L	DRB1_0301	DRB1_0405	DRB1_0801	DRB1_0901	DRB1_1302	DRB1_1304
	CAYAATYWG	439091	B13R	DRB1_0402	DRB1_0404	DRB1_0405	DRB1_0408	DRB1_0410	DRB3_0101
	CMKCFKEAS	438997	L2R	DRB1_0301	DRB1_0311	DRB1_0407	DRB1_1101	DRB1_1102	DRB1_1302
	LLIWAYLSK	438965	E6R	DRB1_0402	DRB1_1102	DRB1_1104	DRB1_1106	DRB1_1501	DRB5_0101
	FYSKGPKSN	439009	F1R	DRB1_0407	DRB1_0801	DRB1_0802	DRB1_0806	DRB1_1201	DRB3_0101
	LVNGEILKP	439009	F1R	DRB1_0301	DRB1_0311	DRB1_1103	DRB1_1104	DRB1_1106	DRB1_1501
	WIQYDKHCY	439058	A37R	DRB1_0801	DRB1_0802	DRB1_0806	DRB1_0901	DRB1_1302	DRB1_1502
	LISMYCSKT	439009	F1R	DRB1_0101	DRB1_0102	DRB1_0404	DRB1_0405	DRB1_0408	DRB1_0410
	FVNRYGVAY	439069	A48R	DRB1_0101	DRB1_0801	DRB1_0802	DRB1_0804	DRB1_1302	DRB1_1502
	LVLTDNCKN	473689	B1R	DRB1_0401	DRB1_0402	DRB1_0404	DRB1_0405	DRB1_0407	DRB1_0410
	MINYYNEMS	439032	A11L	DRB1_0402	DRB1_0404	DRB1_0408	DRB1_0804	DRB1_1501	DRB3_0202
	MARYCIHDA	438968	E9L	DRB1_0802	DRB1_0804	DRB1_0806	DRB1_1102	DRB1_1501	DRB1_1502
	CYGLNTDHI	438976	K4L	DRB1_0401	DRB1_0404	DRB1_0405	DRB1_0408	DRB1_0410	DRB1_1103
	YNKLNSGIK	439009	F1R	DRB1_0407	DRB1_0408	DRB1_1103	DRB1_1201	DRB3_0202	DRB5_0101
	LRYLLFGIK	438963	E4L	DRB1_0404	DRB1_0804	DRB1_1101	DRB1_1104	DRB1_1106	DRB5_0101
	VMVMCIQMK	438961	E2L	DRB1_0402	DRB1_0404	DRB1_0408	DRB1_0804	DRB1_1102	DRB5_0101
	YIFLTHLNP	473688	L6R	DRB1_1101	DRB1_1103	DRB1_1104	DRB1_1106	DRB1_1302	DRB1_1305
	LEYINTHNE	439009	F1R	DRB1_0404	DRB1_0405	DRB1_0406	DRB1_0410	DRB1_0806	DRB1_1304
	FYRVKQISI	438958	C20L	DRB1_0101	DRB1_0407	DRB1_1101	DRB1_1305	DRB1_1502	DRB5_0101
	IIIFFIVLI	438974	K2L	DRB1_0102	DRB1_0804	DRB1_1102	DRB1_1301	DRB1_1302	DRB1_1304
	FFCQENTPS	439023	A2L	DRB1_0401	DRB1_0404	DRB1_0405	DRB1_0407	DRB1_0408	DRB1_0410
	IYLLFASMG	439032	A11L	DRB1_0101	DRB1_0102	DRB1_0404	DRB1_0405	DRB1_0408	DRB1_0410
	IEKCCKRND	439052	A31L	DRB1_0407	DRB1_0806	DRB1_1102	DRB1_1301	DRB1_1302	DRB1_1304
	LGYCMIRWL	473689	B1R	DRB1_0402	DRB1_1102	DRB1_1301	DRB1_1302	DRB1_1304	DRB3_0101
	IQLFSDFTI	438985	H5R	DRB1_0102	DRB1_0402	DRB1_0404	DRB1_1501	DRB1_1502	DRB3_0101
	IFITHTSTR	439093	B15L	DRB1_0401	DRB1_0402	DRB1_0404	DRB1_0408	DRB1_0410	DRB5_0101
	YIFTGPVPI	438967	E8R	DRB1_0101	DRB1_0102	DRB1_0401	DRB1_0901	DRB3_0202	DRB5_0101
	VVVCNDLYK	439021	N3L	DRB1_0402	DRB1_0404	DRB1_1103	DRB1_1104	DRB1_1106	DRB5_0101
	FVDTMSIYI	438985	H5R	DRB1_0101	DRB1_0102	DRB1_0401	DRB1_1305	DRB1_1502	DRB5_0101
	LKIKAGPRY	439074	J4R	DRB1_0802	DRB1_0804	DRB1_0806	DRB1_1102	DRB1_1301	DRB1_1304
	VENFSSLKK	438981	H1L	DRB1_0402	DRB1_0404	DRB1_0408	DRB1_1104	DRB1_1106	DRB1_1501
	YSKLTSMHF	438976	K4L	DRB1_0401	DRB1_0405	DRB1_0408	DRB1_1103	DRB1_1201	DRB1_1305
	IVAAVIIMA	439039	A18L	DRB1_0311	DRB1_1101	DRB1_1102	DRB1_1104	DRB1_1106	DRB4_0101
	YFIDLGLLM	473688	L6R	DRB1_0301	DRB1_0311	DRB1_0401	DRB1_1305	DRB1_1501	DRB1_1502
	IMNNHKNRG	439046	A25R	DRB1_0301	DRB1_0311	DRB1_1102	DRB1_1301	DRB1_1302	DRB1_1304
	FATYKTLKY	438943	C5L	DRB1_0801	DRB1_0802	DRB1_0901	DRB1_1103	DRB1_1302	DRB1_1502
	YVPELSFIG	439021	N3L	DRB1_0101	DRB1_0401	DRB1_0405	DRB1_0408	DRB1_1502	DRB5_0101
	LNNRWIMED	439043	A21R	DRB1_0402	DRB1_0801	DRB1_0802	DRB1_0804	DRB1_0806	DRB1_1304
	ITIFEKFYE	473688	L6R	DRB1_0801	DRB1_0806	DRB1_1102	DRB1_1301	DRB1_1302	DRB1_1304
	YLKFKTKET	439014	F6R	DRB1_0405	DRB1_0901	DRB1_1103	DRB1_1201	DRB1_1302	DRB1_1502
	VIEYAKSIS	438975	K3L	DRB1_0802	DRB1_0804	DRB1_0806	DRB1_1102	DRB1_1501	DRB4_0101
	YRYGTFLYV	438951	C13L	DRB1_0101	DRB1_1103	DRB1_1201	DRB1_1501	DRB1_1502	DRB3_0101
	IQMKYVDIV	438961	E2L	DRB1_0802	DRB1_0804	DRB1_0806	DRB1_1102	DRB1_1301	DRB4_0101
	WNTYDIFGI	473688	L6R	DRB1_0801	DRB1_0802	DRB1_0901	DRB1_1302	DRB1_1501	DRB1_1502
	LILSCIFAF	439036	A15L	DRB1_0301	DRB1_0901	DRB1_1102	DRB1_1301	DRB1_1302	DRB1_1304
	CMPYMIISD	438961	E2L	DRB1_0801	DRB1_0802	DRB1_0806	DRB1_1304	DRB1_1501	DRB1_1502
	LGNKYPFSK	438980	K8R	DRB1_0802	DRB1_0804	DRB1_1102	DRB1_1301	DRB3_0101	DRB5_0101
	LYLESVLNG	438968	E9L	DRB1_0401	DRB1_1104	DRB1_1106	DRB1_1301	DRB1_1304	DRB1_1305
	IRFHIKELE	438981	H1L	DRB1_0301	DRB1_0311	DRB1_1102	DRB1_1301	DRB1_1302	DRB1_1304
	FNKDITSCG	438942	C4R	DRB1_0401	DRB1_0405	DRB1_0407	DRB1_0408	DRB1_1201	DRB3_0101
	LLSAINFKI	439054	A33L	DRB1_0101	DRB1_0102	DRB1_0402	DRB1_0410	DRB1_1501	DRB1_1502
	YMLKQVDDE	438993	M3L	DRB1_0801	DRB1_0802	DRB1_0806	DRB1_0901	DRB1_1302	DRB1_1304
	YIKDLKHAT	439038	A17L	DRB1_0311	DRB1_0901	DRB1_1103	DRB1_1201	DRB3_0101	DRB3_0202
	LILFLEKKL	438942	C4R	DRB1_0101	DRB1_0102	DRB1_0901	DRB1_1501	DRB1_1502	DRB3_0202
	VVNPHLLRV	438976	K4L	DRB1_1103	DRB1_1104	DRB1_1106	DRB1_1305	DRB1_1501	DRB1_1502
	FRDYQSYRQ	439032	A11L	DRB1_0405	DRB1_0408	DRB1_0801	DRB1_0802	DRB1_0901	DRB1_1502
	VKFYFNKRL	473688	L6R	DRB1_0402	DRB1_0804	DRB1_0806	DRB1_0901	DRB1_1501	DRB1_1502
	LIRYILWRN	438934	P1L	DRB1_0801	DRB1_0804	DRB1_0806	DRB1_1102	DRB1_1304	DRB1_1501
	LKLNNKTIA	439093	B15L	DRB1_0301	DRB1_0311	DRB1_1102	DRB1_1104	DRB1_1106	DRB3_0101
	FTCMDPLGK	439029	A8L	DRB1_0407	DRB1_0408	DRB1_0802	DRB1_1101	DRB1_1305	DRB5_0101
	IGMFNLTFI	439045	A24R	DRB1_0101	DRB1_0102	DRB1_0404	DRB1_1201	DRB1_1501	DRB1_1502
	WENFLAHMR	439023	A2L	DRB1_0407	DRB1_0901	DRB1_1201	DRB1_1502	DRB3_0101	DRB5_0101
	YQAAINCLM	438961	E2L	DRB1_0101	DRB1_0401	DRB1_0405	DRB1_0407	DRB1_0408	DRB1_0901
	YCFFRNGNA	439015	F7R	DRB1_0405	DRB1_0408	DRB1_0901	DRB1_1103	DRB1_1501	DRB1_1502
	LIGMNCEMM	438946	C8L	DRB1_0101	DRB1_0102	DRB1_0404	DRB1_0408	DRB1_0410	DRB3_0202
	VHKSNRLYK	439007	I6R	DRB1_0301	DRB1_0311	DRB1_1103	DRB1_1104	DRB1_1106	DRB3_0101
	MMMKRLMFE	438961	E2L	DRB1_0801	DRB1_0802	DRB1_0804	DRB1_0806	DRB1_1301	DRB1_1304
	LTIASKGCK	439030	A9R	DRB1_0301	DRB1_0802	DRB1_0804	DRB1_1104	DRB1_1106	DRB5_0101
	WVSSHSKSL	438955	C17L	DRB1_0101	DRB1_0401	DRB1_0407	DRB1_0901	DRB1_1502	DRB5_0101
	MLSIFNIVP	438994	M4R	DRB1_0402	DRB1_0404	DRB1_0405	DRB1_0408	DRB1_0410	DRB1_1501
	FFRPTTITA	439021	N3L	DRB1_0401	DRB1_0405	DRB1_0407	DRB1_0408	DRB1_1101	DRB1_1502
	VFGRRLFLV	438945	C7L	DRB1_0802	DRB1_0804	DRB1_0806	DRB1_1102	DRB1_1301	DRB1_1501
	YLGISNFGF	438981	H1L	DRB1_0101	DRB1_0405	DRB1_0408	DRB1_0901	DRB1_1502	DRB5_0101
	IRPDWSEID	438926	D11L	DRB1_0301	DRB1_0311	DRB1_0401	DRB1_0410	DRB1_1201	DRB3_0101
	YLIYTVENN	438965	E6R	DRB1_0405	DRB1_0408	DRB1_0801	DRB1_0802	DRB1_0806	DRB1_1302
	FIQRGGLDI	439046	A25R	DRB1_0801	DRB1_0802	DRB1_1101	DRB1_1103	DRB1_1501	DRB1_1502
	VVMLIDKDL	439074	J4R	DRB1_0101	DRB1_0102	DRB1_1501	DRB1_1502	DRB4_0101	DRB5_0101
	YVKIALGIV	439093	B15L	DRB1_0901	DRB1_1101	DRB1_1103	DRB1_1305	DRB4_0101	DRB5_0101
	LMIFISSFL	439039	A18L	DRB1_0404	DRB1_0405	DRB1_0408	DRB1_0410	DRB1_1501	DRB1_1502
	CNLEYVREK	439003	I2R	DRB1_0401	DRB1_0402	DRB1_1102	DRB1_1301	DRB1_1302	DRB5_0101
	VGGMANTTF	438968	E9L	DRB1_0402	DRB1_0404	DRB1_0405	DRB1_0408	DRB1_0410	DRB4_0101
	IPIYNILFW	438967	E8R	DRB1_0801	DRB1_0802	DRB1_0804	DRB1_0806	DRB1_1501	DRB1_1502
	YPVKRIIDS	439009	F1R	DRB1_0801	DRB1_0802	DRB1_0804	DRB1_1101	DRB1_1302	DRB1_1305
	VKIALGIVC	439093	B15L	DRB1_0101	DRB1_0102	DRB1_1104	DRB1_1106	DRB1_1501	DRB1_1502
	MSMISRHCC	439025	A4L	DRB1_0311	DRB1_0804	DRB1_1101	DRB1_1104	DRB1_1106	DRB1_1501
	MIDYILRQQ	438990	H9R	DRB1_0801	DRB1_0802	DRB1_0804	DRB1_0806	DRB1_1102	DRB1_1304
	VKSKLLWFL	439004	I3L	DRB1_0801	DRB1_0804	DRB1_0806	DRB1_1102	DRB1_1301	DRB1_1304
	IEIVKSVLS	438974	K2L	DRB1_0401	DRB1_0402	DRB1_0404	DRB1_0405	DRB1_0408	DRB1_0410
	LSSIGVLRT	438972	Q2L	DRB1_0311	DRB1_0404	DRB1_1101	DRB1_1104	DRB1_1106	DRB1_1305
	ILKIFNYNM	439014	F6R	DRB1_0102	DRB1_0402	DRB1_0404	DRB1_0405	DRB1_0408	DRB1_0410
	FKPRTVAPL	438961	E2L	DRB1_0801	DRB1_0802	DRB1_0804	DRB1_0806	DRB1_1201	DRB1_1302
	YLFDFVISL	438996	L1R	DRB1_0301	DRB1_0311	DRB1_0401	DRB1_0901	DRB1_1103	DRB1_1502
	MNVDPNNII	439029	A8L	DRB1_0301	DRB1_0311	DRB1_0401	DRB1_0404	DRB1_1201	DRB3_0101
	VKKNKKRFF	438960	E1L	DRB1_1102	DRB1_1201	DRB1_1301	DRB1_1302	DRB1_1304	DRB3_0101
	FILDESHTY	439040	A19R	DRB1_0301	DRB1_0311	DRB1_0401	DRB1_0901	DRB1_1201	DRB3_0101
	IKCIKKGVE	438963	E4L	DRB1_0301	DRB1_0801	DRB1_0806	DRB1_1104	DRB1_1106	DRB1_1305
	LCCNYKLIQ	438961	E2L	DRB1_0311	DRB1_1101	DRB1_1102	DRB1_1104	DRB1_1106	DRB1_1304
	CKVKIVPLD	439013	F5R	DRB1_0801	DRB1_0802	DRB1_0804	DRB1_0806	DRB1_1302	DRB1_1304
	LYIDISDVK	438973	K1L	DRB1_0301	DRB1_0311	DRB1_0401	DRB1_0407	DRB1_1201	DRB3_0101
	YKYFIDLGL	473688	L6R	DRB1_0101	DRB1_0405	DRB1_0408	DRB1_1103	DRB1_1501	DRB1_1502
	LFWFKNTQF	438967	E8R	DRB1_0402	DRB1_0404	DRB1_0405	DRB1_0408	DRB1_0410	DRB1_1501
	VLFVKKMLP	439028	A7L	DRB1_0301	DRB1_0311	DRB1_1101	DRB1_1104	DRB1_1106	DRB1_1305
	CALRITNKC	438951	C13L	DRB1_0402	DRB1_0801	DRB1_0802	DRB1_0804	DRB1_0806	DRB1_1102
	LRYYNMLDD	439039	A18L	DRB1_0801	DRB1_0804	DRB1_0806	DRB1_1103	DRB1_1304	DRB1_1501
	VKKMLPKII	439028	A7L	DRB1_0101	DRB1_0102	DRB1_1102	DRB1_1301	DRB3_0101	DRB5_0101
	YSALMTLDD	439070	A49R	DRB1_0405	DRB1_0408	DRB1_0410	DRB1_1101	DRB1_1103	DRB1_1305
	YLRYYNMLD	439039	A18L	DRB1_0405	DRB1_0407	DRB1_0801	DRB1_0806	DRB1_1502	DRB3_0202
	FITLVNNMR	439043	A21R	DRB1_0401	DRB1_0404	DRB1_0405	DRB1_0407	DRB1_0408	DRB5_0101
	VEVNQLLES	438979	K7L	DRB1_0311	DRB1_1101	DRB1_1102	DRB1_1104	DRB1_1106	DRB1_1305
	FHLISCDEI	439045	A24R	DRB1_0101	DRB1_0102	DRB1_0401	DRB1_0408	DRB1_0901	DRB5_0101
	LNFDNTYLF	439032	A11L	DRB1_0301	DRB1_0311	DRB1_0401	DRB1_1103	DRB1_1201	DRB3_0101
	LLRVLTERK	438976	K4L	DRB1_0311	DRB1_0401	DRB1_0404	DRB1_0408	DRB1_0410	DRB5_0101
	YNYMLLVNR	439025	A4L	DRB1_0101	DRB1_0408	DRB1_0802	DRB1_1302	DRB1_1305	DRB5_0101
	LVGINHNSG	439046	A25R	DRB1_0301	DRB1_0311	DRB1_0404	DRB1_0405	DRB1_0410	DRB5_0101
	YNLFLLFED	439045	A24R	DRB1_0405	DRB1_0801	DRB1_0901	DRB1_1302	DRB1_1304	DRB1_1502
	VKNHIPNIE	439029	A8L	DRB1_0402	DRB1_0410	DRB1_1102	DRB1_1301	DRB1_1302	DRB1_1304
	YEKSNNIIC	438961	E2L	DRB1_0401	DRB1_0407	DRB1_0901	DRB1_1103	DRB3_0101	DRB3_0202
	LFIYIPGTI	438977	K5L	DRB1_0801	DRB1_0802	DRB1_0804	DRB1_0806	DRB1_1501	DRB1_1502
	YYGIDKINE	438942	C4R	DRB1_0406	DRB1_0407	DRB1_0801	DRB1_1101	DRB1_1305	DRB5_0101
	YYPTNKLQA	438982	H3L	DRB1_0407	DRB1_1101	DRB1_1103	DRB1_1104	DRB1_1106	DRB1_1305
	LRSLETDLR	438968	E9L	DRB1_0301	DRB1_0401	DRB1_0404	DRB1_0408	DRB1_0410	DRB1_1301
	IFNEDTSYY	438965	E6R	DRB1_0401	DRB1_0404	DRB1_0405	DRB1_0408	DRB1_0410	DRB1_1201
	LIYLVLGSI	438961	E2L	DRB1_0804	DRB1_1101	DRB1_1104	DRB1_1106	DRB1_1305	DRB1_1501
	YNISIIVLF	438965	E6R	DRB1_0101	DRB1_0301	DRB1_0401	DRB1_0901	DRB1_1302	DRB1_1305
	LVIYLETPI	438920	D5L	DRB1_0102	DRB1_0804	DRB1_0901	DRB1_1501	DRB1_1502	DRB3_0202
	YRSGTETKI	438975	K3L	DRB1_0101	DRB1_0901	DRB1_1103	DRB1_1201	DRB1_1502	DRB3_0101
	MKNVLIIFG	438984	H4L	DRB1_0806	DRB1_1101	DRB1_1104	DRB1_1106	DRB1_1305	DRB5_0101
	VANVETSIS	439043	A21R	DRB1_0311	DRB1_0402	DRB1_0404	DRB1_0405	DRB1_0408	DRB1_0410
	IRVSNNKML	438958	C20L	DRB1_0101	DRB1_0102	DRB1_0901	DRB1_1201	DRB1_1501	DRB3_0101
	ITLYIKKYG	438961	E2L	DRB1_0801	DRB1_0802	DRB1_0804	DRB1_0806	DRB1_1301	DRB1_1304
	CKNQWVVGP	473689	B1R	DRB1_0101	DRB1_0401	DRB1_0406	DRB1_1102	DRB1_1301	DRB1_1302
	MNIRMGIFY	439025	A4L	DRB1_0801	DRB1_0802	DRB1_0804	DRB1_0806	DRB1_1501	DRB1_1502
	VVCNDLYKV	439021	N3L	DRB1_0101	DRB1_0102	DRB1_0301	DRB1_1102	DRB1_1301	DRB1_1501
	VIGVIILAA	438991	M1R	DRB1_0311	DRB1_1101	DRB1_1104	DRB1_1106	DRB1_1305	DRB1_1501
	YGIRCVSNL	439028	A7L	DRB1_0801	DRB1_0802	DRB1_0804	DRB1_0806	DRB1_1302
	LFTKFINEL	439030	A9R	DRB1_0804	DRB1_0806	DRB1_1102	DRB1_1301	DRB1_1304
	YSNFILHRL	439046	A25R	DRB1_0901	DRB1_1103	DRB1_1201	DRB1_1501	DRB1_1502
	FFKFSFMYI	439043	A21R	DRB1_1103	DRB1_1201	DRB1_1501	DRB1_1502	DRB3_0101
	YYNLFLLFE	439045	A24R	DRB1_0405	DRB1_0801	DRB1_0806	DRB1_1101	DRB1_1305
	MPFRMVLTG	439056	A35L	DRB1_0801	DRB1_0802	DRB1_0804	DRB1_0806	DRB1_1301
	YFYYVVTDE	438968	E9L	DRB1_0405	DRB1_0410	DRB1_0801	DRB1_0806	DRB1_1304
	ILHVDILSF	438984	H4L	DRB1_1101	DRB1_1104	DRB1_1106	DRB1_1305	DRB1_1501
	VKSHVALRE	439022	A1L	DRB1_0402	DRB1_0410	DRB1_1301	DRB1_1302	DRB1_1304
	YGNTDNKFI	439021	N3L	DRB1_0401	DRB1_1201	DRB3_0101	DRB3_0202	DRB5_0101
	IILAALFMY	438991	M1R	DRB1_0901	DRB1_1301	DRB1_1302	DRB1_1304	DRB5_0101
	IRNDIMNNH	439046	A25R	DRB1_0301	DRB1_0311	DRB1_0401	DRB1_0410	DRB1_1201
	YIPKKIVSL	438978	K6L	DRB1_0801	DRB1_0802	DRB1_0901	DRB1_1103	DRB1_1302
	VTLNASQYA	438975	K3L	DRB1_0101	DRB1_0102	DRB1_0401	DRB1_0402	DRB4_0101
	VYLVNAIID	439046	A25R	DRB1_0102	DRB1_0405	DRB1_0407	DRB1_0410	DRB1_0806
	LIFNVKSKL	439004	I3L	DRB1_0301	DRB1_0311	DRB1_0406	DRB1_0901	DRB3_0202
	IENIRKILY	438920	D5L	DRB1_0301	DRB1_1101	DRB1_1104	DRB1_1106	DRB1_1305
	MTLVPVLEK	439028	A7L	DRB1_1101	DRB1_1104	DRB1_1106	DRB1_1305	DRB5_0101
	LGIYANIFF	438961	E2L	DRB1_0402	DRB1_0404	DRB1_0410	DRB1_1501	DRB1_1502
	VLNIVLFIL	439033	A12R	DRB1_0101	DRB1_0102	DRB1_1501	DRB1_1502	DRB5_0101
	YKGVKVKKL	439093	B15L	DRB1_0901	DRB1_1103	DRB1_1201	DRB1_1305	DRB5_0101
	FAFYLKIGT	439013	F5R	DRB1_0801	DRB1_0802	DRB1_0901	DRB1_1501	DRB1_1502
	YLTKINNGC	438968	E9L	DRB1_0402	DRB1_0407	DRB1_0408	DRB1_0802	DRB3_0202
	CALDSKLLH	439093	B15L	DRB1_0301	DRB1_0311	DRB1_1101	DRB1_1104	DRB1_1106
	YLRTKPASA	438976	K4L	DRB1_0101	DRB1_0401	DRB1_0407	DRB1_1101	DRB5_0101
	CNTMCTEET	439004	I3L	DRB1_0401	DRB1_0404	DRB1_0405	DRB1_0408	DRB1_0410
	LNFIHGHET	438993	M3L	DRB1_0101	DRB1_0102	DRB1_0901	DRB1_1501	DRB5_0101
	MNARGVKVK	439046	A25R	DRB1_0402	DRB1_0802	DRB1_0804	DRB1_0806	DRB1_1102
	CYGSYSLYL	438960	E1L	DRB1_0101	DRB1_0102	DRB1_0401	DRB1_1501	DRB1_1502
	FTVYLNFVE	473688	L6R	DRB1_0405	DRB1_0407	DRB1_0801	DRB1_0901	DRB1_1502
	LKELDKIYS	439025	A4L	DRB1_0804	DRB1_1101	DRB1_1104	DRB1_1106	DRB1_1305
	LVKDVDHLI	439043	A21R	DRB1_0311	DRB1_1103	DRB1_1201	DRB3_0101	DRB3_0202
	CLIAHGAAN	439046	A25R	DRB1_0101	DRB1_0102	DRB1_0405	DRB1_0801	DRB1_0806
	YGHSFNVKR	438950	C12L	DRB1_0401	DRB1_0405	DRB1_0408	DRB1_0901	DRB1_1103
	MKQNMLHVI	439027	A6R	DRB1_0102	DRB1_0311	DRB1_0406	DRB1_0901	DRB1_1301
	YKTGNPHSC	439013	F5R	DRB1_0101	DRB1_0407	DRB1_0901	DRB1_1201	DRB3_0101
	LFIKALSDA	439053	A32L	DRB1_0801	DRB1_0802	DRB1_0804	DRB1_0806	DRB1_1102
	LKIDKLTFQ	438985	H5R	DRB1_0301	DRB1_0311	DRB1_0401	DRB1_1201	DRB3_0101
	IVTFRERYS	439028	A7L	DRB1_0402	DRB1_1102	DRB1_1301	DRB1_1302	DRB1_1304
	FKIKKENTI	439009	F1R	DRB1_0801	DRB1_0802	DRB1_0901	DRB1_1302	DRB3_0202
	LGNVSITDS	439000	L5L	DRB1_0402	DRB1_0404	DRB1_0405	DRB1_0408	DRB1_0410
	IKLFNNEFD	438920	D5L	DRB1_0404	DRB1_0405	DRB1_0408	DRB1_0410	DRB1_1201
	INIRLCAYE	438993	M3L	DRB1_0801	DRB1_0802	DRB1_0804	DRB1_0806	DRB1_1304
	CTSIGRRMI	438968	E9L	DRB1_1101	DRB1_1102	DRB1_1302	DRB1_1305	DRB5_0101
	FNNLVKWPL	439053	A32L	DRB1_0101	DRB1_0102	DRB1_1101	DRB1_1302	DRB1_1305
	FTKMAEIRA	439006	I5R	DRB1_0101	DRB1_1101	DRB1_1103	DRB1_1502	DRB5_0101
	LIKIPLLIG	439046	A25R	DRB1_1101	DRB1_1104	DRB1_1106	DRB1_1305	DRB1_1501
	LVVDNGELM	439046	A25R	DRB1_0301	DRB1_0311	DRB1_1201	DRB3_0101	DRB3_0202
	YMRIKNTVN	439003	I2R	DRB1_0401	DRB1_0404	DRB1_0405	DRB1_0408	DRB1_0410
	YHIYTEKLL	439040	A19R	DRB1_0801	DRB1_0802	DRB1_0901	DRB1_1201	DRB1_1502
	FPRFTRIRE	439074	J4R	DRB1_0407	DRB1_0801	DRB1_1101	DRB1_1305	DRB1_1502
	IVLSQAGLD	438969	E10R	DRB1_0301	DRB1_0806	DRB1_0901	DRB3_0101	DRB4_0101
	YLHTNLLMF	439021	N3L	DRB1_1101	DRB1_1103	DRB1_1305	DRB1_1502	DRB5_0101
	FISKSMRDQ	438980	K8R	DRB1_0801	DRB1_0802	DRB1_0806	DRB1_1201	DRB1_1302
	LKNKHIEIS	439007	I6R	DRB1_0311	DRB1_0802	DRB1_0804	DRB1_1102	DRB1_1301
	YFINRIQTL	439014	F6R	DRB1_0101	DRB1_0401	DRB1_0901	DRB1_1103	DRB1_1302
	FFSKVPNIG	473688	L6R	DRB1_0407	DRB1_0801	DRB1_0802	DRB1_1302	DRB4_0101
	YEGKDSHLI	439046	A25R	DRB1_0407	DRB1_0802	DRB1_0901	DRB1_1201	DRB3_0202
	IKTWMINIM	439029	A8L	DRB1_0402	DRB1_1102	DRB1_1301	DRB1_1302	DRB1_1304
	IVPTTRVDG	438955	C17L	DRB1_0301	DRB1_1104	DRB1_1106	DRB1_1301	DRB1_1501
	VHKNNNEFA	439074	J4R	DRB1_0401	DRB1_1103	DRB1_1201	DRB3_0101	DRB3_0202
	FGKTITTCY	439040	A19R	DRB1_0401	DRB1_0405	DRB1_0407	DRB1_1201	DRB3_0101
	FIANMHLKR	439013	F5R	DRB1_0901	DRB1_1101	DRB1_1103	DRB1_1305	DRB4_0101
	IRSDNIKKL	439013	F5R	DRB1_0301	DRB1_0311	DRB1_1103	DRB1_1201	DRB3_0101
	LFYMDLSYH	439055	A34R	DRB1_0404	DRB1_0405	DRB1_0408	DRB1_0410	DRB1_0804
	MKYALINLV	438988	H7L	DRB1_0301	DRB1_0311	DRB1_0402	DRB1_0901	DRB1_1301
	YNLDIKDRK	438968	E9L	DRB1_0301	DRB1_0311	DRB1_0901	DRB1_1201	DRB3_0101
	LVSEAKKIF	438955	C17L	DRB1_1102	DRB1_1301	DRB1_1302	DRB3_0202	DRB4_0101
	WEISGAEFT	439074	J4R	DRB1_0101	DRB1_0401	DRB1_0901	DRB1_1201	DRB3_0101
	YKSKNLQDM	439032	A11L	DRB1_0801	DRB1_0802	DRB1_1103	DRB1_1201	DRB1_1302
	YVVKIEPKA	473689	B1R	DRB1_0801	DRB1_0802	DRB1_1103	DRB3_0202	DRB4_0101
	LTNISNESQ	439074	J4R	DRB1_0401	DRB1_0404	DRB1_0405	DRB1_0408	DRB1_0410
	ILLAAKSDV	439077	J7R	DRB1_0301	DRB1_0311	DRB1_1102	DRB1_1301	DRB1_1302
	LATLNTLIT	438988	H7L	DRB1_0404	DRB1_0410	DRB1_1103	DRB1_1104	DRB1_1106
	IFFFPNCVN	438980	K8R	DRB1_0404	DRB1_0405	DRB1_0408	DRB1_0410	DRB1_1501
	LKPQTVKNY	439023	A2L	DRB1_1102	DRB1_1201	DRB1_1301	DRB1_1302	DRB1_1304
	LISIKRIKD	439017	F9R	DRB1_0806	DRB1_1104	DRB1_1106	DRB1_1305	DRB4_0101
	ILYFTKYDP	438967	E8R	DRB1_1102	DRB1_1301	DRB1_1302	DRB1_1304	DRB1_1501
	YMITRRQLC	439014	F6R	DRB1_0802	DRB1_0901	DRB1_1101	DRB1_1302	DRB1_1502
	CLLRLSTEE	439009	F1R	DRB1_0402	DRB1_0405	DRB1_0801	DRB1_0806	DRB1_1304
	IVNRSGKCL	438920	D5L	DRB1_0801	DRB1_0802	DRB1_0804	DRB1_0806	DRB1_1501
	VINTINLLR	439022	A1L	DRB1_0401	DRB1_0402	DRB1_0404	DRB1_0408	DRB5_0101
	LVSYIKTTN	439045	A24R	DRB1_0801	DRB1_0804	DRB1_0806	DRB1_1304	DRB1_1501
	YFTRVTKRD	438973	K1L	DRB1_0801	DRB1_0802	DRB1_0806	DRB1_0901	DRB1_1103
	IVNGAMMFY	439025	A4L	DRB1_0301	DRB1_1201	DRB1_1501	DRB1_1502	DRB4_0101
	IYYFFIRLF	438969	E10R	DRB1_0806	DRB1_1102	DRB1_1301	DRB1_1302	DRB1_1304
	IQTTVNTLS	438991	M1R	DRB1_0401	DRB1_0402	DRB1_0404	DRB1_0408	DRB1_0410
	VFRKSNNLK	439074	J4R	DRB1_0402	DRB1_0404	DRB1_0804	DRB1_1102	DRB3_0202
	LLWFQTSDN	439003	I2R	DRB1_0404	DRB1_0405	DRB1_0408	DRB1_0410	DRB1_1201
	IVCESTNPV	438961	E2L	DRB1_0102	DRB1_0401	DRB1_0404	DRB1_0408	DRB1_0410
	IVKDKRISD	438920	D5L	DRB1_0301	DRB1_0311	DRB1_1103	DRB1_1201	DRB3_0101
	YLNFPWLSH	438981	H1L	DRB1_0405	DRB1_0408	DRB1_1101	DRB1_1103	DRB1_1502
	IHNHMIKVG	439053	A32L	DRB1_1102	DRB1_1301	DRB1_1302	DRB1_1304	DRB4_0101
	VYLIKLIEP	439009	F1R	DRB1_1101	DRB1_1104	DRB1_1106	DRB1_1305	DRB1_1501
	VKISDITKV	439041	A20L	DRB1_0102	DRB1_0301	DRB1_0311	DRB1_0401	DRB1_1501
	YIKTTNKKR	439045	A24R	DRB1_0407	DRB1_1103	DRB1_1201	DRB3_0202	DRB5_0101
	VFILLGNHN	439011	F2R	DRB1_0101	DRB1_0102	DRB1_0410	DRB1_1501	DRB5_0101
	FFLQRLYFL	439030	A9R	DRB1_0101	DRB1_0102	DRB1_1103	DRB1_1302	DRB5_0101
	YEITLRQMS	439033	A12R	DRB1_0407	DRB1_0802	DRB1_0901	DRB1_1101	DRB1_1302
	INLSNNKDI	439054	A33L	DRB1_0101	DRB1_0102	DRB1_0401	DRB1_1201	DRB3_0101
	MGIFYCNDD	439025	A4L	DRB1_0404	DRB1_0405	DRB1_0410	DRB1_1304	DRB1_1501
	VVYCHMSKL	439014	F6R	DRB1_0101	DRB1_0102	DRB1_0901	DRB1_1103	DRB1_1501
	IVPAISEKM	439042	A22L	DRB1_0401	DRB1_0404	DRB1_0405	DRB1_0410	DRB1_1201
	VVEIFKHLV	439023	A2L	DRB1_0102	DRB1_1104	DRB1_1106	DRB1_1305	DRB3_0202
	YIIRRSGCR	439032	A11L	DRB1_0801	DRB1_0802	DRB1_0804	DRB1_0901	DRB5_0101
	YEMLHNFLP	439046	A25R	DRB1_0101	DRB1_0405	DRB1_0408	DRB1_0901	DRB1_1502
	LLKDRNELF	439030	A9R	DRB1_0301	DRB1_0311	DRB1_0401	DRB3_0101	DRB3_0202
	INTMRGNTL	439041	A20L	DRB1_0101	DRB1_0102	DRB1_1501	DRB1_1502	DRB5_0101
	MVTSVIKNK	439014	F6R	DRB1_0311	DRB1_1102	DRB1_1104	DRB1_1106	DRB5_0101
	MISRHCCIL	439025	A4L	DRB1_0801	DRB1_0802	DRB1_0804	DRB1_0806	DRB4_0101
	YFQKIVNQL	439016	F8L	DRB1_0801	DRB1_0802	DRB1_1103	DRB1_1302	DRB3_0202
	IIIYSHKNN	439029	A8L	DRB1_0801	DRB1_0802	DRB1_0804	DRB1_0806	DRB1_1304
	CKRSDALLP	439000	L5L	DRB1_0101	DRB1_0401	DRB1_1101	DRB1_1305	DRB1_1502
	LKFRFIIRP	438926	D11L	DRB1_0402	DRB1_0804	DRB1_0806	DRB1_1104	DRB1_1106
	WELTNKKYR	439070	A49R	DRB1_0407	DRB1_1201	DRB1_1305	DRB3_0101	DRB5_0101
	MGFRNSALY	438968	E9L	DRB1_0402	DRB1_0801	DRB1_0802	DRB1_0804	DRB1_0806
	FAFFSRNMK	439074	J4R	DRB1_0901	DRB1_1101	DRB1_1102	DRB1_1302	DRB1_1502
	VKCMPYMII	438961	E2L	DRB1_0102	DRB1_0404	DRB1_1501	DRB1_1502	DRB4_0101
	CYIDLSGKR	438968	E9L	DRB1_0301	DRB1_0311	DRB1_0401	DRB3_0101	DRB5_0101
	LRLRHLTQD	439046	A25R	DRB1_0402	DRB1_0801	DRB1_0804	DRB1_0806	DRB1_1304
	LLKHDIHGA	473688	L6R	DRB1_0402	DRB1_1102	DRB1_1301	DRB1_1302	DRB1_1304
	YAFTTPLIS	439004	I3L	DRB1_0401	DRB1_0407	DRB1_0901	DRB1_1101	DRB1_1305
	VQAAKTSTL	439003	I2R	DRB1_0404	DRB1_0405	DRB1_0408	DRB1_0410	DRB1_0901
	VYVEATLDE	439065	A44L	DRB1_0401	DRB1_0405	DRB1_0410	DRB1_0806	DRB1_1304
	WQFAIHYSF	439009	F1R	DRB1_0901	DRB1_1302	DRB1_1305	DRB3_0101	DRB5_0101
	FIALWIPDL	438976	K4L	DRB1_0101	DRB1_0102	DRB1_1101	DRB1_1305	DRB1_1502
	VVTLLCVLP	439084	B6R	DRB1_0101	DRB1_0102	DRB1_0406	DRB1_1102	DRB1_1301
	CALVSATKQ	473689	B1R	DRB1_0404	DRB1_0405	DRB1_0408	DRB1_0410	DRB5_0101
	FNTCKPTIL	438988	H7L	DRB1_0101	DRB1_0102	DRB1_0407	DRB1_0901	DRB5_0101
	LEKLSTNKE	438994	M4R	DRB1_0404	DRB1_0405	DRB1_0410	DRB1_1103	DRB1_1304
	IFNQDSFLK	439011	F2R	DRB1_0402	DRB1_0404	DRB1_0408	DRB1_1102	DRB5_0101
	IVISPMGKL	439053	A32L	DRB1_0301	DRB1_0901	DRB1_1501	DRB1_1502	DRB5_0101
	VFTIQNNTK	438955	C17L	DRB1_0401	DRB1_0402	DRB1_0404	DRB1_0408	DRB5_0101
	LAIVPTTRV	438955	C17L	DRB1_0102	DRB1_0402	DRB1_0404	DRB1_0408	DRB1_0410
	YKFLVPDPK	439046	A25R	DRB1_0401	DRB1_0407	DRB1_0408	DRB1_0901	DRB5_0101
	VNKITPQLK	439034	A13L	DRB1_0311	DRB1_0402	DRB1_0404	DRB1_0408	DRB5_0101
	LTGLKKIIQ	439029	A8L	DRB1_0804	DRB1_0806	DRB1_1101	DRB1_1104	DRB1_1106
	YAANYTKIL	473688	L6R	DRB1_0401	DRB1_0901	DRB1_1103	DRB3_0202	DRB4_0101
	VRYTHGIVF	438960	E1L	DRB1_0101	DRB1_0102	DRB1_1305	DRB1_1501	DRB5_0101
	MKYINSEDY	439009	F1R	DRB1_0401	DRB1_0404	DRB1_0405	DRB1_0408	DRB1_0410
	VKNKIIDLI	438948	C10L	DRB1_0801	DRB1_0802	DRB1_0804	DRB1_0806	DRB1_1301
	FYSGTGLDI	439040	A19R	DRB1_0101	DRB1_0102	DRB1_1201	DRB1_1502	DRB3_0101
	IVRGTLNIE	439015	F7R	DRB1_0301	DRB1_0311	DRB1_0407	DRB1_1304	DRB3_0202
	FFRNGNAYD	439015	F7R	DRB1_0401	DRB1_0405	DRB1_0407	DRB1_1201	DRB3_0101
	VDSFLTTLS	439074	J4R	DRB1_0402	DRB1_0404	DRB1_0405	DRB1_0408	DRB1_0410
[truncated: 6,515 more rows]

## Sheet: Additional_File_S5C.xls
	Additional File S5C. A. Predicted T cell epitopes shared by pathogenic orthopoxviruses restricted by both, HLA I and HLA II molecules
[truncated: 2,453 more rows]
